# Supplementary material for: Predicting the early risk of ophthalmopathy in Graves’ disease patients using TCR repertoire
Source: Clin Transl Med. 2020 Nov 4;10(7):e218. doi: 10.1002/ctm2.218 (PMC7641174; doi:10.1002/ctm2.218)
Supplement: Supplementary file 2 — Supporting Information [file CTM2-10-e218-s002.xlsx]

## Sheet: train
YL2318	YL2318	YL2318	YL2318	YL2318	YL2318	YL2318		YL2333	YL2333	YL2333	YL2333	YL2333	YL2333	YL2333		YL2358	YL2358	YL2358	YL2358	YL2358	YL2358	YL2358		YL2386	YL2386	YL2386	YL2386	YL2386	YL2386	YL2386		YL2417	YL2417	YL2417	YL2417	YL2417	YL2417	YL2417		YL2451	YL2451	YL2451	YL2451	YL2451	YL2451	YL2451		YL2486	YL2486
VJ	Freq	F50	Variety	Entropy	E-V	TCS		VJ	Freq	F50	Variety	Entropy	E-V	TCS		VJ	Freq	F50	Variety	Entropy	E-V	TCS		VJ	Freq	F50	Variety	Entropy	E-V	TCS		VJ	Freq	F50	Variety	Entropy	E-V	TCS		VJ	Freq	F50	Variety	Entropy	E-V	TCS		VJ	Freq
TRBV5-8_TRBJ1-5	0.000222404	3.39937e-05	15	2.51538	37.7307	0.141932		TRBV5-8_TRBJ1-5	0.00011812	2.35609e-05	19	2.82653	53.7041	0.124904		TRBV5-8_TRBJ1-5	0.000143519	2.59582e-05	8	1.92307	15.3846	0.1837		TRBV5-8_TRBJ1-5	0.000479763	3.55554e-05	37	3.32726	123.109	0.107528		TRBV5-8_TRBJ1-5	0.000326327	2.19547e-05	37	3.26941	120.968	0.103071		TRBV5-8_TRBJ1-5	0.000323612	2.13922e-05	45	3.36632	151.484	0.0982149		TRBV5-8_TRBJ1-5	0.00024979
TRBV7-9_TRBJ2-5	0.00613343	0.000107202	70	3.38201	236.741	0.106097		TRBV7-9_TRBJ2-5	0.00478254	4.50181e-05	79	3.45582	273.01	0.0944365		TRBV7-9_TRBJ2-5	0.00814526	0.00102385	69	3.51464	242.51	0.140257		TRBV7-9_TRBJ2-5	0.00297606	4.90948e-05	78	3.61978	282.343	0.0946942		TRBV7-9_TRBJ2-5	0.00435438	6.03043e-05	60	3.35738	201.443	0.102852		TRBV7-9_TRBJ2-5	0.00635009	6.29963e-05	79	3.42633	270.68	0.0978667		TRBV7-9_TRBJ2-5	0.00404679
TRBV11-3_TRBJ1-1	0.000200185	2.01074e-05	39	3.39192	132.285	0.100362		TRBV11-3_TRBJ1-1	0.000124431	9.25606e-06	40	3.42073	136.829	0.0930006		TRBV11-3_TRBJ1-1	0.000164111	2.1091e-05	30	3.07004	92.1011	0.108877		TRBV11-3_TRBJ1-1	0.000249241	1.80132e-05	37	3.28561	121.567	0.1011		TRBV11-3_TRBJ1-1	0.000246421	1.49691e-05	51	3.50037	178.519	0.0920477		TRBV11-3_TRBJ1-1	0.00017844	1.29829e-05	50	3.45557	172.778	0.0914597		TRBV11-3_TRBJ1-1	0.000257947
TRBV10-2_TRBJ1-5	0.0012881	0.000183411	26	3.1189	81.0914	0.140193		TRBV10-2_TRBJ1-5	0.00122348	0.000109705	36	3.31939	119.498	0.121568		TRBV10-2_TRBJ1-5	0.00101462	0.000141522	30	3.13679	94.1037	0.131635		TRBV10-2_TRBJ1-5	0.00222057	0.000170831	44	3.4015	149.666	0.122031		TRBV10-2_TRBJ1-5	0.00119333	0.000773406	16	2.57722	41.2355	0.198963		TRBV10-2_TRBJ1-5	0.0019866	0.000109322	71	3.89715	276.698	0.103375		TRBV10-2_TRBJ1-5	0.00178688
TRBV28_TRBJ1-4	0.000125421	6.99871e-06	46	3.18388	146.458	0.0895719		/	/	/	/	/	/	/		TRBV28_TRBJ1-4	0.000234872	4.66749e-05	49	3.30906	162.144	0.104483		/	/	/	/	/	/	/		TRBV28_TRBJ1-4	0.000126739	1.9246e-06	70	3.39947	237.963	0.0736197		TRBV28_TRBJ1-4	0.00018744	1.99169e-06	66	3.37103	222.488	0.0747302		TRBV28_TRBJ1-4	0.00104188
TRBV7-3_TRBJ1-4	0.000165414	5.49899e-05	7	1.90615	13.3431	0.208626		TRBV7-3_TRBJ1-4	0.000335111	3.93383e-05	27	2.93505	79.2464	0.119541		TRBV7-3_TRBJ1-4	0.000629362	6.35227e-05	47	3.60076	169.236	0.106916		TRBV7-3_TRBJ1-4	0.000470815	0.000287269	23	2.95443	67.9519	0.154104		TRBV7-3_TRBJ1-4	0.000420918	5.26059e-05	24	3.01621	72.389	0.125668		TRBV7-3_TRBJ1-4	0.000151368	3.57028e-05	8	1.9679	15.7432	0.187835		TRBV7-3_TRBJ1-4	0.00032814
TRBV9_TRBJ1-2	0.00279337	7.88744e-05	56	3.44338	192.829	0.106653		TRBV9_TRBJ1-2	0.00312476	5.33275e-05	61	3.45658	210.852	0.1007		TRBV9_TRBJ1-2	0.00636026	0.0032122	61	3.36175	205.067	0.17349		TRBV9_TRBJ1-2	0.0054202	0.000121501	58	3.20523	185.903	0.112547		TRBV9_TRBJ1-2	0.00406184	6.86442e-05	68	3.46712	235.764	0.10124		TRBV9_TRBJ1-2	0.00684418	0.000261501	73	3.46663	253.064	0.116149		TRBV9_TRBJ1-2	0.00406976
TRBV5-8_TRBJ1-6	0.000398704	5.31013e-05	17	2.68021	45.5636	0.141035		TRBV5-8_TRBJ1-6	0.000156722	2.57697e-05	9	2.02915	18.2624	0.172737		TRBV5-8_TRBJ1-6	0.000224638	4.56765e-05	9	2.0788	18.7092	0.181123		TRBV5-8_TRBJ1-6	0.00021345	3.62618e-05	9	2.11002	18.9901	0.176138		/	/	/	/	/	/	/		/	/	/	/	/	/	/		TRBV5-8_TRBJ1-6	0.000127578
TRBV11-1_TRBJ2-7	0.000595002	3.62156e-05	30	2.9793	89.3791	0.115398		TRBV11-1_TRBJ2-7	0.000537903	1.64085e-05	55	3.35571	184.564	0.0922223		TRBV11-1_TRBJ2-7	0.000300641	3.3571e-05	35	3.30592	115.707	0.108324		TRBV11-1_TRBJ2-7	0.000227225	2.16629e-05	23	2.93978	67.6149	0.117153		TRBV11-1_TRBJ2-7	0.000665771	3.79218e-05	34	3.12665	106.306	0.111612		TRBV11-1_TRBJ2-7	0.000548673	2.43429e-05	53	3.60242	190.928	0.0950291		TRBV11-1_TRBJ2-7	0.000449922
TRBV6-2_TRBJ2-3	0.000233846	2.22181e-05	52	3.5414	184.153	0.0948718		TRBV6-2_TRBJ2-3	0.0003633	6.73168e-06	85	3.57036	303.481	0.0778981		TRBV6-2_TRBJ2-3	0.000580191	4.7798e-05	67	3.60547	241.566	0.0971239		TRBV6-2_TRBJ2-3	0.000186019	9.53639e-06	52	3.44815	179.304	0.0883829		TRBV6-2_TRBJ2-3	0.000716452	2.06004e-05	81	3.71713	301.087	0.0860921		TRBV6-2_TRBJ2-3	0.000128353	5.75376e-06	46	3.27076	150.455	0.0876446		TRBV6-2_TRBJ2-3	0.000218951
TRBV20-1_TRBJ2-4	0.000481134	2.5773e-05	53	3.59815	190.702	0.0955642		TRBV20-1_TRBJ2-4	0.000274211	8.94051e-06	75	3.65767	274.326	0.0812353		TRBV20-1_TRBJ2-4	0.000368282	1.57247e-05	55	3.50017	192.509	0.0911313		TRBV20-1_TRBJ2-4	0.000556407	2.35466e-05	61	3.64078	222.088	0.092082		TRBV20-1_TRBJ2-4	0.000549296	1.66086e-05	69	3.52389	243.148	0.0876911		TRBV20-1_TRBJ2-4	0.000599572	4.23418e-05	78	3.68588	287.499	0.0930044		TRBV20-1_TRBJ2-4	0.00053786
TRBV5-1_TRBJ1-4	0.00131976	3.48825e-05	66	3.43486	226.701	0.0952455		TRBV5-1_TRBJ1-4	0.00113913	2.12469e-05	65	3.42953	222.919	0.0911394		TRBV5-1_TRBJ1-4	0.00156997	3.89373e-05	63	3.4386	216.632	0.0970904		TRBV5-1_TRBJ1-4	0.00116214	2.68432e-05	60	3.3551	201.306	0.0949549		TRBV5-1_TRBJ1-4	0.00127088	2.61604e-05	59	3.31569	195.626	0.0952369		TRBV5-1_TRBJ1-4	0.00131975	2.28675e-05	59	3.41292	201.362	0.0935256		TRBV5-1_TRBJ1-4	0.00118212
/	/	/	/	/	/	/		TRBV7-4_TRBJ1-2	0.000274106	8.2989e-05	4	1.36892	5.47569	0.331834		TRBV7-4_TRBJ1-2	0.000144892	7.71258e-05	2	0.693147	1.38629	1.71402		TRBV7-4_TRBJ1-2	0.00029398	9.72477e-05	4	1.36892	5.47569	0.337529		/	/	/	/	/	/	/		TRBV7-4_TRBJ1-2	0.000145246	6.35127e-05	4	1.36892	5.47569	0.32265		TRBV7-4_TRBJ1-2	0.000102678
TRBV13_TRBJ1-1	0.000242178	1.833e-05	29	3.06768	88.9626	0.108306		/	/	/	/	/	/	/		TRBV13_TRBJ1-1	0.000323604	3.13246e-05	29	3.12787	90.7082	0.113411		TRBV13_TRBJ1-1	0.000119028	1.16556e-05	26	2.81677	73.236	0.108701		TRBV13_TRBJ1-1	0.000183622	0.000102931	18	2.66955	48.0519	0.149126		TRBV13_TRBJ1-1	0.000462514	3.66618e-05	44	3.37793	148.629	0.103788		TRBV13_TRBJ1-1	0.000274117
/	/	/	/	/	/	/		/	/	/	/	/	/	/		TRBV3-1_TRBJ2-2	0.000899801	0.000840272	50	3.45045	172.523	0.145357		/	/	/	/	/	/	/		/	/	/	/	/	/	/		/	/	/	/	/	/	/		TRBV3-1_TRBJ2-2	0.000123786
TRBV20-1_TRBJ1-1	0.00950592	8.60953e-05	94	3.58653	337.134	0.0973182		TRBV20-1_TRBJ1-1	0.00663796	5.13291e-05	92	3.46172	318.478	0.0931332		TRBV20-1_TRBJ1-1	0.00971723	7.62522e-05	84	3.55538	298.652	0.0981152		TRBV20-1_TRBJ1-1	0.145327	0.135978	99	3.58086	354.505	0.452626		TRBV20-1_TRBJ1-1	0.00859357	4.87566e-05	72	3.40233	244.968	0.0970708		TRBV20-1_TRBJ1-1	0.0084106	4.24893e-05	107	3.46315	370.557	0.0890447		TRBV20-1_TRBJ1-1	0.00967346
/	/	/	/	/	/	/		/	/	/	/	/	/	/		/	/	/	/	/	/	/		/	/	/	/	/	/	/		/	/	/	/	/	/	/		/	/	/	/	/	/	/		/	/
TRBV10-3_TRBJ1-5	0.0043482	0.000210406	48	3.51475	168.708	0.122114		TRBV10-3_TRBJ1-5	0.0031012	0.000111388	57	3.64347	207.678	0.109158		TRBV10-3_TRBJ1-5	0.00149197	0.000155874	29	3.19461	92.6436	0.133545		TRBV10-3_TRBJ1-5	0.00358356	0.000148108	52	3.43277	178.504	0.115976		TRBV10-3_TRBJ1-5	0.00266928	0.000186758	45	3.45017	155.258	0.122402		TRBV10-3_TRBJ1-5	0.00449627	0.000120977	61	3.58612	218.753	0.109095		TRBV10-3_TRBJ1-5	0.00211874
TRBV3-1_TRBJ1-5	0.000114757	5.55453e-06	49	3.26699	160.083	0.0863214		/	/	/	/	/	/	/		/	/	/	/	/	/	/		/	/	/	/	/	/	/		/	/	/	/	/	/	/		/	/	/	/	/	/	/		TRBV3-1_TRBJ1-5	0.000130941
TRBV6-4_TRBJ1-5	0.000740641	7.07648e-05	57	3.60902	205.714	0.104162		TRBV6-4_TRBJ1-5	0.000211101	1.22012e-05	46	3.55511	163.535	0.0919388		TRBV6-4_TRBJ1-5	0.000299393	3.15742e-05	44	3.54629	156.037	0.101307		TRBV6-4_TRBJ1-5	0.000371802	3.10816e-05	38	3.36599	127.907	0.105298		TRBV6-4_TRBJ1-5	0.000435602	2.48773e-05	44	3.28968	144.746	0.100524		TRBV6-4_TRBJ1-5	0.000433524	2.81049e-05	54	3.55965	192.221	0.0962086		TRBV6-4_TRBJ1-5	0.000416078
TRBV7-9_TRBJ1-6	0.0022928	0.000119978	57	3.60144	205.282	0.110296		TRBV7-9_TRBJ1-6	0.00598667	0.0040308	53	3.53875	187.554	0.183714		TRBV7-9_TRBJ1-6	0.00337893	0.000131164	41	3.17465	130.161	0.12182		TRBV7-9_TRBJ1-6	0.00236479	0.000110316	53	3.43105	181.846	0.111826		TRBV7-9_TRBJ1-6	0.00264027	0.000110986	59	3.41944	201.747	0.10971		TRBV7-9_TRBJ1-6	0.00386402	9.53797e-05	57	3.35208	191.069	0.109032		TRBV7-9_TRBJ1-6	0.00342708
TRBV5-5_TRBJ1-1	0.000432032	3.44381e-05	38	3.33266	126.641	0.106568		TRBV5-5_TRBJ1-1	0.00022162	2.10365e-05	41	3.33708	136.82	0.100092		TRBV5-5_TRBJ1-1	0.00037265	2.18398e-05	55	3.46057	190.331	0.0941245		TRBV5-5_TRBJ1-1	0.000234525	2.48417e-05	43	3.49555	150.309	0.0997544		TRBV5-5_TRBJ1-1	0.000379717	1.89609e-05	46	3.27329	150.572	0.0972421		TRBV5-5_TRBJ1-1	0.000410214	1.2319e-05	50	3.2397	161.985	0.0921892		TRBV5-5_TRBJ1-1	0.000424163
TRBV7-2_TRBJ1-2	0.00415979	0.000134309	53	3.42568	181.561	0.114329		TRBV7-2_TRBJ1-2	0.00441661	0.000129585	63	3.34835	210.946	0.11068		TRBV7-2_TRBJ1-2	0.00625069	0.000153378	64	3.5373	226.387	0.111334		TRBV7-2_TRBJ1-2	0.00281324	0.000103134	58	3.42571	198.691	0.109148		TRBV7-2_TRBJ1-2	0.00748201	8.86031e-05	104	3.53861	368.015	0.0961695		TRBV7-2_TRBJ1-2	0.00422319	0.000105707	54	3.21973	173.865	0.112273		TRBV7-2_TRBJ1-2	0.0034982
TRBV29-1_TRBJ1-6	0.000233846	0.000232402	2	0.693147	1.38629	1.93998		TRBV29-1_TRBJ1-6	0.00092813	0.000199216	23	2.9892	68.7515	0.147076		TRBV29-1_TRBJ1-6	0.00121529	0.000286039	16	2.65324	42.4519	0.173353		TRBV29-1_TRBJ1-6	0.000867105	0.000247946	27	3.12117	84.2716	0.144023		TRBV29-1_TRBJ1-6	0.00149299	0.000234517	26	3.11651	81.0293	0.144341		TRBV29-1_TRBJ1-6	0.00134793	0.000186481	23	2.7906	64.1837	0.148356		TRBV29-1_TRBJ1-6	0.000245711
TRBV5-1_TRBJ1-1	0.00270784	2.98834e-05	69	3.37515	232.885	0.0933681		TRBV5-1_TRBJ1-1	0.00308721	0.000182281	69	3.34328	230.686	0.113174		TRBV5-1_TRBJ1-1	0.002792	3.20734e-05	75	3.41025	255.769	0.092417		TRBV5-1_TRBJ1-1	0.00410842	2.59013e-05	92	3.51481	323.362	0.0868724		TRBV5-1_TRBJ1-1	0.00214401	2.13845e-05	72	3.29303	237.098	0.0901658		TRBV5-1_TRBJ1-1	0.00198424	1.63761e-05	69	3.33085	229.829	0.0884863		TRBV5-1_TRBJ1-1	0.00319689
TRBV12-3_TRBJ1-1	0.00115101	2.13294e-05	82	3.47757	285.161	0.0872009		TRBV12-3_TRBJ1-1	0.000835254	1.28323e-05	67	3.38879	227.049	0.0867647		TRBV12-3_TRBJ1-1	0.0018937	2.59582e-05	81	3.53054	285.974	0.0887781		TRBV12-3_TRBJ1-1	0.00201877	2.16629e-05	71	3.4652	246.029	0.0896681		TRBV12-3_TRBJ1-1	0.00114692	1.40425e-05	78	3.49356	272.498	0.0846186		TRBV12-3_TRBJ1-1	0.00112907	1.22452e-05	73	3.39034	247.494	0.0850537		TRBV12-3_TRBJ1-1	0.00143856
TRBV7-8_TRBJ2-1	0.00366333	0.00014053	55	3.32827	183.055	0.114732		TRBV7-8_TRBJ2-1	0.00260684	6.31095e-05	83	3.63044	301.326	0.0960456		TRBV7-8_TRBJ2-1	0.00583461	0.000209413	63	3.47668	219.031	0.116134		TRBV7-8_TRBJ2-1	0.00244544	9.17142e-05	51	3.42968	174.913	0.11043		TRBV7-8_TRBJ2-1	0.00455789	9.95092e-05	74	3.65543	270.502	0.102734		TRBV7-8_TRBJ2-1	0.00227893	4.81693e-05	75	3.6325	272.437	0.0951149		TRBV7-8_TRBJ2-1	0.00434259
TRBV2_TRBJ2-7	0.0117098	0.000145529	71	3.57368	253.731	0.108393		TRBV2_TRBJ2-7	0.0191458	8.86688e-05	89	3.6136	321.611	0.0984225		TRBV2_TRBJ2-7	0.0102395	0.000252344	77	3.60132	277.302	0.113769		TRBV2_TRBJ2-7	0.0108295	0.000102075	77	3.61347	278.238	0.102502		TRBV2_TRBJ2-7	0.010096	7.88375e-05	78	3.4549	269.482	0.10027		TRBV2_TRBJ2-7	0.0149994	7.10369e-05	89	3.62785	322.879	0.0960727		TRBV2_TRBJ2-7	0.0206089
/	/	/	/	/	/	/		TRBV14_TRBJ2-6	0.000111704	2.38764e-05	8	2.00976	16.0781	0.179364		TRBV14_TRBJ2-6	0.000207541	4.28061e-05	17	2.65108	45.0683	0.13841		TRBV14_TRBJ2-6	0.000104783	2.79028e-05	7	1.90615	13.3431	0.195129		TRBV14_TRBJ2-6	0.000351846	3.78506e-05	24	2.95586	70.9406	0.122182		TRBV14_TRBJ2-6	0.000261059	2.16873e-05	41	3.42868	140.576	0.0998262		/	/
TRBV28_TRBJ1-5	0.000252731	3.99926e-06	54	3.29229	177.784	0.0823387		TRBV28_TRBJ1-5	0.000204054	2.62956e-06	68	3.46265	235.46	0.0755539		TRBV28_TRBJ1-5	0.000115564	3.49437e-06	47	3.25921	153.183	0.0838653		TRBV28_TRBJ1-5	0.000657422	0.000360146	64	3.47288	222.264	0.123739		TRBV28_TRBJ1-5	0.000326399	2.99383e-06	66	3.33021	219.794	0.0772991		TRBV28_TRBJ1-5	0.000493939	3.02441e-06	72	3.36212	242.073	0.0760002		TRBV28_TRBJ1-5	0.000690195
TRBV10-2_TRBJ1-3	0.000200852	0.000104314	2	0.693147	1.38629	1.77048		TRBV10-2_TRBJ1-3	0.000244865	5.6483e-05	6	1.73287	10.3972	0.231484		TRBV10-2_TRBJ1-3	0.000277428	7.6377e-05	4	1.36892	5.47569	0.328928		TRBV10-2_TRBJ1-3	0.000239116	6.45178e-05	7	1.90615	13.3431	0.212081		/	/	/	/	/	/	/		TRBV10-2_TRBJ1-3	0.000115149	7.40613e-05	2	0.693147	1.38629	1.70671		/	/
TRBV28_TRBJ2-7	0.00159959	6.64322e-05	79	3.34539	264.285	0.0988288		TRBV28_TRBJ2-7	0.000536431	4.2073e-06	72	3.46522	249.496	0.0776		TRBV28_TRBJ2-7	0.00105904	1.14815e-05	76	3.54815	269.659	0.0832762		TRBV28_TRBJ2-7	0.00106808	8.59453e-06	78	3.49369	272.508	0.0810564		TRBV28_TRBJ2-7	0.00128941	4.2769e-06	95	3.52719	335.084	0.0737614		TRBV28_TRBJ2-7	0.00171411	4.7948e-06	98	3.52024	344.984	0.0740788		TRBV28_TRBJ2-7	0.00183961
TRBV12-4_TRBJ1-4	0.000304611	2.04407e-05	37	3.32749	123.117	0.102014		TRBV12-4_TRBJ1-4	0.000332587	1.5567e-05	52	3.36075	174.759	0.0927541		TRBV12-4_TRBJ1-4	0.000572578	1.89695e-05	68	3.66567	249.266	0.0883634		TRBV12-4_TRBJ1-4	0.000660837	2.31934e-05	48	3.35082	160.839	0.0977916		TRBV12-4_TRBJ1-4	0.000503676	1.49691e-05	56	3.4043	190.641	0.0908959		TRBV12-4_TRBJ1-4	0.000521527	1.72613e-05	58	3.44593	199.864	0.0912556		TRBV12-4_TRBJ1-4	0.00065907
TRBV5-1_TRBJ2-1	0.00515494	4.64359e-05	87	3.60236	313.406	0.0924557		TRBV5-1_TRBJ2-1	0.00366309	1.81966e-05	94	3.54825	333.535	0.083614		TRBV5-1_TRBJ2-1	0.00442637	2.94526e-05	89	3.56432	317.224	0.0882349		TRBV5-1_TRBJ2-1	0.00428737	3.09638e-05	92	3.56363	327.854	0.0881557		TRBV5-1_TRBJ2-1	0.0045971	2.29527e-05	91	3.53333	321.533	0.0859739		TRBV5-1_TRBJ2-1	0.00285586	1.86629e-05	78	3.55196	277.053	0.0865731		TRBV5-1_TRBJ2-1	0.00496639
/	/	/	/	/	/	/		/	/	/	/	/	/	/		/	/	/	/	/	/	/		/	/	/	/	/	/	/		/	/	/	/	/	/	/		/	/	/	/	/	/	/		/	/
TRBV6-6_TRBJ2-3	0.000207851	1.35531e-05	53	3.63071	192.428	0.0899302		TRBV6-6_TRBJ2-3	0.000431564	1.5567e-05	56	3.49266	195.589	0.0907745		TRBV6-6_TRBJ2-3	0.000521161	2.09662e-05	61	3.64623	222.42	0.0910647		TRBV6-6_TRBJ2-3	0.000518733	2.17806e-05	64	3.61919	231.628	0.0907071		TRBV6-6_TRBJ2-3	0.000592208	1.9246e-05	62	3.64796	226.173	0.0900678		TRBV6-6_TRBJ2-3	0.000447097	2.3679e-05	47	3.3539	157.633	0.0983717		TRBV6-6_TRBJ2-3	0.000505447
/	/	/	/	/	/	/		/	/	/	/	/	/	/		/	/	/	/	/	/	/		/	/	/	/	/	/	/		/	/	/	/	/	/	/		/	/	/	/	/	/	/		/	/
/	/	/	/	/	/	/		TRBV12-4_TRBJ2-6	0.000178495	1.23064e-05	39	3.27538	127.74	0.0966951		TRBV12-4_TRBJ2-6	0.000293777	1.74719e-05	42	3.37829	141.888	0.0976731		TRBV12-4_TRBJ2-6	0.000146107	1.81309e-05	21	2.83711	59.5794	0.118811		/	/	/	/	/	/	/		TRBV12-4_TRBJ2-6	0.000309007	2.65558e-05	40	3.29015	131.606	0.10312		TRBV12-4_TRBJ2-6	0.000230256
TRBV11-2_TRBJ1-1	0.00083729	2.04407e-05	63	3.50774	220.988	0.0909593		TRBV11-2_TRBJ1-1	0.000486574	1.2096e-05	70	3.60115	252.08	0.0846795		TRBV11-2_TRBJ1-1	0.00128743	4.20573e-05	51	3.2795	167.254	0.102776		TRBV11-2_TRBJ1-1	0.000860041	2.17806e-05	60	3.50049	210.029	0.0923676		TRBV11-2_TRBJ1-1	0.000628918	1.34722e-05	67	3.42771	229.656	0.0869582		TRBV11-2_TRBJ1-1	0.00174413	9.07324e-05	67	3.39229	227.283	0.104978		TRBV11-2_TRBJ1-1	0.000927964
TRBV10-3_TRBJ1-6	0.00471124	0.000481356	42	3.48967	146.566	0.139162		TRBV10-3_TRBJ1-6	0.00421519	0.000248231	61	3.74292	228.318	0.117607		TRBV10-3_TRBJ1-6	0.00371352	0.000292404	32	3.20895	102.686	0.140672		TRBV10-3_TRBJ1-6	0.00296511	0.000270551	47	3.39885	159.746	0.127206		TRBV10-3_TRBJ1-6	0.00251189	0.000184619	34	3.2351	109.993	0.131201		TRBV10-3_TRBJ1-6	0.00349194	0.000177555	41	3.36623	138.015	0.124593		TRBV10-3_TRBJ1-6	0.00331045
TRBV12-3_TRBJ1-2	0.00138575	5.13239e-05	59	3.36678	198.64	0.101441		TRBV12-3_TRBJ1-2	0.00779171	0.00621534	74	3.52265	260.676	0.187575		TRBV12-3_TRBJ1-2	0.00320509	6.50203e-05	68	3.35087	227.859	0.101302		TRBV12-3_TRBJ1-2	0.00264853	4.7211e-05	65	3.46289	225.088	0.0982688		TRBV12-3_TRBJ1-2	0.00141694	2.36655e-05	59	3.34948	197.619	0.0941598		TRBV12-3_TRBJ1-2	0.00188325	2.09496e-05	78	3.52193	274.711	0.0876342		TRBV12-3_TRBJ1-2	0.00267005
TRBV5-5_TRBJ2-1	0.000441141	2.14405e-05	46	3.37037	155.037	0.0977839		TRBV5-5_TRBJ2-1	0.000404216	1.65137e-05	57	3.52821	201.108	0.0907823		TRBV5-5_TRBJ2-1	0.000369156	2.63326e-05	52	3.68361	191.548	0.0956782		TRBV5-5_TRBJ2-1	0.000376158	4.56805e-05	21	2.72351	57.1937	0.131107		TRBV5-5_TRBJ2-1	0.000434105	1.36148e-05	64	3.51542	224.987	0.08737		TRBV5-5_TRBJ2-1	0.000388379	1.31304e-05	50	3.33785	166.893	0.0921717		TRBV5-5_TRBJ2-1	0.000497433
TRBV19_TRBJ1-4	0.00218049	0.000144307	48	3.45386	165.785	0.117307		TRBV19_TRBJ1-4	0.00142533	2.78734e-05	59	3.42898	202.31	0.0952066		TRBV19_TRBJ1-4	0.00718643	0.00503764	67	3.62865	243.119	0.182413		TRBV19_TRBJ1-4	0.00223728	6.06326e-05	53	3.40541	180.487	0.105085		TRBV19_TRBJ1-4	0.00222042	4.26977e-05	59	3.53661	208.66	0.0986679		TRBV19_TRBJ1-4	0.00309973	4.53662e-05	77	3.66509	282.212	0.093954		TRBV19_TRBJ1-4	0.00248945
TRBV25-1_TRBJ2-2	0.00291891	0.000185966	58	3.73604	216.69	0.114758		TRBV25-1_TRBJ2-2	0.00180451	0.000117804	67	3.80282	254.789	0.105781		TRBV25-1_TRBJ2-2	0.00355403	0.00125286	59	3.6442	215.008	0.147732		TRBV25-1_TRBJ2-2	0.00189091	0.00015376	61	3.63232	221.571	0.111809		TRBV25-1_TRBJ2-2	0.00297045	0.000170648	92	4.07142	374.57	0.103127		TRBV25-1_TRBJ2-2	0.00226883	0.000107772	90	4.08284	367.456	0.0982566		TRBV25-1_TRBJ2-2	0.00124745
TRBV7-9_TRBJ1-5	0.00340715	0.000180967	71	3.71204	263.555	0.110377		TRBV7-9_TRBJ1-5	0.00222692	6.09007e-05	73	3.64043	265.752	0.0978466		TRBV7-9_TRBJ1-5	0.00604701	0.000135033	62	3.49817	216.887	0.110617		TRBV7-9_TRBJ1-5	0.00257624	7.27591e-05	67	3.63631	243.633	0.10125		TRBV7-9_TRBJ1-5	0.00339629	6.40822e-05	88	3.57684	314.762	0.0954682		TRBV7-9_TRBJ1-5	0.00481767	0.00024542	75	3.49996	262.497	0.114505		TRBV7-9_TRBJ1-5	0.00270676
TRBV6-1_TRBJ2-7	0.00372054	3.07721e-05	82	3.56217	292.098	0.0898951		TRBV6-1_TRBJ2-7	0.00184175	1.31478e-05	88	3.59603	316.451	0.0819379		TRBV6-1_TRBJ2-7	0.00207441	5.0918e-05	78	3.66159	285.604	0.0948504		TRBV6-1_TRBJ2-7	0.00268114	2.99042e-05	93	3.68569	342.769	0.0871914		TRBV6-1_TRBJ2-7	0.0019276	1.53256e-05	97	3.6486	353.914	0.0814871		TRBV6-1_TRBJ2-7	0.00303393	1.54171e-05	78	3.5099	273.772	0.0852609		TRBV6-1_TRBJ2-7	0.002556
/	/	/	/	/	/	/		TRBV4-3_TRBJ2-1	0.000294195	9.15088e-06	72	3.54782	255.443	0.0824454		TRBV4-3_TRBJ2-1	0.000611141	2.5459e-05	60	3.55209	213.125	0.0934744		/	/	/	/	/	/	/		TRBV4-3_TRBJ2-1	0.000848394	1.19753e-05	83	3.68615	305.95	0.0817417		/	/	/	/	/	/	/		/	/
/	/	/	/	/	/	/		/	/	/	/	/	/	/		/	/	/	/	/	/	/		TRBV13_TRBJ1-4	0.000201795	3.47313e-05	11	2.32219	25.5441	0.15935		/	/	/	/	/	/	/		/	/	/	/	/	/	/		/	/
TRBV10-1_TRBJ2-6	0.0010417	0.000528014	13	2.44715	31.813	0.203064		TRBV10-1_TRBJ2-6	0.000108443	6.5108e-05	2	0.693147	1.38629	1.6839		/	/	/	/	/	/	/		TRBV10-1_TRBJ2-6	0.000166828	4.33258e-05	8	2.00976	16.0781	0.190002		TRBV10-1_TRBJ2-6	0.000111983	7.00699e-05	2	0.693147	1.38629	1.69683		TRBV10-1_TRBJ2-6	0.000398116	6.91927e-05	22	2.93483	64.5663	0.132811		/	/
TRBV25-1_TRBJ1-4	0.0030581	0.000291724	51	3.62212	184.728	0.124809		TRBV25-1_TRBJ1-4	0.0023219	0.000126219	59	3.67059	216.565	0.109816		TRBV25-1_TRBJ1-4	0.00184715	0.000175967	46	3.56231	163.866	0.120272		TRBV25-1_TRBJ1-4	0.000935862	0.000140927	35	3.20781	112.273	0.126652		TRBV25-1_TRBJ1-4	0.00109367	0.000216767	26	3.04156	79.0806	0.143791		TRBV25-1_TRBJ1-4	0.00214461	0.00016022	51	3.62471	184.86	0.116234		TRBV25-1_TRBJ1-4	0.00148307
TRBV6-3_TRBJ2-7	0.000478579	1.5886e-05	67	3.72522	249.589	0.0869244		TRBV6-3_TRBJ2-7	0.000674746	5.36431e-06	80	3.56012	284.81	0.0772995		TRBV6-3_TRBJ2-7	0.000207291	1.29791e-05	53	3.52194	186.663	0.0901055		TRBV6-3_TRBJ2-7	0.000355083	1.30684e-05	62	3.6566	226.709	0.0869294		TRBV6-3_TRBJ2-7	0.00165024	8.48252e-06	110	3.6881	405.691	0.0756007		TRBV6-3_TRBJ2-7	0.000458826	8.63065e-06	66	3.528	232.848	0.0834254		TRBV6-3_TRBJ2-7	0.000619644
TRBV7-7_TRBJ2-1	0.000745863	0.000119422	21	2.89221	60.7365	0.142932		TRBV7-7_TRBJ2-1	0.000934336	6.31095e-05	50	3.54657	177.329	0.10588		TRBV7-7_TRBJ2-1	0.00186662	0.000229381	22	2.81982	62.0361	0.153275		TRBV7-7_TRBJ2-1	0.00234442	0.000137277	40	3.26139	130.456	0.122388		TRBV7-7_TRBJ2-1	0.00526942	0.00274406	72	3.54837	255.483	0.162161		TRBV7-7_TRBJ2-1	0.0420855	0.0393361	75	3.72401	279.301	0.290931		TRBV7-7_TRBJ2-1	0.00199424
TRBV12-5_TRBJ1-2	0.000119422	3.32161e-05	11	2.29312	25.2243	0.15928		/	/	/	/	/	/	/		TRBV12-5_TRBJ1-2	0.000230254	2.77054e-05	32	3.05247	97.6791	0.110273		/	/	/	/	/	/	/		TRBV12-5_TRBJ1-2	0.000160027	2.53763e-05	23	2.93325	67.4648	0.118968		/	/	/	/	/	/	/		TRBV12-5_TRBJ1-2	0.000195768
TRBV12-4_TRBJ1-1	0.00115101	2.13294e-05	82	3.47664	285.084	0.087205		TRBV12-4_TRBJ1-1	0.000835254	1.28323e-05	67	3.38879	227.049	0.0867647		TRBV12-4_TRBJ1-1	0.0018937	2.59582e-05	81	3.53049	285.97	0.0887783		TRBV12-4_TRBJ1-1	0.00201877	2.16629e-05	71	3.46566	246.062	0.0896659		TRBV12-4_TRBJ1-1	0.00114692	1.40425e-05	78	3.49385	272.52	0.0846173		TRBV12-4_TRBJ1-1	0.00112907	1.22452e-05	73	3.39061	247.515	0.0850524		TRBV12-4_TRBJ1-1	0.00143856
TRBV7-6_TRBJ1-1	0.00194686	0.000114312	36	3.17065	114.144	0.1233		TRBV7-6_TRBJ1-1	0.000875224	6.93153e-05	36	3.25662	117.238	0.116203		TRBV7-6_TRBJ1-1	0.00432616	0.00262378	37	3.22051	119.159	0.186615		TRBV7-6_TRBJ1-1	0.00314995	0.00228744	37	3.16857	117.237	0.183027		TRBV7-6_TRBJ1-1	0.00146762	8.79615e-05	48	3.36668	161.601	0.111647		TRBV7-6_TRBJ1-1	0.00118992	5.52509e-05	39	3.13558	122.288	0.112519		TRBV7-6_TRBJ1-1	0.00200554
TRBV30_TRBJ2-7	0.000192076	3.88817e-06	61	3.35699	204.777	0.0799705		/	/	/	/	/	/	/		TRBV30_TRBJ2-7	0.000140149	4.11837e-06	55	3.26687	179.678	0.0823651		TRBV30_TRBJ2-7	0.000275967	1.13024e-05	71	3.55494	252.401	0.0841557		TRBV30_TRBJ2-7	0.000206645	1.58958e-05	72	3.445	248.04	0.0870274		TRBV30_TRBJ2-7	0.000202414	1.45319e-05	61	3.35736	204.799	0.0894338		TRBV30_TRBJ2-7	0.000276407
TRBV6-4_TRBJ2-6	0.000165969	3.38827e-05	10	2.0771	20.771	0.169806		TRBV6-4_TRBJ2-6	0.000236766	0.000191537	19	2.76469	52.5292	0.156347		TRBV6-4_TRBJ2-6	0.00025172	4.64253e-05	25	3.04873	76.2183	0.122618		/	/	/	/	/	/	/		TRBV6-4_TRBJ2-6	0.000469461	8.18313e-05	30	3.1467	94.401	0.123887		TRBV6-4_TRBJ2-6	0.000203742	2.73673e-05	30	3.14681	94.4044	0.11097		TRBV6-4_TRBJ2-6	0.000221169
/	/	/	/	/	/	/		/	/	/	/	/	/	/		TRBV30_TRBJ1-2	0.000427312	0.000333463	49	3.15392	154.542	0.131385		/	/	/	/	/	/	/		/	/	/	/	/	/	/		/	/	/	/	/	/	/		/	/
TRBV27_TRBJ2-3	0.000124533	2.44399e-06	58	3.38983	196.61	0.0776911		TRBV27_TRBJ2-3	0.000105498	2.20883e-06	69	3.5745	246.64	0.0739146		TRBV27_TRBJ2-3	0.00010895	2.37118e-06	82	3.68563	302.222	0.0716747		TRBV27_TRBJ2-3	0.000193671	7.18173e-06	56	3.28459	183.937	0.0858447		TRBV27_TRBJ2-3	0.000120395	1.49691e-06	65	3.3868	220.142	0.0732827		TRBV27_TRBJ2-3	0.000137058	2.06545e-06	64	3.4107	218.285	0.0752032		TRBV27_TRBJ2-3	0.000257231
TRBV6-3_TRBJ2-1	0.000151972	6.88762e-06	41	3.29473	135.084	0.0909254		TRBV6-3_TRBJ2-1	0.000263587	3.36584e-06	72	3.61852	260.533	0.0756327		TRBV6-3_TRBJ2-1	0.000314494	7.98714e-06	67	3.55764	238.362	0.0825204		TRBV6-3_TRBJ2-1	0.000199205	7.65266e-06	57	3.49824	199.399	0.084992		TRBV6-3_TRBJ2-1	0.000508309	5.061e-06	82	3.68107	301.848	0.0761477		TRBV6-3_TRBJ2-1	0.000149745	3.83584e-06	64	3.5823	229.267	0.0782231		TRBV6-3_TRBJ2-1	0.000467381
TRBV24-1_TRBJ2-7	0.0114974	0.000241511	72	3.80738	274.131	0.113401		TRBV24-1_TRBJ2-7	0.0142581	0.000137263	96	3.75284	360.273	0.101267		TRBV24-1_TRBJ2-7	0.00617493	0.000193688	92	3.85739	354.88	0.105617		TRBV24-1_TRBJ2-7	0.00906369	0.000185665	76	3.58654	272.577	0.110042		TRBV24-1_TRBJ2-7	0.00974755	0.000132513	71	3.58059	254.222	0.107218		TRBV24-1_TRBJ2-7	0.0205744	0.000859376	87	3.70983	322.755	0.13001		TRBV24-1_TRBJ2-7	0.00683605
TRBV14_TRBJ1-6	0.000905833	7.46529e-05	34	3.24969	110.49	0.118586		TRBV14_TRBJ1-6	0.00021026	3.94434e-05	15	2.46492	36.9737	0.144822		TRBV14_TRBJ1-6	0.00128917	0.00010533	32	3.18085	101.787	0.125227		TRBV14_TRBJ1-6	0.000893124	6.71079e-05	45	3.49955	157.48	0.109057		TRBV14_TRBJ1-6	0.000719517	5.54571e-05	25	2.93385	73.3463	0.125958		TRBV14_TRBJ1-6	0.000871474	6.35127e-05	40	3.41808	136.723	0.111552		TRBV14_TRBJ1-6	0.000561544
TRBV2_TRBJ2-1	0.0195083	0.00248576	71	3.62112	257.1	0.159307		TRBV2_TRBJ2-1	0.0077104	6.23732e-05	95	3.53666	335.983	0.0941339		TRBV2_TRBJ2-1	0.00794097	0.000103084	78	3.66912	286.191	0.102101		TRBV2_TRBJ2-1	0.0115032	0.000123502	88	3.58149	315.171	0.102405		TRBV2_TRBJ2-1	0.00728905	7.37052e-05	89	3.63897	323.868	0.0963939		TRBV2_TRBJ2-1	0.00825245	5.48083e-05	89	3.65079	324.92	0.0934312		TRBV2_TRBJ2-1	0.0056608
TRBV29-1_TRBJ2-3	0.00579893	0.00015175	64	3.3908	217.011	0.112073		TRBV29-1_TRBJ2-3	0.00639194	8.646e-05	66	3.45207	227.836	0.10439		TRBV29-1_TRBJ2-3	0.00620152	0.000113692	63	3.54012	223.028	0.107961		TRBV29-1_TRBJ2-3	0.00796501	0.000143988	61	3.25425	198.509	0.113285		TRBV29-1_TRBJ2-3	0.00575656	8.83892e-05	80	3.60916	288.733	0.100262		TRBV29-1_TRBJ2-3	0.00775777	0.000107846	66	3.40788	224.92	0.10717		TRBV29-1_TRBJ2-3	0.00658433
TRBV3-1_TRBJ2-3	0.000128421	2.11072e-06	56	3.38306	189.452	0.0773629		/	/	/	/	/	/	/		TRBV3-1_TRBJ2-3	0.000271438	4.34301e-05	55	3.42517	188.384	0.100764		TRBV3-1_TRBJ2-3	0.000139749	2.94333e-06	55	3.31569	182.363	0.0799641		TRBV3-1_TRBJ2-3	0.000133724	2.56614e-06	71	3.47382	246.641	0.0747755		TRBV3-1_TRBJ2-3	0.000220192	0.000115075	73	3.50361	255.764	0.105435		TRBV3-1_TRBJ2-3	0.000178452
TRBV6-6_TRBJ1-2	0.000285947	3.68821e-05	36	3.21995	115.918	0.10928		TRBV6-6_TRBJ1-2	0.000473637	1.61981e-05	53	3.34922	177.509	0.0928077		TRBV6-6_TRBJ1-2	0.000846263	4.51773e-05	50	3.49151	174.575	0.102653		TRBV6-6_TRBJ1-2	0.000691094	2.2958e-05	62	3.59053	222.613	0.0918237		TRBV6-6_TRBJ1-2	0.000238508	1.50404e-05	51	3.48619	177.795	0.0921593		TRBV6-6_TRBJ1-2	0.000356438	1.31304e-05	52	3.45049	179.426	0.0908856		TRBV6-6_TRBJ1-2	0.000611273
/	/	/	/	/	/	/		/	/	/	/	/	/	/		/	/	/	/	/	/	/		/	/	/	/	/	/	/		/	/	/	/	/	/	/		/	/	/	/	/	/	/		/	/
/	/	/	/	/	/	/		/	/	/	/	/	/	/		/	/	/	/	/	/	/		/	/	/	/	/	/	/		/	/	/	/	/	/	/		/	/	/	/	/	/	/		/	/
TRBV11-2_TRBJ2-5	0.00118001	3.05499e-05	62	3.35713	208.142	0.095535		TRBV11-2_TRBJ2-5	0.00160666	1.87225e-05	64	3.35408	214.661	0.0907138		TRBV11-2_TRBJ2-5	0.00132287	9.40985e-05	51	3.32884	169.771	0.111379		TRBV11-2_TRBJ2-5	0.00102911	2.20161e-05	62	3.39252	210.336	0.092435		TRBV11-2_TRBJ2-5	0.00119689	2.2525e-05	71	3.50078	248.556	0.0898284		TRBV11-2_TRBJ2-5	0.000940077	2.85475e-05	60	3.50928	210.557	0.0947114		TRBV11-2_TRBJ2-5	0.00102771
/	/	/	/	/	/	/		/	/	/	/	/	/	/		/	/	/	/	/	/	/		/	/	/	/	/	/	/		/	/	/	/	/	/	/		/	/	/	/	/	/	/		/	/
/	/	/	/	/	/	/		/	/	/	/	/	/	/		/	/	/	/	/	/	/		/	/	/	/	/	/	/		/	/	/	/	/	/	/		/	/	/	/	/	/	/		/	/
TRBV29-1_TRBJ1-4	0.0016337	0.000174412	40	3.36507	134.603	0.124971		TRBV29-1_TRBJ1-4	0.00317967	0.000782137	63	3.44506	217.039	0.137761		TRBV29-1_TRBJ1-4	0.00186712	0.000162364	31	2.96301	91.8532	0.134424		TRBV29-1_TRBJ1-4	0.00186419	0.000135511	48	3.34024	160.331	0.117246		TRBV29-1_TRBJ1-4	0.00286616	0.000178988	59	3.42808	202.257	0.115732		TRBV29-1_TRBJ1-4	0.00188554	7.952e-05	51	3.47617	177.285	0.108478		TRBV29-1_TRBJ1-4	0.0048602
TRBV6-5_TRBJ2-1	0.00161226	2.47732e-05	87	3.65536	318.016	0.0867579		TRBV6-5_TRBJ2-1	0.000975883	9.78197e-06	83	3.5577	295.289	0.0808088		TRBV6-5_TRBJ2-1	0.0011509	2.7955e-05	76	3.54408	269.35	0.0903624		TRBV6-5_TRBJ2-1	0.00116344	1.766e-05	77	3.60458	277.553	0.0861086		TRBV6-5_TRBJ2-1	0.00109474	1.5682e-05	111	3.82391	424.454	0.0792037		TRBV6-5_TRBJ2-1	0.000821682	8.70441e-06	75	3.59045	269.284	0.0813174		TRBV6-5_TRBJ2-1	0.00128523
TRBV2_TRBJ2-4	0.000459693	3.24385e-05	40	3.24546	129.818	0.105411		TRBV2_TRBJ2-4	0.000419363	2.38764e-05	49	3.44335	168.724	0.0971432		TRBV2_TRBJ2-4	0.000132537	1.48511e-05	31	3.297	102.207	0.103069		TRBV2_TRBJ2-4	0.000281853	2.34289e-05	44	3.40947	150.017	0.0992451		TRBV2_TRBJ2-4	0.00018576	2.3024e-05	41	3.39266	139.099	0.1006		TRBV2_TRBJ2-4	0.000300892	2.7146e-05	36	3.21641	115.791	0.106119		TRBV2_TRBJ2-4	0.000224961
/	/	/	/	/	/	/		/	/	/	/	/	/	/		TRBV7-7_TRBJ1-3	0.000203173	0.000109823	2	0.693147	1.38629	1.78047		/	/	/	/	/	/	/		TRBV7-7_TRBJ1-3	0.000546017	0.000416142	4	1.36892	5.47569	0.400564		TRBV7-7_TRBJ1-3	0.000268288	7.952e-05	3	1.06086	3.18257	0.485166		TRBV7-7_TRBJ1-3	0.000392537
TRBV6-1_TRBJ1-1	0.000785966	1.36642e-05	60	3.41786	205.072	0.0889199		TRBV6-1_TRBJ1-1	0.00036877	6.83686e-06	61	3.46842	211.573	0.0832547		TRBV6-1_TRBJ1-1	0.00071722	2.39614e-05	65	3.62571	235.671	0.0912308		TRBV6-1_TRBJ1-1	0.000926796	1.38925e-05	88	3.66237	322.289	0.082081		TRBV6-1_TRBJ1-1	0.000525488	1.76778e-05	60	3.4336	206.016	0.0909341		TRBV6-1_TRBJ1-1	0.000653716	6.27013e-06	79	3.4177	269.998	0.0790533		TRBV6-1_TRBJ1-1	0.000580863
TRBV9_TRBJ2-4	0.000129643	2.2107e-05	25	3.04873	76.2183	0.114131		TRBV9_TRBJ2-4	0.000114544	9.15088e-06	44	3.46562	152.487	0.0909066		TRBV9_TRBJ2-4	0.00011182	1.41023e-05	24	3.00158	72.038	0.110982		TRBV9_TRBJ2-4	0.000102781	8.94773e-06	33	3.30182	108.96	0.0972317		TRBV9_TRBJ2-4	0.000242215	2.54475e-05	53	3.65985	193.972	0.0951413		TRBV9_TRBJ2-4	0.000146131	1.29091e-05	43	3.48044	149.659	0.0940353		TRBV9_TRBJ2-4	0.00032263
TRBV15_TRBJ2-3	0.00429454	0.000180522	61	3.64597	222.404	0.113812		TRBV15_TRBJ2-3	0.00575485	0.000251281	86	3.67974	316.458	0.111102		TRBV15_TRBJ2-3	0.00533816	0.000294401	74	3.41258	252.531	0.117887		TRBV15_TRBJ2-3	0.00369529	9.44221e-05	79	3.74088	295.529	0.100563		TRBV15_TRBJ2-3	0.00739405	0.00374799	73	3.66148	267.288	0.169827		TRBV15_TRBJ2-3	0.00270781	6.99304e-05	83	3.84707	319.307	0.0961		TRBV15_TRBJ2-3	0.00491809
TRBV10-1_TRBJ1-3	0.000517016	0.0001182	8	2.00976	16.0781	0.211089		TRBV10-1_TRBJ1-3	0.00050982	8.78274e-05	19	2.84288	54.0147	0.142294		TRBV10-1_TRBJ1-3	0.000552985	9.60953e-05	11	2.18319	24.0151	0.180316		TRBV10-1_TRBJ1-3	0.000740189	0.00010749	25	3.11051	77.7627	0.133266		TRBV10-1_TRBJ1-3	0.000638256	9.48759e-05	20	2.76368	55.2737	0.142656		TRBV10-1_TRBJ1-3	0.000708082	8.88883e-05	34	3.32933	113.197	0.120186		/	/
TRBV24-1_TRBJ1-2	0.0061742	0.00025262	59	3.617	213.403	0.119341		TRBV24-1_TRBJ1-2	0.00655518	0.000148307	66	3.56939	235.58	0.110101		TRBV24-1_TRBJ1-2	0.0303416	0.021296	76	3.76187	285.902	0.243542		TRBV24-1_TRBJ1-2	0.00664604	0.000247122	57	3.5483	202.253	0.120227		TRBV24-1_TRBJ1-2	0.00887563	0.000193245	53	3.44388	182.526	0.119072		TRBV24-1_TRBJ1-2	0.0115416	0.000423492	61	3.59837	219.501	0.126614		TRBV24-1_TRBJ1-2	0.00415197
TRBV6-7_TRBJ2-1	0.000115979	6.52102e-05	10	2.23157	22.3157	0.177152		/	/	/	/	/	/	/		/	/	/	/	/	/	/		/	/	/	/	/	/	/		/	/	/	/	/	/	/		/	/	/	/	/	/	/		/	/
TRBV9_TRBJ2-5	0.00402781	7.57638e-05	56	3.4153	191.257	0.106366		TRBV9_TRBJ2-5	0.00340791	3.59724e-05	70	3.37851	236.495	0.0947927		TRBV9_TRBJ2-5	0.00235359	5.14172e-05	53	3.33189	176.59	0.103767		TRBV9_TRBJ2-5	0.00290177	3.8381e-05	80	3.48806	279.045	0.0925942		TRBV9_TRBJ2-5	0.00319698	4.52638e-05	68	3.39473	230.842	0.0974011		TRBV9_TRBJ2-5	0.00406017	4.75792e-05	69	3.35995	231.836	0.097812		TRBV9_TRBJ2-5	0.00386562
TRBV7-3_TRBJ2-4	0.000100648	2.34401e-05	19	2.78321	52.8809	0.12533		/	/	/	/	/	/	/		TRBV7-3_TRBJ2-4	0.000292404	3.59421e-05	39	3.46035	134.954	0.105626		/	/	/	/	/	/	/		TRBV7-3_TRBJ2-4	0.000121321	1.64661e-05	26	3.02148	78.5586	0.110308		/	/	/	/	/	/	/		/	/
/	/	/	/	/	/	/		/	/	/	/	/	/	/		/	/	/	/	/	/	/		/	/	/	/	/	/	/		/	/	/	/	/	/	/		/	/	/	/	/	/	/		/	/
TRBV11-1_TRBJ1-2	0.000127199	3.01056e-05	8	1.9679	15.7432	0.184758		TRBV11-1_TRBJ1-2	0.000170185	2.66112e-05	14	2.46492	34.5088	0.142128		/	/	/	/	/	/	/		TRBV11-1_TRBJ1-2	0.000415952	4.52096e-05	29	3.11306	90.2789	0.117695		TRBV11-1_TRBJ1-2	0.000121179	2.28101e-05	17	2.71543	46.1624	0.129443		TRBV11-1_TRBJ1-2	0.000126435	1.71138e-05	19	2.79956	53.1916	0.121558		/	/
TRBV3-1_TRBJ1-1	0.00011209	2.99945e-06	50	3.37107	168.554	0.0813128		/	/	/	/	/	/	/		TRBV3-1_TRBJ1-1	0.000100713	2.24638e-06	55	3.27355	180.045	0.0784957		TRBV3-1_TRBJ1-1	0.00018437	4.47386e-06	67	3.45005	231.153	0.0790811		/	/	/	/	/	/	/		TRBV3-1_TRBJ1-1	0.000117805	1.62286e-06	54	3.31525	179.024	0.0766653		TRBV3-1_TRBJ1-1	0.000165644
/	/	/	/	/	/	/		/	/	/	/	/	/	/		TRBV16_TRBJ1-1	0.000203173	4.01853e-05	9	2.0788	18.7092	0.178831		TRBV16_TRBJ1-1	0.000107608	3.74392e-05	4	1.36892	5.47569	0.30592		/	/	/	/	/	/	/		TRBV16_TRBJ1-1	0.000115518	1.69662e-05	17	2.65885	45.2004	0.126651		/	/
TRBV19_TRBJ2-6	0.000649325	7.16535e-05	22	2.889	63.558	0.133802		TRBV19_TRBJ2-6	0.000939911	3.20807e-05	56	3.47478	194.588	0.0972127		TRBV19_TRBJ2-6	0.00201276	0.000102585	68	3.71822	252.839	0.104332		TRBV19_TRBJ2-6	0.00181839	7.52315e-05	55	3.47383	191.06	0.106308		TRBV19_TRBJ2-6	0.00233184	7.05688e-05	50	3.31515	165.758	0.108532		TRBV19_TRBJ2-6	0.0012375	4.92758e-05	50	3.4526	172.63	0.103777		TRBV19_TRBJ2-6	0.00112767
TRBV7-8_TRBJ1-6	0.00242878	0.000205296	37	3.37862	125.009	0.129321		TRBV7-8_TRBJ1-6	0.00276924	0.000175024	43	3.41982	147.052	0.122805		TRBV7-8_TRBJ1-6	0.00136106	0.000221269	13	2.41116	31.3451	0.182862		TRBV7-8_TRBJ1-6	0.00269727	0.000150345	39	3.24885	126.705	0.124397		TRBV7-8_TRBJ1-6	0.00250819	0.000150048	49	3.36878	165.07	0.117927		TRBV7-8_TRBJ1-6	0.00101842	0.000109174	29	3.18983	92.5051	0.128374		TRBV7-8_TRBJ1-6	0.00131442
/	/	/	/	/	/	/		/	/	/	/	/	/	/		/	/	/	/	/	/	/		/	/	/	/	/	/	/		/	/	/	/	/	/	/		/	/	/	/	/	/	/		/	/
TRBV7-2_TRBJ1-5	0.00362289	0.000351158	42	3.13306	131.588	0.136596		TRBV7-2_TRBJ1-5	0.0254609	0.0151225	76	3.64199	276.791	0.22494		TRBV7-2_TRBJ1-5	0.00463042	0.000124924	49	3.21655	157.611	0.116578		TRBV7-2_TRBJ1-5	0.00164803	7.57025e-05	49	3.37365	165.309	0.109393		TRBV7-2_TRBJ1-5	0.00438788	7.32062e-05	58	3.31368	192.194	0.105884		TRBV7-2_TRBJ1-5	0.00187359	5.9308e-05	49	3.25799	159.642	0.107383		TRBV7-2_TRBJ1-5	0.00291247
TRBV11-2_TRBJ1-6	0.000683763	5.37679e-05	45	3.48699	156.915	0.106674		TRBV11-2_TRBJ1-6	0.000975463	3.49206e-05	48	3.39106	162.771	0.101453		TRBV11-2_TRBJ1-6	0.000783738	6.91387e-05	34	3.121	106.114	0.118655		TRBV11-2_TRBJ1-6	0.000662838	5.00366e-05	24	2.75496	66.1189	0.127735		TRBV11-2_TRBJ1-6	0.000354056	3.07937e-05	32	3.16499	101.28	0.110522		TRBV11-2_TRBJ1-6	0.00155064	6.23324e-05	64	3.40384	217.846	0.101703		TRBV11-2_TRBJ1-6	0.00162081
TRBV12-4_TRBJ2-7	0.00357068	4.48806e-05	74	3.32523	246.067	0.0961893		TRBV12-4_TRBJ2-7	0.00238617	1.68292e-05	75	3.37898	253.424	0.0871398		TRBV12-4_TRBJ2-7	0.00263014	3.3571e-05	80	3.58203	286.563	0.0909613		TRBV12-4_TRBJ2-7	0.00507148	6.52242e-05	75	3.46672	260.004	0.0989304		TRBV12-4_TRBJ2-7	0.00264113	2.45922e-05	92	3.58458	329.781	0.0861548		TRBV12-4_TRBJ2-7	0.00289296	2.07283e-05	64	3.33493	213.435	0.0916677		TRBV12-4_TRBJ2-7	0.00442853
/	/	/	/	/	/	/		/	/	/	/	/	/	/		/	/	/	/	/	/	/		/	/	/	/	/	/	/		/	/	/	/	/	/	/		/	/	/	/	/	/	/		/	/
TRBV6-5_TRBJ1-6	0.00121122	4.14368e-05	52	3.4071	177.169	0.101484		TRBV6-5_TRBJ1-6	0.00138368	2.9977e-05	59	3.4983	206.399	0.0955117		TRBV6-5_TRBJ1-6	0.00115102	4.19325e-05	55	3.4936	192.148	0.100035		TRBV6-5_TRBJ1-6	0.00130013	4.15598e-05	76	3.74144	284.349	0.0930135		TRBV6-5_TRBJ1-6	0.000986681	4.24126e-05	58	3.53622	205.101	0.0989209		TRBV6-5_TRBJ1-6	0.000920012	3.20145e-05	61	3.67184	223.982	0.0946666		TRBV6-5_TRBJ1-6	0.00105955
TRBV7-9_TRBJ2-2	0.00240067	5.52121e-05	69	3.55501	245.295	0.098278		TRBV7-9_TRBJ2-2	0.00247926	2.98718e-05	76	3.55445	270.138	0.0908902		TRBV7-9_TRBJ2-2	0.00369418	0.000242859	73	3.6678	267.75	0.113955		TRBV7-9_TRBJ2-2	0.0020774	4.17953e-05	74	3.67347	271.837	0.0938128		TRBV7-9_TRBJ2-2	0.00236883	4.19849e-05	90	3.83773	345.396	0.0900092		TRBV7-9_TRBJ2-2	0.00378915	3.62192e-05	101	3.70362	374.066	0.0875149		TRBV7-9_TRBJ2-2	0.002599
TRBV6-5_TRBJ1-3	0.000198075	1.05536e-05	42	3.28298	137.885	0.0939186		TRBV6-5_TRBJ1-3	0.000174813	1.18856e-05	59	3.55207	209.572	0.0874698		TRBV6-5_TRBJ1-3	0.00020492	1.27295e-05	49	3.50682	171.834	0.091397		TRBV6-5_TRBJ1-3	0.00028774	2.02501e-05	53	3.55839	188.595	0.0936298		TRBV6-5_TRBJ1-3	0.000173642	7.19945e-06	44	3.18075	139.953	0.0906114		TRBV6-5_TRBJ1-3	0.000278615	9.66337e-06	62	3.51552	217.963	0.0852756		TRBV6-5_TRBJ1-3	0.00045214
TRBV13_TRBJ2-5	0.000171191	1.89965e-05	21	2.84791	59.8061	0.119209		TRBV13_TRBJ2-5	0.000246969	3.00822e-05	40	3.28854	131.541	0.104365		TRBV13_TRBJ2-5	0.000259083	3.58173e-05	32	3.10507	99.3623	0.112619		TRBV13_TRBJ2-5	0.000374392	3.74392e-05	40	3.23417	129.367	0.106971		TRBV13_TRBJ2-5	0.00017521	2.09568e-05	23	2.90098	66.7225	0.117162		TRBV13_TRBJ2-5	0.000171728	1.71138e-05	25	2.9234	73.0851	0.112559		TRBV13_TRBJ2-5	0.000381876
TRBV11-3_TRBJ1-2	0.000264507	2.72172e-05	29	3.03189	87.9247	0.112674		/	/	/	/	/	/	/		TRBV11-3_TRBJ1-2	0.000328097	2.5459e-05	37	3.25136	120.3	0.104635		TRBV11-3_TRBJ1-2	0.000173539	2.51949e-05	20	2.83214	56.6429	0.124036		TRBV11-3_TRBJ1-2	0.000297031	1.89609e-05	54	3.50726	189.392	0.0929885		TRBV11-3_TRBJ1-2	0.000151737	2.30888e-05	31	3.24663	100.646	0.107687		TRBV11-3_TRBJ1-2	0.000184391
/	/	/	/	/	/	/		TRBV12-3_TRBJ2-6	0.000178495	1.23064e-05	39	3.27538	127.74	0.0966951		TRBV12-3_TRBJ2-6	0.000293777	1.74719e-05	42	3.37829	141.888	0.0976731		TRBV12-3_TRBJ2-6	0.000146107	1.81309e-05	21	2.83711	59.5794	0.118811		/	/	/	/	/	/	/		TRBV12-3_TRBJ2-6	0.000309007	2.65558e-05	40	3.29015	131.606	0.10312		TRBV12-3_TRBJ2-6	0.000230256
TRBV6-1_TRBJ2-1	0.00117234	2.0774e-05	66	3.52377	232.569	0.0902419		TRBV6-1_TRBJ2-1	0.000606377	7.15241e-06	76	3.53267	268.483	0.0800121		TRBV6-1_TRBJ2-1	0.00129878	1.93439e-05	93	3.6736	341.644	0.0837388		TRBV6-1_TRBJ2-1	0.000944456	1.14201e-05	82	3.63246	297.862	0.0817836		TRBV6-1_TRBJ2-1	0.000579805	9.40918e-06	77	3.5907	276.484	0.0814801		TRBV6-1_TRBJ2-1	0.00098773	7.67169e-06	92	3.6173	332.792	0.0775122		TRBV6-1_TRBJ2-1	0.000773697
TRBV6-4_TRBJ2-1	0.00296023	0.000442919	77	3.76798	290.134	0.121084		TRBV6-4_TRBJ2-1	0.0015364	0.000165873	73	3.60324	263.037	0.109311		TRBV6-4_TRBJ2-1	0.00129828	4.91708e-05	65	3.57995	232.697	0.0980697		TRBV6-4_TRBJ2-1	0.000784339	2.28402e-05	73	3.7856	276.349	0.0882493		TRBV6-4_TRBJ2-1	0.00156599	2.28814e-05	81	3.69633	299.403	0.0870238		TRBV6-4_TRBJ2-1	0.000952912	1.52696e-05	67	3.59503	240.867	0.087176		TRBV6-4_TRBJ2-1	0.000946854
TRBV28_TRBJ1-6	0.000215849	7.1098e-06	56	3.43349	192.276	0.0850487		TRBV28_TRBJ1-6	0.000155565	4.2073e-06	55	3.35503	184.527	0.0820861		TRBV28_TRBJ1-6	0.000246728	1.08575e-05	54	3.34932	180.863	0.0892372		TRBV28_TRBJ1-6	0.000181309	1.47167e-05	45	3.40851	153.383	0.0946782		TRBV28_TRBJ1-6	0.0003604	5.91638e-06	63	3.29877	207.823	0.0825302		TRBV28_TRBJ1-6	0.000328481	5.4587e-06	60	3.29061	197.436	0.0827771		TRBV28_TRBJ1-6	0.0014528
/	/	/	/	/	/	/		/	/	/	/	/	/	/		/	/	/	/	/	/	/		/	/	/	/	/	/	/		/	/	/	/	/	/	/		/	/	/	/	/	/	/		/	/
TRBV7-2_TRBJ1-4	0.000771414	8.38735e-05	29	3.16076	91.6621	0.125022		TRBV7-2_TRBJ1-4	0.00122054	4.89099e-05	43	3.27364	140.767	0.107976		TRBV7-2_TRBJ1-4	0.00193264	9.52217e-05	36	3.15086	113.431	0.121027		TRBV7-2_TRBJ1-4	0.00112153	6.47533e-05	25	2.86495	71.6238	0.128694		TRBV7-2_TRBJ1-4	0.00179152	5.20356e-05	52	3.38909	176.233	0.103933		TRBV7-2_TRBJ1-4	0.000735154	0.000124075	36	3.31293	119.266	0.123281		TRBV7-2_TRBJ1-4	0.000789796
TRBV5-6_TRBJ1-6	0.000369043	4.98797e-05	22	2.84833	62.6633	0.129351		TRBV5-6_TRBJ1-6	0.00128049	0.000810431	50	3.47442	173.721	0.144425		TRBV5-6_TRBJ1-6	0.000838275	4.67997e-05	40	3.2584	130.336	0.109198		TRBV5-6_TRBJ1-6	0.000838967	5.8278e-05	33	3.20237	105.678	0.116679		TRBV5-6_TRBJ1-6	0.000646311	3.99177e-05	34	3.04268	103.451	0.112835		TRBV5-6_TRBJ1-6	0.000713541	4.14566e-05	43	3.31561	142.571	0.105934		TRBV5-6_TRBJ1-6	0.000468168
/	/	/	/	/	/	/		/	/	/	/	/	/	/		/	/	/	/	/	/	/		/	/	/	/	/	/	/		/	/	/	/	/	/	/		/	/	/	/	/	/	/		/	/
TRBV27_TRBJ2-7	0.000511461	5.22126e-06	72	3.42552	246.637	0.0791428		TRBV27_TRBJ2-7	0.000384021	2.94511e-06	68	3.36579	228.874	0.0766243		TRBV27_TRBJ2-7	0.000596664	1.34783e-05	82	3.50346	287.284	0.0835221		TRBV27_TRBJ2-7	0.000502368	4.82706e-06	77	3.48076	268.019	0.077466		TRBV27_TRBJ2-7	0.000476518	2.92255e-06	86	3.41702	293.863	0.0732102		TRBV27_TRBJ2-7	0.000620669	5.4587e-06	77	3.33717	256.962	0.0788462		TRBV27_TRBJ2-7	0.000803749
/	/	/	/	/	/	/		/	/	/	/	/	/	/		TRBV4-3_TRBJ1-1	0.000169727	1.02335e-05	43	3.27332	140.753	0.0932771		/	/	/	/	/	/	/		TRBV4-3_TRBJ1-1	0.000364534	1.70363e-05	54	3.43388	185.43	0.0924548		/	/	/	/	/	/	/		/	/
TRBV6-5_TRBJ2-2	0.000421478	1.01093e-05	62	3.42234	212.185	0.0860393		TRBV6-5_TRBJ2-2	0.00038318	5.9954e-06	69	3.45381	238.313	0.0805549		TRBV6-5_TRBJ2-2	0.000668299	2.19646e-05	68	3.57936	243.397	0.0899595		TRBV6-5_TRBJ2-2	0.000409123	1.24797e-05	59	3.37907	199.365	0.088676		TRBV6-5_TRBJ2-2	0.000362039	8.33995e-06	70	3.70464	259.325	0.0815693		TRBV6-5_TRBJ2-2	0.000341906	6.86026e-06	77	3.65809	281.673	0.0790536		TRBV6-5_TRBJ2-2	0.0005365
TRBV15_TRBJ2-5	0.00423489	0.000183522	53	3.39228	179.791	0.118701		TRBV15_TRBJ2-5	0.00375775	9.25606e-05	76	3.61363	274.636	0.101658		TRBV15_TRBJ2-5	0.00738274	0.00027306	76	3.52951	268.243	0.115545		TRBV15_TRBJ2-5	0.00452272	0.000144341	77	3.61093	278.041	0.106532		TRBV15_TRBJ2-5	0.00956272	0.00178211	81	3.56882	289.075	0.147809		TRBV15_TRBJ2-5	0.00204251	7.81922e-05	52	3.34017	173.689	0.108715		TRBV15_TRBJ2-5	0.00241726
TRBV12-3_TRBJ1-3	0.000287503	1.47751e-05	42	3.21412	134.993	0.0971779		TRBV12-3_TRBJ1-3	0.000169239	8.62496e-06	30	2.91344	87.4033	0.101705		TRBV12-3_TRBJ1-3	0.000436173	1.55999e-05	42	3.15678	132.585	0.0980145		TRBV12-3_TRBJ1-3	0.000455157	2.51949e-05	47	3.14216	147.682	0.10024		TRBV12-3_TRBJ1-3	0.000331032	1.86758e-05	71	3.69598	262.415	0.0874224		TRBV12-3_TRBJ1-3	0.000360569	9.95844e-06	62	3.6197	224.421	0.0850371		TRBV12-3_TRBJ1-3	0.000637676
/	/	/	/	/	/	/		/	/	/	/	/	/	/		/	/	/	/	/	/	/		/	/	/	/	/	/	/		/	/	/	/	/	/	/		/	/	/	/	/	/	/		/	/
/	/	/	/	/	/	/		/	/	/	/	/	/	/		/	/	/	/	/	/	/		/	/	/	/	/	/	/		/	/	/	/	/	/	/		/	/	/	/	/	/	/		/	/
/	/	/	/	/	/	/		/	/	/	/	/	/	/		TRBV12-5_TRBJ2-3	0.000109199	1.36031e-05	23	2.90677	66.8557	0.11259		TRBV12-5_TRBJ2-3	0.000122089	6.69902e-05	23	2.7891	64.1493	0.13257		/	/	/	/	/	/	/		/	/	/	/	/	/	/		/	/
/	/	/	/	/	/	/		TRBV4-3_TRBJ1-6	0.00014126	9.88715e-06	42	3.41102	143.263	0.0926673		TRBV4-3_TRBJ1-6	0.0002174	0.000113318	24	2.99917	71.9801	0.136463		/	/	/	/	/	/	/		TRBV4-3_TRBJ1-6	0.000463331	4.09157e-05	36	3.08731	111.143	0.111389		/	/	/	/	/	/	/		/	/
/	/	/	/	/	/	/		/	/	/	/	/	/	/		TRBV5-4_TRBJ2-6	0.000108575	1.41023e-05	23	2.8217	64.8991	0.113757		TRBV5-4_TRBJ2-6	0.000133274	1.93083e-05	28	3.15577	88.3615	0.10899		TRBV5-4_TRBJ2-6	0.000352987	3.91336e-05	33	3.1438	103.745	0.112546		/	/	/	/	/	/	/		TRBV5-4_TRBJ2-6	0.000206429
TRBV10-3_TRBJ1-4	0.00102503	0.00014564	28	3.19289	89.401	0.133569		TRBV10-3_TRBJ1-4	0.00213005	8.74067e-05	50	3.46584	173.292	0.11006		TRBV10-3_TRBJ1-4	0.00100825	0.0001555	28	3.13606	87.8096	0.135107		TRBV10-3_TRBJ1-4	0.00231346	0.000176953	60	3.81973	229.184	0.112921		TRBV10-3_TRBJ1-4	0.00117194	0.000108277	48	3.47881	166.983	0.113457		TRBV10-3_TRBJ1-4	0.00206154	9.9068e-05	54	3.71414	200.564	0.108479		TRBV10-3_TRBJ1-4	0.00226313
TRBV10-3_TRBJ2-3	0.00545166	0.000164192	60	3.51389	210.834	0.113697		TRBV10-3_TRBJ2-3	0.00718439	0.00018449	84	3.57309	300.14	0.108104		TRBV10-3_TRBJ2-3	0.00367433	0.000120806	72	3.83738	276.292	0.104547		TRBV10-3_TRBJ2-3	0.00420461	9.34802e-05	64	3.57592	228.859	0.105182		TRBV10-3_TRBJ2-3	0.00612416	9.66579e-05	79	3.66211	289.307	0.101196		TRBV10-3_TRBJ2-3	0.00454149	8.90358e-05	64	3.63392	232.571	0.104323		TRBV10-3_TRBJ2-3	0.00401624
TRBV15_TRBJ1-6	0.00205162	0.000374376	15	2.55598	38.3397	0.184275		TRBV15_TRBJ1-6	0.00229803	0.000179231	47	3.57533	168.04	0.119937		TRBV15_TRBJ1-6	0.00199454	0.000227758	28	2.84281	79.5988	0.144423		TRBV15_TRBJ1-6	0.00239823	0.000331537	43	3.42701	147.361	0.132541		TRBV15_TRBJ1-6	0.00201891	0.000171646	35	3.28027	114.809	0.128923		TRBV15_TRBJ1-6	0.00227783	0.000164794	36	3.33634	120.108	0.127111		TRBV15_TRBJ1-6	0.00263385
TRBV6-4_TRBJ2-7	0.00144596	4.44363e-05	62	3.63906	225.622	0.0976321		TRBV6-4_TRBJ2-7	0.00137263	0.000793286	64	3.62399	231.936	0.136351		TRBV6-4_TRBJ2-7	0.000269441	3.45693e-05	34	3.34567	113.753	0.109024		TRBV6-4_TRBJ2-7	0.000947988	3.33185e-05	72	3.74253	269.462	0.091894		TRBV6-4_TRBJ2-7	0.000931794	2.04578e-05	88	3.78733	333.285	0.084532		TRBV6-4_TRBJ2-7	0.00187824	6.99304e-05	79	3.72557	294.32	0.0974776		TRBV6-4_TRBJ2-7	0.00088861
/	/	/	/	/	/	/		/	/	/	/	/	/	/		/	/	/	/	/	/	/		/	/	/	/	/	/	/		/	/	/	/	/	/	/		/	/	/	/	/	/	/		/	/
TRBV5-4_TRBJ2-1	0.000763526	1.91076e-05	61	3.49575	213.241	0.0909963		TRBV5-4_TRBJ2-1	0.00071482	9.88715e-06	58	3.29807	191.288	0.0875681		TRBV5-4_TRBJ2-1	0.00216177	0.000271064	70	3.49913	244.939	0.117349		TRBV5-4_TRBJ2-1	0.00131061	2.61368e-05	77	3.55953	274.084	0.0895078		TRBV5-4_TRBJ2-1	0.000935857	1.47553e-05	77	3.5535	273.619	0.084933		TRBV5-4_TRBJ2-1	0.00102778	1.47532e-05	75	3.51723	263.792	0.0854892		TRBV5-4_TRBJ2-1	0.00169558
TRBV7-6_TRBJ2-7	0.00838301	0.000245288	90	3.7174	334.566	0.109719		TRBV7-6_TRBJ2-7	0.00415608	8.50926e-05	66	3.60036	237.624	0.103411		TRBV7-6_TRBJ2-7	0.000996146	0.000142146	35	3.32736	116.458	0.1258		TRBV7-6_TRBJ2-7	0.00336223	0.000119617	58	3.51386	203.804	0.110409		TRBV7-6_TRBJ2-7	0.00366188	9.25236e-05	75	3.6277	272.078	0.101823		TRBV7-6_TRBJ2-7	0.00593862	0.000108436	65	3.52259	228.969	0.106882		TRBV7-6_TRBJ2-7	0.00880374
/	/	/	/	/	/	/		/	/	/	/	/	/	/		/	/	/	/	/	/	/		/	/	/	/	/	/	/		/	/	/	/	/	/	/		/	/	/	/	/	/	/		/	/
TRBV9_TRBJ2-1	0.00687751	5.98779e-05	88	3.46529	304.946	0.095327		TRBV9_TRBJ2-1	0.00602201	3.60776e-05	86	3.4837	299.598	0.090887		TRBV9_TRBJ2-1	0.00567062	6.27739e-05	80	3.63822	291.058	0.0965793		TRBV9_TRBJ2-1	0.00497717	4.87416e-05	101	3.66054	369.715	0.0903106		TRBV9_TRBJ2-1	0.00576626	4.11295e-05	82	3.54354	290.57	0.0925631		TRBV9_TRBJ2-1	0.00622867	4.01288e-05	92	3.59117	330.388	0.0902935		TRBV9_TRBJ2-1	0.0171865
TRBV24-1_TRBJ1-3	0.00175168	0.000190632	40	3.34084	133.634	0.126454		TRBV24-1_TRBJ1-3	0.0011528	0.000149359	17	2.58673	43.9744	0.159071		TRBV24-1_TRBJ1-3	0.00121205	0.00012742	26	3.07534	79.9589	0.134931		TRBV24-1_TRBJ1-3	0.00184523	0.000185077	41	3.42585	140.46	0.12475		TRBV24-1_TRBJ1-3	0.00092046	0.000104356	31	3.21052	99.5261	0.125711		TRBV24-1_TRBJ1-3	0.00166741	0.00153389	4	1.36892	5.47569	0.481205		TRBV24-1_TRBJ1-3	0.00063374
TRBV12-3_TRBJ2-7	0.00357068	4.48806e-05	74	3.32523	246.067	0.0961893		TRBV12-3_TRBJ2-7	0.00238617	1.68292e-05	75	3.37886	253.415	0.0871404		TRBV12-3_TRBJ2-7	0.00263014	3.3571e-05	80	3.58203	286.563	0.0909613		TRBV12-3_TRBJ2-7	0.00507148	6.52242e-05	75	3.46684	260.013	0.0989298		TRBV12-3_TRBJ2-7	0.00264113	2.45922e-05	92	3.58434	329.759	0.0861558		TRBV12-3_TRBJ2-7	0.00289296	2.07283e-05	64	3.33529	213.458	0.0916658		TRBV12-3_TRBJ2-7	0.00442853
TRBV5-8_TRBJ2-3	0.000133087	2.96612e-05	14	2.46492	34.5088	0.143607		TRBV5-8_TRBJ2-3	0.000113913	1.76707e-05	23	2.87958	66.2304	0.11554		TRBV5-8_TRBJ2-3	0.00016436	4.74236e-05	12	2.37013	28.4416	0.159061		TRBV5-8_TRBJ2-3	0.000229109	2.07211e-05	25	2.94745	73.6863	0.114337		TRBV5-8_TRBJ2-3	0.000198876	1.85332e-05	33	3.11502	102.796	0.105034		TRBV5-8_TRBJ2-3	0.000226536	2.06545e-05	45	3.50326	157.647	0.097124		TRBV5-8_TRBJ2-3	0.000214944
TRBV6-1_TRBJ2-6	0.000537234	0.000141418	54	3.61487	195.203	0.113415		TRBV6-1_TRBJ2-6	0.000107286	7.88869e-06	35	3.21471	112.515	0.0955355		TRBV6-1_TRBJ2-6	0.000177589	1.87199e-05	32	3.16297	101.215	0.105483		/	/	/	/	/	/	/		TRBV6-1_TRBJ2-6	0.000127166	1.02646e-05	45	3.51795	158.308	0.0911364		TRBV6-1_TRBJ2-6	0.000177334	1.16551e-05	52	3.50529	182.275	0.0896598		TRBV6-1_TRBJ2-6	0.00018575
TRBV4-1_TRBJ2-5	0.00107936	2.72172e-05	72	3.51766	253.271	0.0911349		TRBV4-1_TRBJ2-5	0.000542847	2.05106e-05	88	3.57844	314.903	0.0853861		TRBV4-1_TRBJ2-5	0.000535388	2.95774e-05	71	3.63875	258.351	0.0915332		TRBV4-1_TRBJ2-5	0.000704516	1.87196e-05	68	3.53382	240.3	0.0888455		TRBV4-1_TRBJ2-5	0.000513656	1.76066e-05	72	3.63732	261.887	0.086983		TRBV4-1_TRBJ2-5	0.000509208	9.51584e-06	66	3.38177	223.197	0.0847884		TRBV4-1_TRBJ2-5	0.000742142
TRBV7-7_TRBJ2-5	0.00106991	0.000179189	24	3.01781	72.4276	0.143503		TRBV7-7_TRBJ2-5	0.00178421	9.42435e-05	43	3.34841	143.982	0.115091		TRBV7-7_TRBJ2-5	0.00252219	0.000219646	29	3.09741	89.8249	0.139937		TRBV7-7_TRBJ2-5	0.00127128	7.11109e-05	45	3.36471	151.412	0.110577		TRBV7-7_TRBJ2-5	0.00206553	0.00011234	45	3.30109	148.549	0.116581		TRBV7-7_TRBJ2-5	0.00102609	6.80124e-05	40	3.15378	126.151	0.114217		TRBV7-7_TRBJ2-5	0.00133961
TRBV5-4_TRBJ1-3	0.000120867	1.54416e-05	31	3.18983	98.8848	0.104176		TRBV5-4_TRBJ1-3	0.000116437	9.15088e-06	27	2.98767	80.6672	0.104091		TRBV5-4_TRBJ1-3	0.000163487	2.80798e-05	16	2.47522	39.6035	0.137509		TRBV5-4_TRBJ1-3	0.000299984	2.30757e-05	27	2.90923	78.5493	0.113798		TRBV5-4_TRBJ1-3	0.000110487	3.17203e-05	19	2.76469	52.5292	0.129207		TRBV5-4_TRBJ1-3	0.000140451	1.09912e-05	33	3.09834	102.245	0.100344		TRBV5-4_TRBJ1-3	0.000462944
/	/	/	/	/	/	/		/	/	/	/	/	/	/		/	/	/	/	/	/	/		/	/	/	/	/	/	/		/	/	/	/	/	/	/		/	/	/	/	/	/	/		/	/
TRBV4-1_TRBJ1-1	0.000775413	0.000158637	52	3.33253	173.292	0.117558		TRBV4-1_TRBJ1-1	0.000177338	5.57467e-06	47	3.27963	154.143	0.0869954		TRBV4-1_TRBJ1-1	0.000284292	1.04831e-05	47	3.35055	157.476	0.0913989		TRBV4-1_TRBJ1-1	0.000502956	1.84841e-05	58	3.47561	201.585	0.0916803		TRBV4-1_TRBJ1-1	0.000177776	6.91432e-06	54	3.42437	184.916	0.0854836		TRBV4-1_TRBJ1-1	0.000508544	8.40935e-06	68	3.50423	238.288	0.0828888		TRBV4-1_TRBJ1-1	0.00042309
TRBV14_TRBJ1-5	0.000217627	4.88799e-05	12	2.37013	28.4416	0.159545		TRBV14_TRBJ1-5	0.000113702	2.5349e-05	15	2.63025	39.4538	0.13632		TRBV14_TRBJ1-5	0.000385255	5.05436e-05	27	3.134	84.6179	0.120758		TRBV14_TRBJ1-5	0.000295746	4.77997e-05	21	2.91317	61.1766	0.129549		TRBV14_TRBJ1-5	0.000523065	4.8329e-05	38	3.32939	126.517	0.110224		TRBV14_TRBJ1-5	0.000607243	3.44488e-05	56	3.57551	200.228	0.0973586		TRBV14_TRBJ1-5	0.000356546
TRBV7-8_TRBJ1-5	0.0024951	0.00014464	45	3.35923	151.165	0.119496		TRBV7-8_TRBJ1-5	0.00278734	9.77145e-05	58	3.33528	193.446	0.109061		TRBV7-8_TRBJ1-5	0.00202062	0.000125049	44	3.40206	149.69	0.117791		TRBV7-8_TRBJ1-5	0.00189433	8.97127e-05	39	3.13723	122.352	0.118359		TRBV7-8_TRBJ1-5	0.00255816	8.43975e-05	60	3.40729	204.437	0.106242		TRBV7-8_TRBJ1-5	0.00191386	7.00779e-05	60	3.44923	206.954	0.103938		TRBV7-8_TRBJ1-5	0.00345627
/	/	/	/	/	/	/		TRBV6-3_TRBJ2-2	0.000229298	1.43048e-05	48	3.19624	153.419	0.0944328		TRBV6-3_TRBJ2-2	0.000176715	5.11676e-06	50	3.33414	166.707	0.0850603		TRBV6-3_TRBJ2-2	0.000101368	1.45989e-05	32	3.21971	103.031	0.102732		TRBV6-3_TRBJ2-2	0.000217765	4.84715e-06	63	3.47676	219.036	0.0803942		/	/	/	/	/	/	/		TRBV6-3_TRBJ2-2	0.000102892
TRBV27_TRBJ2-1	0.000147417	2.77727e-06	66	3.39187	223.863	0.0765849		TRBV27_TRBJ2-1	0.000196481	6.6265e-06	64	3.37621	216.077	0.0827111		TRBV27_TRBJ2-1	0.000176965	5.49116e-06	55	3.33358	183.347	0.0839942		TRBV27_TRBJ2-1	0.000180367	2.70786e-06	73	3.57694	261.116	0.0743195		TRBV27_TRBJ2-1	0.000129661	1.49691e-06	75	3.44007	258.005	0.0711883		TRBV27_TRBJ2-1	0.000216725	4.13091e-06	81	3.55176	287.693	0.0755358		TRBV27_TRBJ2-1	0.000247142
/	/	/	/	/	/	/		/	/	/	/	/	/	/		/	/	/	/	/	/	/		TRBV5-8_TRBJ1-4	0.000133863	2.53126e-05	10	2.12542	21.2542	0.163886		TRBV5-8_TRBJ1-4	0.000104285	1.22604e-05	19	2.69948	51.2901	0.119064		TRBV5-8_TRBJ1-4	0.000144803	2.22036e-05	21	2.84959	59.8414	0.120928		TRBV5-8_TRBJ1-4	0.000257804
TRBV24-1_TRBJ2-3	0.00711902	0.000156082	71	3.573	253.683	0.109262		TRBV24-1_TRBJ2-3	0.0100075	9.24554e-05	90	3.62106	325.895	0.0986395		TRBV24-1_TRBJ2-3	0.00469606	0.000129042	71	3.65609	259.582	0.106499		TRBV24-1_TRBJ2-3	0.00671079	0.000123738	68	3.6379	247.377	0.106928		TRBV24-1_TRBJ2-3	0.0083021	0.00010735	77	3.6284	279.386	0.102992		TRBV24-1_TRBJ2-3	0.0105616	0.000133443	77	3.62358	279.016	0.105529		TRBV24-1_TRBJ2-3	0.00625912
TRBV7-2_TRBJ2-7	0.00912865	0.000168636	73	3.51247	256.41	0.110023		TRBV7-2_TRBJ2-7	0.0162717	8.83533e-05	88	3.44378	303.053	0.0994083		TRBV7-2_TRBJ2-7	0.00409304	0.000136156	64	3.40206	217.732	0.11064		TRBV7-2_TRBJ2-7	0.00548719	0.000102781	73	3.43647	250.863	0.104502		TRBV7-2_TRBJ2-7	0.0231075	8.7819e-05	111	3.52236	390.982	0.0951036		TRBV7-2_TRBJ2-7	0.0103826	7.43563e-05	85	3.43196	291.717	0.0982604		TRBV7-2_TRBJ2-7	0.00984862
TRBV25-1_TRBJ1-3	0.00131431	0.000436586	9	2.12066	19.086	0.23239		TRBV25-1_TRBJ1-3	0.00109979	0.000177233	22	2.96067	65.1348	0.146963		TRBV25-1_TRBJ1-3	0.000447155	0.000182706	3	1.06086	3.18257	0.532054		TRBV25-1_TRBJ1-3	0.00131049	0.000204503	32	3.30448	105.743	0.133903		TRBV25-1_TRBJ1-3	0.000710322	0.000458626	28	3.16138	88.5187	0.15384		TRBV25-1_TRBJ1-3	0.00155514	0.000290786	22	2.97285	65.4026	0.155746		TRBV25-1_TRBJ1-3	0.00056369
/	/	/	/	/	/	/		/	/	/	/	/	/	/		/	/	/	/	/	/	/		/	/	/	/	/	/	/		/	/	/	/	/	/	/		/	/	/	/	/	/	/		TRBV6-6_TRBJ2-4	0.000103179
TRBV25-1_TRBJ2-1	0.00860675	0.000408591	56	3.59472	201.304	0.128089		TRBV25-1_TRBJ2-1	0.00573003	0.000234347	74	3.57752	264.736	0.113699		TRBV25-1_TRBJ2-1	0.00549653	0.000215278	65	3.74349	243.327	0.114284		TRBV25-1_TRBJ2-1	0.00413373	0.000201913	74	3.81532	282.334	0.110434		TRBV25-1_TRBJ2-1	0.0102415	0.000312142	84	3.77381	317	0.114053		TRBV25-1_TRBJ2-1	0.00696803	0.000184563	92	3.92717	361.3	0.104704		TRBV25-1_TRBJ2-1	0.0233373
TRBV7-7_TRBJ2-2	0.000590669	0.000141641	26	3.08878	80.3084	0.136406		TRBV7-7_TRBJ2-2	0.000769305	5.82711e-05	48	3.59208	172.42	0.105586		TRBV7-7_TRBJ2-2	0.000235496	5.56604e-05	6	1.73287	10.3972	0.231138		TRBV7-7_TRBJ2-2	0.000140573	4.42677e-05	12	2.32219	27.8663	0.158938		TRBV7-7_TRBJ2-2	0.00099445	8.06908e-05	34	3.27365	111.304	0.119378		TRBV7-7_TRBJ2-2	0.000819616	5.87917e-05	45	3.42305	154.037	0.108048		TRBV7-7_TRBJ2-2	0.000790655
TRBV10-1_TRBJ1-2	0.00173046	0.000274505	24	3.01621	72.389	0.150986		TRBV10-1_TRBJ1-2	0.000729756	0.000133056	5	1.55958	7.79791	0.289245		TRBV10-1_TRBJ1-2	0.00234859	0.00181633	13	2.47622	32.1909	0.24199		TRBV10-1_TRBJ1-2	0.00121383	0.000137748	37	3.36108	124.36	0.123649		TRBV10-1_TRBJ1-2	0.00144295	0.000136789	40	3.45335	138.134	0.120919		TRBV10-1_TRBJ1-2	0.00193526	9.81828e-05	47	3.23423	152.009	0.114353		TRBV10-1_TRBJ1-2	0.000543369
TRBV15_TRBJ1-2	0.00477845	0.000196853	44	3.30129	145.257	0.124804		TRBV15_TRBJ1-2	0.00369916	0.000148097	37	3.01926	111.713	0.1275		TRBV15_TRBJ1-2	0.00363727	0.000221893	38	3.25452	123.672	0.130807		TRBV15_TRBJ1-2	0.00299278	0.000166004	59	3.55026	209.465	0.113979		TRBV15_TRBJ1-2	0.0025146	0.000101933	41	3.21823	131.947	0.118148		TRBV15_TRBJ1-2	0.00406312	0.000135877	57	3.43945	196.049	0.112813		TRBV15_TRBJ1-2	0.00339982
/	/	/	/	/	/	/		/	/	/	/	/	/	/		/	/	/	/	/	/	/		/	/	/	/	/	/	/		TRBV16_TRBJ1-2	0.000153042	3.42152e-05	6	1.73287	10.3972	0.2202		/	/	/	/	/	/	/		/	/
/	/	/	/	/	/	/		TRBV4-3_TRBJ2-7	0.000583237	1.00975e-05	78	3.56078	277.74	0.0819142		/	/	/	/	/	/	/		/	/	/	/	/	/	/		TRBV4-3_TRBJ2-7	0.00143575	1.26169e-05	77	3.61864	278.635	0.083484		/	/	/	/	/	/	/		/	/
/	/	/	/	/	/	/		/	/	/	/	/	/	/		/	/	/	/	/	/	/		/	/	/	/	/	/	/		/	/	/	/	/	/	/		/	/	/	/	/	/	/		/	/
TRBV5-6_TRBJ2-5	0.000681652	3.11054e-05	53	3.42335	181.438	0.0982274		TRBV5-6_TRBJ2-5	0.000822106	1.72499e-05	68	3.53498	240.379	0.0881779		TRBV5-6_TRBJ2-5	0.000486342	2.57086e-05	51	3.50449	178.729	0.0967361		TRBV5-6_TRBJ2-5	0.00101851	3.01397e-05	62	3.56036	220.742	0.0943718		TRBV5-6_TRBJ2-5	0.00110073	2.38794e-05	59	3.4838	205.544	0.0935437		TRBV5-6_TRBJ2-5	0.000791659	2.30888e-05	54	3.31564	179.045	0.0957297		TRBV5-6_TRBJ2-5	0.000747151
TRBV27_TRBJ1-2	0.000131754	4.22145e-06	48	3.19114	153.175	0.0851472		/	/	/	/	/	/	/		TRBV27_TRBJ1-2	0.000149634	8.23674e-06	64	3.39083	217.013	0.0841803		TRBV27_TRBJ1-2	0.000218042	4.9448e-06	63	3.4196	215.435	0.080774		TRBV27_TRBJ1-2	0.000118114	1.9246e-06	63	3.39266	213.737	0.0750931		TRBV27_TRBJ1-2	0.000272271	6.49143e-06	66	3.36702	222.224	0.0821399		TRBV27_TRBJ1-2	0.000483122
/	/	/	/	/	/	/		/	/	/	/	/	/	/		/	/	/	/	/	/	/		/	/	/	/	/	/	/		/	/	/	/	/	/	/		/	/	/	/	/	/	/		/	/
TRBV6-4_TRBJ1-6	0.000804852	6.94317e-05	32	3.17125	101.48	0.119855		TRBV6-4_TRBJ1-6	0.000272212	2.25091e-05	51	3.6618	186.752	0.0947326		TRBV6-4_TRBJ1-6	0.000704366	0.000144642	25	3.03399	75.8497	0.138534		TRBV6-4_TRBJ1-6	0.000841557	4.7211e-05	44	3.46585	152.497	0.10588		TRBV6-4_TRBJ1-6	0.000428545	2.54475e-05	38	3.34209	126.999	0.10346		TRBV6-4_TRBJ1-6	0.000953502	0.00052315	34	3.23877	110.118	0.149251		TRBV6-4_TRBJ1-6	0.00124394
TRBV4-1_TRBJ1-4	0.000215738	2.28847e-05	44	3.43179	150.999	0.098898		/	/	/	/	/	/	/		/	/	/	/	/	/	/		TRBV4-1_TRBJ1-4	0.000274436	1.36571e-05	43	3.32943	143.166	0.0953526		/	/	/	/	/	/	/		TRBV4-1_TRBJ1-4	0.000171138	5.75376e-06	48	3.28999	157.919	0.0868063		TRBV4-1_TRBJ1-4	0.000238484
TRBV10-2_TRBJ1-4	0.000547455	8.9428e-05	21	2.91317	61.1766	0.138254		TRBV10-2_TRBJ1-4	0.000271792	5.65882e-05	10	2.23157	22.3157	0.174584		TRBV10-2_TRBJ1-4	0.000420947	9.34745e-05	11	2.34247	25.7672	0.175882		TRBV10-2_TRBJ1-4	0.000517555	0.000113377	9	2.12066	19.086	0.197901		/	/	/	/	/	/	/		TRBV10-2_TRBJ1-4	0.000761857	8.47574e-05	24	2.97283	71.3479	0.132509		TRBV10-2_TRBJ1-4	0.000170366
TRBV19_TRBJ2-5	0.00795587	0.000725311	65	3.37647	219.471	0.136042		TRBV19_TRBJ2-5	0.004396	3.89175e-05	87	3.66984	319.276	0.090555		TRBV19_TRBJ2-5	0.00489225	7.62522e-05	60	3.39682	203.809	0.105166		TRBV19_TRBJ2-5	0.00480929	5.94553e-05	75	3.50705	263.028	0.0977854		TRBV19_TRBJ2-5	0.0049647	4.71172e-05	96	3.61782	347.311	0.0909651		TRBV19_TRBJ2-5	0.00413917	4.2268e-05	77	3.64052	280.32	0.0934055		TRBV19_TRBJ2-5	0.00447353
/	/	/	/	/	/	/		/	/	/	/	/	/	/		/	/	/	/	/	/	/		TRBV18_TRBJ1-2	0.000137748	9.72477e-05	39	3.14749	122.752	0.119311		/	/	/	/	/	/	/		/	/	/	/	/	/	/		/	/
TRBV29-1_TRBJ2-4	0.000215738	4.51028e-05	11	2.34247	25.7672	0.163073		TRBV29-1_TRBJ2-4	0.000146204	2.16676e-05	19	2.78416	52.899	0.124402		TRBV29-1_TRBJ2-4	0.000111321	5.82812e-05	7	1.90615	13.3431	0.20987		TRBV29-1_TRBJ2-4	0.000212626	3.1788e-05	24	3.01621	72.389	0.119555		TRBV29-1_TRBJ2-4	0.000427333	3.06511e-05	41	3.34602	137.187	0.103661		TRBV29-1_TRBJ2-4	0.000236421	1.97693e-05	27	2.95789	79.8629	0.111749		TRBV29-1_TRBJ2-4	0.000214371
TRBV4-2_TRBJ1-1	0.000140196	1.54416e-05	25	3.01668	75.417	0.110704		TRBV4-2_TRBJ1-1	0.000113807	6.52131e-06	45	3.33387	150.024	0.0886144		TRBV4-2_TRBJ1-1	0.00075466	0.000109449	59	3.6572	215.775	0.108173		TRBV4-2_TRBJ1-1	0.000129389	1.21265e-05	34	3.25409	110.639	0.0995184		TRBV4-2_TRBJ1-1	0.000229883	1.23317e-05	51	3.48966	177.972	0.0905229		TRBV4-2_TRBJ1-1	0.000243207	7.08156e-06	56	3.53086	197.728	0.0845705		TRBV4-2_TRBJ1-1	0.000217162
TRBV7-3_TRBJ2-5	0.00266895	0.000122533	47	3.31016	155.578	0.116627		TRBV7-3_TRBJ2-5	0.00282836	5.72193e-05	71	3.53949	251.304	0.0982054		TRBV7-3_TRBJ2-5	0.00382884	0.000101337	87	3.77867	328.745	0.0994736		TRBV7-3_TRBJ2-5	0.00163991	3.4849e-05	73	3.45151	251.96	0.0934171		TRBV7-3_TRBJ2-5	0.00233875	6.03043e-05	69	3.65094	251.915	0.0986928		TRBV7-3_TRBJ2-5	0.00154577	7.33236e-05	47	3.22911	151.768	0.110881		TRBV7-3_TRBJ2-5	0.00328469
TRBV10-1_TRBJ2-5	0.00159937	0.000124644	59	3.78408	223.261	0.109045		TRBV10-1_TRBJ2-5	0.00174876	7.96232e-05	68	3.91133	265.97	0.100611		TRBV10-1_TRBJ2-5	0.00161527	9.33497e-05	63	3.83166	241.395	0.104144		TRBV10-1_TRBJ2-5	0.00189715	0.00110822	58	3.69485	214.301	0.145158		TRBV10-1_TRBJ2-5	0.00201228	0.000100578	55	3.51256	193.191	0.10943		TRBV10-1_TRBJ2-5	0.00214446	8.69704e-05	70	3.74543	262.18	0.101822		TRBV10-1_TRBJ2-5	0.00113761
/	/	/	/	/	/	/		/	/	/	/	/	/	/		/	/	/	/	/	/	/		/	/	/	/	/	/	/		/	/	/	/	/	/	/		/	/	/	/	/	/	/		/	/
TRBV7-7_TRBJ1-6	0.000661101	0.000392706	6	1.73287	10.3972	0.288721		/	/	/	/	/	/	/		/	/	/	/	/	/	/		TRBV7-7_TRBJ1-6	0.00020933	0.000106078	11	2.32219	25.5441	0.178792		TRBV7-7_TRBJ1-6	0.00099445	0.000251909	7	1.90615	13.3431	0.246943		TRBV7-7_TRBJ1-6	0.000173498	0.000142221	7	1.90615	13.3431	0.231006		/	/
/	/	/	/	/	/	/		/	/	/	/	/	/	/		/	/	/	/	/	/	/		/	/	/	/	/	/	/		/	/	/	/	/	/	/		/	/	/	/	/	/	/		/	/
/	/	/	/	/	/	/		/	/	/	/	/	/	/		/	/	/	/	/	/	/		/	/	/	/	/	/	/		/	/	/	/	/	/	/		/	/	/	/	/	/	/		/	/
/	/	/	/	/	/	/		TRBV15_TRBJ2-4	0.000135791	3.14496e-05	17	2.62434	44.6138	0.134652		TRBV15_TRBJ2-4	0.000112194	2.75806e-05	11	2.29312	25.2243	0.156459		TRBV15_TRBJ2-4	0.000159999	3.1317e-05	24	3.02828	72.6787	0.119272		TRBV15_TRBJ2-4	0.000139641	3.4928e-05	22	2.86295	62.985	0.124706		TRBV15_TRBJ2-4	0.000122304	2.00644e-05	17	2.63689	44.8271	0.128895		TRBV15_TRBJ2-4	0.000172585
/	/	/	/	/	/	/		/	/	/	/	/	/	/		TRBV11-2_TRBJ2-4	0.000336583	0.000305508	21	2.84335	59.7104	0.160185		/	/	/	/	/	/	/		/	/	/	/	/	/	/		/	/	/	/	/	/	/		/	/
TRBV5-4_TRBJ1-5	0.000161859	2.27736e-05	23	2.94604	67.759	0.117642		TRBV5-4_TRBJ1-5	0.000214467	1.87225e-05	26	2.9732	77.3033	0.112023		TRBV5-4_TRBJ1-5	0.0001711	3.73149e-05	15	2.55025	38.2537	0.142689		TRBV5-4_TRBJ1-5	0.00136323	0.00084191	40	3.24051	129.62	0.153943		TRBV5-4_TRBJ1-5	0.000308792	2.35942e-05	37	3.21085	118.801	0.10416		TRBV5-4_TRBJ1-5	0.000267034	2.05808e-05	30	3.02583	90.7749	0.108979		TRBV5-4_TRBJ1-5	0.000402697
TRBV25-1_TRBJ2-5	0.00461204	0.000247732	52	3.33058	173.19	0.123883		TRBV25-1_TRBJ2-5	0.00322721	9.09829e-05	58	3.53072	204.782	0.107066		TRBV25-1_TRBJ2-5	0.0013794	9.69689e-05	36	3.13829	112.978	0.121368		TRBV25-1_TRBJ2-5	0.00285668	0.000103488	71	3.74489	265.887	0.103491		TRBV25-1_TRBJ2-5	0.000639468	0.000115904	51	3.53948	180.514	0.112595		TRBV25-1_TRBJ2-5	0.0027368	9.85517e-05	64	3.63486	232.631	0.105467		TRBV25-1_TRBJ2-5	0.000668944
TRBV19_TRBJ1-2	0.00778279	9.42049e-05	75	3.60538	270.404	0.102134		TRBV19_TRBJ1-2	0.00631326	6.40561e-05	76	3.63162	276.003	0.0976961		TRBV19_TRBJ1-2	0.00789516	9.82169e-05	77	3.76892	290.207	0.101316		TRBV19_TRBJ1-2	0.0118126	0.000116674	96	3.6496	350.361	0.0999235		TRBV19_TRBJ1-2	0.00960299	7.32775e-05	82	3.55632	291.618	0.0981154		TRBV19_TRBJ1-2	0.00931844	6.52093e-05	93	3.54432	329.622	0.0948799		TRBV19_TRBJ1-2	0.0339985
TRBV7-6_TRBJ2-2	0.000957046	0.000107091	33	3.21902	106.228	0.124306		TRBV7-6_TRBJ2-2	0.00172373	6.83686e-05	57	3.46769	197.658	0.104572		TRBV7-6_TRBJ2-2	0.00178413	9.23513e-05	44	3.3246	146.282	0.114474		TRBV7-6_TRBJ2-2	0.0011884	8.72403e-05	37	3.29237	121.818	0.118113		TRBV7-6_TRBJ2-2	0.00124073	0.000144488	56	3.70594	207.533	0.112385		TRBV7-6_TRBJ2-2	0.00120187	4.40384e-05	55	3.44449	189.447	0.100795		TRBV7-6_TRBJ2-2	0.00158288
TRBV11-3_TRBJ1-6	0.00014053	4.36586e-05	10	2.23157	22.3157	0.170073		TRBV11-3_TRBJ1-6	0.000269478	5.39586e-05	15	2.53173	37.976	0.14834		/	/	/	/	/	/	/		TRBV11-3_TRBJ1-6	0.000123031	2.48417e-05	14	2.52433	35.3406	0.140262		TRBV11-3_TRBJ1-6	0.000124244	3.92762e-05	7	1.857	12.999	0.20376		TRBV11-3_TRBJ1-6	0.000204701	5.28904e-05	17	2.65324	45.1051	0.141353		TRBV11-3_TRBJ1-6	0.000163712
TRBV28_TRBJ2-5	0.000316942	6.22108e-06	75	3.56285	267.214	0.079148		TRBV28_TRBJ2-5	0.000165662	3.36584e-06	60	3.40858	204.515	0.079074		TRBV28_TRBJ2-5	0.000333713	7.86234e-06	70	3.44096	240.867	0.0822527		TRBV28_TRBJ2-5	0.000329771	7.77039e-06	65	3.51096	228.213	0.0829871		TRBV28_TRBJ2-5	0.000525132	4.98972e-06	84	3.55895	298.952	0.0761879		TRBV28_TRBJ2-5	0.000879441	0.00046812	75	3.54374	265.781	0.123873		TRBV28_TRBJ2-5	0.000550811
TRBV7-8_TRBJ2-7	0.0053038	0.000148195	55	3.38476	186.162	0.115051		TRBV7-8_TRBJ2-7	0.00761311	0.000101501	70	3.44975	241.483	0.105085		TRBV7-8_TRBJ2-7	0.00427499	0.000144143	67	3.47181	232.612	0.110002		TRBV7-8_TRBJ2-7	0.00649534	0.000510962	67	3.48087	233.218	0.128308		TRBV7-8_TRBJ2-7	0.00575385	8.21877e-05	64	3.25574	208.368	0.105565		TRBV7-8_TRBJ2-7	0.00796623	0.000324276	72	3.43295	247.172	0.119769		TRBV7-8_TRBJ2-7	0.00836384
TRBV7-9_TRBJ2-3	0.00539267	0.000116534	83	3.5953	298.41	0.102724		TRBV7-9_TRBJ2-3	0.00598394	0.000141576	87	3.58304	311.724	0.104182		TRBV7-9_TRBJ2-3	0.00660212	0.000111446	75	3.53837	265.378	0.104369		TRBV7-9_TRBJ2-3	0.00422804	4.65046e-05	76	3.40765	258.981	0.0956435		TRBV7-9_TRBJ2-3	0.00637857	5.23207e-05	78	3.52488	274.94	0.0957563		TRBV7-9_TRBJ2-3	0.00776057	5.76114e-05	94	3.61222	339.549	0.0931989		TRBV7-9_TRBJ2-3	0.0041021
/	/	/	/	/	/	/		/	/	/	/	/	/	/		/	/	/	/	/	/	/		/	/	/	/	/	/	/		/	/	/	/	/	/	/		/	/	/	/	/	/	/		/	/
TRBV10-3_TRBJ2-6	0.00118167	0.000148973	36	3.36991	121.317	0.125393		TRBV10-3_TRBJ2-6	0.000669171	7.6678e-05	20	2.78184	55.6367	0.139223		TRBV10-3_TRBJ2-6	0.000609269	8.28666e-05	30	3.21382	96.4147	0.123479		TRBV10-3_TRBJ2-6	0.000206857	7.16995e-05	4	1.36892	5.47569	0.32675		TRBV10-3_TRBJ2-6	0.000854952	8.38985e-05	28	3.14597	88.0873	0.126136		TRBV10-3_TRBJ2-6	0.000746293	0.000101724	17	2.61621	44.4756	0.15197		TRBV10-3_TRBJ2-6	0.000582509
TRBV5-6_TRBJ1-5	0.000533791	3.6771e-05	41	3.27143	134.129	0.105994		TRBV5-6_TRBJ1-5	0.000674956	6.21629e-05	61	3.49546	213.223	0.102081		TRBV5-6_TRBJ1-5	0.000550239	3.43197e-05	35	3.11721	109.102	0.109916		TRBV5-6_TRBJ1-5	0.000769387	3.76746e-05	46	3.21241	147.771	0.104187		TRBV5-6_TRBJ1-5	0.000490774	3.39301e-05	66	3.78076	249.53	0.0933381		TRBV5-6_TRBJ1-5	0.000748063	2.10971e-05	54	3.2827	177.266	0.0951107		TRBV5-6_TRBJ1-5	0.000681823
TRBV27_TRBJ1-5	0.000120533	2.55509e-06	57	3.23705	184.512	0.0789082		/	/	/	/	/	/	/		TRBV27_TRBJ1-5	0.000107327	3.11998e-06	54	3.24022	174.972	0.0809753		TRBV27_TRBJ1-5	0.000144459	9.77186e-06	42	3.18476	133.76	0.0938708		/	/	/	/	/	/	/		TRBV27_TRBJ1-5	0.000116624	3.68831e-06	65	3.34782	217.609	0.078734		TRBV27_TRBJ1-5	0.000247786
TRBV6-3_TRBJ2-3	0.000233846	2.22181e-05	52	3.5414	184.153	0.0948718		TRBV6-3_TRBJ2-3	0.0003633	6.73168e-06	85	3.57036	303.481	0.0778981		TRBV6-3_TRBJ2-3	0.000580191	4.7798e-05	67	3.60547	241.566	0.0971239		TRBV6-3_TRBJ2-3	0.000186019	9.53639e-06	52	3.44815	179.304	0.0883829		TRBV6-3_TRBJ2-3	0.000716452	2.06004e-05	81	3.71714	301.088	0.0860921		TRBV6-3_TRBJ2-3	0.000128353	5.75376e-06	46	3.27076	150.455	0.0876446		TRBV6-3_TRBJ2-3	0.000218951
TRBV7-7_TRBJ1-2	0.000538679	0.000167858	11	2.34247	25.7672	0.187728		/	/	/	/	/	/	/		/	/	/	/	/	/	/		TRBV7-7_TRBJ1-2	0.000259955	0.000134569	4	1.36892	5.47569	0.349829		TRBV7-7_TRBJ1-2	0.000353486	0.000176778	2	0.693147	1.38629	1.87856		TRBV7-7_TRBJ1-2	0.000166343	0.000116403	3	1.06086	3.18257	0.505575		TRBV7-7_TRBJ1-2	0.00105232
/	/	/	/	/	/	/		/	/	/	/	/	/	/		/	/	/	/	/	/	/		/	/	/	/	/	/	/		/	/	/	/	/	/	/		/	/	/	/	/	/	/		/	/
/	/	/	/	/	/	/		/	/	/	/	/	/	/		/	/	/	/	/	/	/		/	/	/	/	/	/	/		/	/	/	/	/	/	/		TRBV7-4_TRBJ1-4	0.000151073	9.27241e-05	2	0.693147	1.38629	1.74802		TRBV7-4_TRBJ1-4	0.000108688
TRBV7-4_TRBJ1-5	0.0010748	0.000879394	16	2.57808	41.2493	0.202576		TRBV7-4_TRBJ1-5	0.000225616	7.89921e-05	4	1.36892	5.47569	0.3301		TRBV7-4_TRBJ1-5	0.000259332	7.47546e-05	6	1.73287	10.3972	0.238313		TRBV7-4_TRBJ1-5	0.000379807	0.000110081	5	1.49418	7.47088	0.289263		TRBV7-4_TRBJ1-5	0.000460123	7.95503e-05	14	2.54568	35.6396	0.157185		TRBV7-4_TRBJ1-5	0.000129607	4.02026e-05	8	2.00976	16.0781	0.188597		TRBV7-4_TRBJ1-5	0.000507235
TRBV6-5_TRBJ1-4	0.00019552	1.05536e-05	46	3.35543	154.35	0.0918163		TRBV6-5_TRBJ1-4	0.000255804	1.00975e-05	55	3.48443	191.644	0.0876974		TRBV6-5_TRBJ1-4	0.000493456	2.13406e-05	50	3.29631	164.816	0.0965704		TRBV6-5_TRBJ1-4	0.000723706	2.76673e-05	76	3.80817	289.421	0.0891287		TRBV6-5_TRBJ1-4	0.000452353	1.06922e-05	57	3.3767	192.472	0.0880636		TRBV6-5_TRBJ1-4	0.000427696	1.17288e-05	56	3.36837	188.629	0.089123		TRBV6-5_TRBJ1-4	0.000522762
TRBV11-3_TRBJ2-1	0.000685652	2.16627e-05	81	3.70596	300.183	0.0865408		TRBV11-3_TRBJ2-1	0.00170227	0.00117636	76	3.58346	272.343	0.140182		TRBV11-3_TRBJ2-1	0.000987785	2.59582e-05	65	3.39553	220.709	0.0930395		TRBV11-3_TRBJ2-1	0.000648121	1.93083e-05	70	3.54357	248.05	0.0885859		TRBV11-3_TRBJ2-1	0.000883821	1.44702e-05	80	3.6151	289.208	0.0839554		TRBV11-3_TRBJ2-1	0.000825665	1.39418e-05	84	3.54362	297.664	0.0832527		TRBV11-3_TRBJ2-1	0.000865284
TRBV4-1_TRBJ2-6	0.000103092	2.55509e-05	32	3.17823	101.703	0.108473		/	/	/	/	/	/	/		/	/	/	/	/	/	/		/	/	/	/	/	/	/		/	/	/	/	/	/	/		/	/	/	/	/	/	/		/	/
TRBV7-7_TRBJ1-4	0.000207073	7.00982e-05	6	1.73287	10.3972	0.23671		/	/	/	/	/	/	/		TRBV7-7_TRBJ1-4	0.000946851	0.000659813	8	1.9679	15.7432	0.262643		/	/	/	/	/	/	/		/	/	/	/	/	/	/		TRBV7-7_TRBJ1-4	0.000167892	5.22265e-05	4	1.21301	4.85203	0.34046		TRBV7-7_TRBJ1-4	0.000244423
TRBV5-1_TRBJ2-6	0.000329828	2.56619e-05	33	3.19361	105.389	0.107688		TRBV5-1_TRBJ2-6	0.000662124	2.74526e-05	68	3.58264	243.62	0.0918545		TRBV5-1_TRBJ2-6	0.000603778	2.37118e-05	46	3.3802	155.489	0.0986515		TRBV5-1_TRBJ2-6	0.000609505	2.20161e-05	59	3.48088	205.372	0.0928496		TRBV5-1_TRBJ2-6	0.000599479	2.51624e-05	38	3.24078	123.15	0.10401		TRBV5-1_TRBJ2-6	0.000309892	2.1761e-05	40	3.3386	133.544	0.100905		TRBV5-1_TRBJ2-6	0.000451281
TRBV19_TRBJ2-7	0.0139492	0.000109091	84	3.5248	296.083	0.102121		TRBV19_TRBJ2-7	0.0390061	0.0098901	96	3.58114	343.79	0.196666		TRBV19_TRBJ2-7	0.00799925	0.000100838	101	3.87672	391.548	0.0965088		TRBV19_TRBJ2-7	0.0104089	8.79467e-05	114	3.74324	426.73	0.0937442		TRBV19_TRBJ2-7	0.0134902	5.75956e-05	96	3.67588	352.884	0.0925843		TRBV19_TRBJ2-7	0.0111644	5.08249e-05	111	3.64631	404.74	0.0893255		TRBV19_TRBJ2-7	0.0107568
TRBV4-2_TRBJ2-1	0.000477468	2.28847e-05	51	3.52182	179.613	0.0955918		TRBV4-2_TRBJ2-1	0.000240763	1.07286e-05	51	3.25851	166.184	0.0906197		TRBV4-2_TRBJ2-1	0.000582312	1.68479e-05	67	3.56926	239.141	0.0880716		TRBV4-2_TRBJ2-1	0.000433494	1.57763e-05	55	3.57861	196.824	0.0907758		TRBV4-2_TRBJ2-1	0.000452068	8.76764e-06	72	3.58184	257.892	0.0820013		TRBV4-2_TRBJ2-1	0.000648774	1.71875e-05	72	3.59463	258.814	0.0869764		TRBV4-2_TRBJ2-1	0.000600611
/	/	/	/	/	/	/		/	/	/	/	/	/	/		/	/	/	/	/	/	/		/	/	/	/	/	/	/		/	/	/	/	/	/	/		/	/	/	/	/	/	/		/	/
TRBV2_TRBJ1-6	0.00379519	0.000180078	48	3.37981	162.231	0.120832		TRBV2_TRBJ1-6	0.00419678	0.000120329	58	3.51962	204.138	0.110448		TRBV2_TRBJ1-6	0.00371177	0.000164485	54	3.30672	178.563	0.117364		TRBV2_TRBJ1-6	0.0116257	0.000968474	66	3.53249	233.144	0.140138		TRBV2_TRBJ1-6	0.00344198	0.000115833	54	3.31819	179.182	0.112748		TRBV2_TRBJ1-6	0.005049	0.000106076	59	3.4941	206.152	0.108726		TRBV2_TRBJ1-6	0.00435654
TRBV5-4_TRBJ1-2	0.00077719	3.16608e-05	57	3.50503	199.787	0.0966058		TRBV5-4_TRBJ1-2	0.000605325	1.89328e-05	50	3.36118	168.059	0.0951441		TRBV5-4_TRBJ1-2	0.00129966	3.1699e-05	52	3.34991	174.196	0.0991835		TRBV5-4_TRBJ1-2	0.00123125	3.52022e-05	43	3.17563	136.552	0.105159		TRBV5-4_TRBJ1-2	0.00101747	2.28814e-05	51	3.35998	171.359	0.0964647		TRBV5-4_TRBJ1-2	0.00139971	2.3974e-05	55	3.11463	171.305	0.0968936		TRBV5-4_TRBJ1-2	0.00104774
TRBV10-2_TRBJ1-1	0.00141729	0.000252398	25	3.03628	75.9069	0.147818		TRBV10-2_TRBJ1-1	0.00101564	6.60546e-05	45	3.50834	157.875	0.108824		TRBV10-2_TRBJ1-1	0.00109112	0.000107826	30	3.16386	94.9157	0.127476		TRBV10-2_TRBJ1-1	0.00089489	7.85281e-05	29	3.17563	92.0934	0.124022		TRBV10-2_TRBJ1-1	0.000465113	7.39903e-05	19	2.70191	51.3362	0.141534		TRBV10-2_TRBJ1-1	0.00111011	0.000152549	39	3.22011	125.584	0.124832		TRBV10-2_TRBJ1-1	0.000740496
/	/	/	/	/	/	/		/	/	/	/	/	/	/		/	/	/	/	/	/	/		/	/	/	/	/	/	/		/	/	/	/	/	/	/		/	/	/	/	/	/	/		/	/
/	/	/	/	/	/	/		/	/	/	/	/	/	/		/	/	/	/	/	/	/		/	/	/	/	/	/	/		/	/	/	/	/	/	/		/	/	/	/	/	/	/		/	/
TRBV4-1_TRBJ2-1	0.00119767	5.89891e-05	62	3.46202	214.645	0.101406		TRBV4-1_TRBJ2-1	0.000920347	0.000125693	77	3.59156	276.55	0.104991		TRBV4-1_TRBJ2-1	0.000554108	1.54751e-05	63	3.52558	222.112	0.0885907		TRBV4-1_TRBJ2-1	0.000978245	2.01324e-05	83	3.62131	300.569	0.0859351		TRBV4-1_TRBJ2-1	0.000611383	2.55188e-05	59	3.41488	201.478	0.0944855		TRBV4-1_TRBJ2-1	0.000949002	3.94649e-05	84	3.60478	302.802	0.0915206		TRBV4-1_TRBJ2-1	0.000698352
TRBV7-2_TRBJ2-6	0.000252953	7.94298e-05	6	1.73287	10.3972	0.239844		TRBV7-2_TRBJ2-6	0.000624994	8.21475e-05	33	3.34584	110.413	0.11981		TRBV7-2_TRBJ2-6	0.00065195	7.47546e-05	17	2.48361	42.2213	0.149086		TRBV7-2_TRBJ2-6	0.000274789	5.94553e-05	7	1.81514	12.706	0.214347		TRBV7-2_TRBJ2-6	0.000578451	6.40109e-05	22	2.84254	62.5358	0.132758		TRBV7-2_TRBJ2-6	0.000660134	0.000378568	25	3.02913	75.7282	0.155508		TRBV7-2_TRBJ2-6	0.000533781
/	/	/	/	/	/	/		/	/	/	/	/	/	/		/	/	/	/	/	/	/		/	/	/	/	/	/	/		/	/	/	/	/	/	/		/	/	/	/	/	/	/		/	/
TRBV19_TRBJ2-3	0.0157103	0.00911577	104	3.74861	389.856	0.18918		TRBV19_TRBJ2-3	0.00909755	9.60316e-05	82	3.67798	301.594	0.100389		TRBV19_TRBJ2-3	0.00560672	0.000151756	107	3.81622	408.336	0.10029		TRBV19_TRBJ2-3	0.00748348	6.67547e-05	123	3.78542	465.607	0.0897637		TRBV19_TRBJ2-3	0.00697683	4.13434e-05	110	3.70323	407.355	0.0874045		TRBV19_TRBJ2-3	0.00720681	0.000125107	86	3.69978	318.181	0.102383		TRBV19_TRBJ2-3	0.00479087
/	/	/	/	/	/	/		/	/	/	/	/	/	/		/	/	/	/	/	/	/		/	/	/	/	/	/	/		/	/	/	/	/	/	/		/	/	/	/	/	/	/		/	/
TRBV9_TRBJ1-1	0.00342226	7.15424e-05	69	3.25408	224.531	0.102595		TRBV9_TRBJ1-1	0.00216613	3.71294e-05	62	3.50358	217.222	0.096589		TRBV9_TRBJ1-1	0.0020824	5.20412e-05	64	3.46849	221.983	0.0994944		TRBV9_TRBJ1-1	0.00395819	0.000316114	91	3.65973	333.035	0.113262		TRBV9_TRBJ1-1	0.0025943	4.2769e-05	70	3.47927	243.549	0.0959078		TRBV9_TRBJ1-1	0.00217131	3.42275e-05	67	3.58611	240.27	0.0940618		TRBV9_TRBJ1-1	0.00192698
TRBV10-2_TRBJ2-5	0.00126021	0.000145307	27	3.02949	81.7963	0.13623		TRBV10-2_TRBJ2-5	0.000757419	0.000101291	35	3.37909	118.268	0.120774		TRBV10-2_TRBJ2-5	0.000448653	7.16347e-05	17	2.65134	45.0728	0.145873		TRBV10-2_TRBJ2-5	0.000802117	6.36937e-05	48	3.55906	170.835	0.10675		TRBV10-2_TRBJ2-5	0.000440734	9.99369e-05	14	2.55324	35.7453	0.160945		TRBV10-2_TRBJ2-5	0.00101701	7.13319e-05	53	3.64605	193.24	0.105487		TRBV10-2_TRBJ2-5	0.00116029
TRBV7-4_TRBJ2-5	0.00013953	8.13184e-05	4	1.36892	5.47569	0.331118		TRBV7-4_TRBJ2-5	0.000110126	3.55517e-05	2	0.636514	1.27303	2.1439		/	/	/	/	/	/	/		TRBV7-4_TRBJ2-5	0.000216158	4.5445e-05	10	2.23157	22.3157	0.170755		TRBV7-4_TRBJ2-5	0.000341011	5.43166e-05	18	2.79337	50.2807	0.137806		TRBV7-4_TRBJ2-5	0.000148639	4.33745e-05	10	2.23157	22.3157	0.169962		TRBV7-4_TRBJ2-5	0.00010046
TRBV5-4_TRBJ2-7	0.0025011	4.48806e-05	69	3.49988	241.492	0.0965184		TRBV5-4_TRBJ2-7	0.0026852	9.86612e-05	65	3.23785	210.46	0.107454		TRBV5-4_TRBJ2-7	0.00220445	0.00141784	52	3.27176	170.131	0.157379		TRBV5-4_TRBJ2-7	0.00180238	3.19057e-05	75	3.55328	266.496	0.0916907		TRBV5-4_TRBJ2-7	0.0023205	2.43783e-05	73	3.4805	254.077	0.090138		TRBV5-4_TRBJ2-7	0.00282635	2.36052e-05	68	3.33734	226.939	0.0917366		TRBV5-4_TRBJ2-7	0.001899
TRBV14_TRBJ2-2	0.000176967	2.25514e-05	27	3.13064	84.5274	0.111677		TRBV14_TRBJ2-2	0.00018754	1.59877e-05	31	3.06972	95.1615	0.105384		TRBV14_TRBJ2-2	0.000557602	4.01853e-05	33	3.12285	103.054	0.113003		TRBV14_TRBJ2-2	0.000625046	3.57909e-05	43	3.39776	146.104	0.103901		TRBV14_TRBJ2-2	0.000717877	3.27183e-05	63	3.72273	234.532	0.0940658		TRBV14_TRBJ2-2	0.000306646	2.12447e-05	54	3.56413	192.463	0.093684		TRBV14_TRBJ2-2	0.0015612
TRBV3-1_TRBJ2-5	0.000225625	5.11017e-06	80	3.58827	287.061	0.0768844		TRBV3-1_TRBJ2-5	0.00031418	0.000176286	78	3.44223	268.494	0.109677		TRBV3-1_TRBJ2-5	0.000532642	0.000310001	62	3.41034	211.441	0.122575		TRBV3-1_TRBJ2-5	0.000333421	4.2384e-06	76	3.54646	269.531	0.0765745		TRBV3-1_TRBJ2-5	0.000165944	2.28101e-06	83	3.55442	295.017	0.071764		TRBV3-1_TRBJ2-5	0.000188178	3.46701e-06	69	3.50062	241.543	0.0768565		TRBV3-1_TRBJ2-5	0.000320126
TRBV5-5_TRBJ2-7	0.00120289	6.60989e-05	48	3.47205	166.658	0.10768		TRBV5-5_TRBJ2-7	0.00101122	2.4192e-05	66	3.50261	231.172	0.0916363		TRBV5-5_TRBJ2-7	0.00219247	0.00164997	41	3.12886	128.283	0.170473		TRBV5-5_TRBJ2-7	0.000802705	3.04929e-05	52	3.29988	171.594	0.0991025		TRBV5-5_TRBJ2-7	0.000883964	2.46634e-05	53	3.35778	177.962	0.0964377		TRBV5-5_TRBJ2-7	0.00123979	2.7441e-05	81	3.6613	296.565	0.0886775		TRBV5-5_TRBJ2-7	0.00150189
TRBV7-7_TRBJ2-3	0.00101137	0.00016808	19	2.74893	52.2297	0.15422		TRBV7-7_TRBJ2-3	0.00133929	8.78274e-05	29	2.96898	86.1003	0.127403		TRBV7-7_TRBJ2-3	0.00111745	0.000635227	24	3.02913	72.6991	0.168027		TRBV7-7_TRBJ2-3	0.0010244	9.44221e-05	32	3.17406	101.57	0.123807		TRBV7-7_TRBJ2-3	0.00131393	0.000102931	32	3.14175	100.536	0.125248		TRBV7-7_TRBJ2-3	0.00108252	7.25122e-05	54	3.53416	190.845	0.10592		TRBV7-7_TRBJ2-3	0.000925245
/	/	/	/	/	/	/		/	/	/	/	/	/	/		/	/	/	/	/	/	/		TRBV7-4_TRBJ2-2	0.00017919	6.16922e-05	7	1.90615	13.3431	0.211101		TRBV7-4_TRBJ2-2	0.000117258	5.32474e-05	4	1.36892	5.47569	0.31687		TRBV7-4_TRBJ2-2	0.000135656	3.45226e-05	11	2.34247	25.7672	0.15883		/	/
TRBV2_TRBJ2-2	0.0037222	7.3542e-05	63	3.48683	219.67	0.10331		TRBV2_TRBJ2-2	0.00383348	5.00669e-05	74	3.4819	257.661	0.0964451		TRBV2_TRBJ2-2	0.00356576	6.88891e-05	72	3.67077	264.296	0.0992027		TRBV2_TRBJ2-2	0.00382939	6.26341e-05	71	3.51694	249.703	0.0992376		TRBV2_TRBJ2-2	0.00157497	4.14146e-05	62	3.52466	218.529	0.0975257		TRBV2_TRBJ2-2	0.00338727	4.33008e-05	73	3.63625	265.447	0.0945445		TRBV2_TRBJ2-2	0.00311368
TRBV10-1_TRBJ1-5	0.00287525	0.000700316	41	3.32998	136.529	0.148456		TRBV10-1_TRBJ1-5	0.00108654	8.9931e-05	45	3.57962	161.083	0.111983		TRBV10-1_TRBJ1-5	0.0020517	0.000255214	32	3.24853	103.953	0.137994		TRBV10-1_TRBJ1-5	0.00166981	0.000188255	42	3.39777	142.706	0.124597		TRBV10-1_TRBJ1-5	0.00178511	9.44482e-05	45	3.43585	154.613	0.113491		TRBV10-1_TRBJ1-5	0.00167826	8.80031e-05	48	3.47964	167.023	0.110933		TRBV10-1_TRBJ1-5	0.00133188
TRBV6-2_TRBJ2-7	0.000478579	1.5886e-05	67	3.72522	249.589	0.0869244		TRBV6-2_TRBJ2-7	0.000674746	5.36431e-06	80	3.56007	284.805	0.0772997		TRBV6-2_TRBJ2-7	0.000207291	1.29791e-05	53	3.52194	186.663	0.0901055		TRBV6-2_TRBJ2-7	0.000355083	1.30684e-05	62	3.6566	226.709	0.0869294		TRBV6-2_TRBJ2-7	0.00165024	8.48252e-06	110	3.6881	405.691	0.0756007		TRBV6-2_TRBJ2-7	0.000458826	8.63065e-06	66	3.528	232.848	0.0834254		TRBV6-2_TRBJ2-7	0.000619644
TRBV14_TRBJ2-1	0.0007252	3.82152e-05	44	3.20399	140.976	0.105325		TRBV14_TRBJ2-1	0.000653709	1.94588e-05	81	3.81104	308.694	0.0852669		TRBV14_TRBJ2-1	0.00166108	5.25404e-05	59	3.52864	208.19	0.100788		TRBV14_TRBJ2-1	0.00116721	3.8381e-05	70	3.6172	253.204	0.0942201		TRBV14_TRBJ2-1	0.00120851	3.13639e-05	76	3.69178	280.575	0.0907033		TRBV14_TRBJ2-1	0.00135597	2.29413e-05	84	3.68818	309.807	0.0865267		TRBV14_TRBJ2-1	0.00182652
/	/	/	/	/	/	/		/	/	/	/	/	/	/		/	/	/	/	/	/	/		/	/	/	/	/	/	/		/	/	/	/	/	/	/		/	/	/	/	/	/	/		/	/
TRBV10-2_TRBJ2-7	0.00308421	0.000165414	55	3.6763	202.196	0.114691		TRBV10-2_TRBJ2-7	0.00317315	0.000108969	55	3.54709	195.09	0.110187		TRBV10-2_TRBJ2-7	0.00189944	0.000119433	57	3.68472	210.029	0.109769		TRBV10-2_TRBJ2-7	0.00205315	8.46502e-05	48	3.41537	163.938	0.110877		TRBV10-2_TRBJ2-7	0.00127387	0.000105711	55	3.70881	203.985	0.108901		TRBV10-2_TRBJ2-7	0.00321503	0.0001046	58	3.44303	199.696	0.109212		TRBV10-2_TRBJ2-7	0.00344582
TRBV12-4_TRBJ1-6	0.000841845	4.76579e-05	34	3.17377	107.908	0.11381		TRBV12-4_TRBJ1-6	0.00069431	2.16676e-05	41	3.122	128.002	0.101745		TRBV12-4_TRBJ1-6	0.00106129	4.29309e-05	45	3.07771	138.497	0.106927		TRBV12-4_TRBJ1-6	0.00121571	5.1214e-05	52	3.52462	183.28	0.102985		TRBV12-4_TRBJ1-6	0.000684874	3.12926e-05	42	3.18317	133.693	0.104415		TRBV12-4_TRBJ1-6	0.00120268	2.92852e-05	56	3.4147	191.223	0.0966835		TRBV12-4_TRBJ1-6	0.00143398
TRBV7-3_TRBJ2-6	0.000212628	4.78801e-05	26	3.16248	82.2246	0.120882		TRBV7-3_TRBJ2-6	0.000376133	3.79709e-05	31	3.24507	100.597	0.112962		TRBV7-3_TRBJ2-6	0.00028554	5.16668e-05	23	2.96906	68.2884	0.127171		TRBV7-3_TRBJ2-6	0.000361088	3.75569e-05	28	3.08618	86.4129	0.116687		TRBV7-3_TRBJ2-6	0.000556282	4.10582e-05	39	3.38394	131.974	0.107507		TRBV7-3_TRBJ2-6	0.000326932	3.76208e-05	23	2.88965	66.462	0.124006		TRBV7-3_TRBJ2-6	0.000357834
TRBV6-6_TRBJ2-1	0.00076597	3.59934e-05	58	3.38359	196.248	0.0981478		TRBV6-6_TRBJ2-1	0.000486154	1.13597e-05	63	3.49174	219.98	0.0863392		TRBV6-6_TRBJ2-1	0.000505436	4.95452e-05	52	3.5432	184.247	0.102537		TRBV6-6_TRBJ2-1	0.00069804	1.74245e-05	65	3.59218	233.492	0.0887294		TRBV6-6_TRBJ2-1	0.000419279	1.03358e-05	95	3.79482	360.508	0.0784443		TRBV6-6_TRBJ2-1	0.000520937	1.45319e-05	64	3.5453	226.899	0.0877443		TRBV6-6_TRBJ2-1	0.000572205
TRBV6-4_TRBJ1-3	0.000117645	3.9215e-05	17	2.68021	45.5635	0.136822		/	/	/	/	/	/	/		/	/	/	/	/	/	/		TRBV6-4_TRBJ1-3	0.000128682	1.38925e-05	29	3.12639	90.6653	0.105178		/	/	/	/	/	/	/		/	/	/	/	/	/	/		/	/
TRBV10-1_TRBJ2-3	0.00418712	0.000112424	61	3.74317	228.334	0.107361		TRBV10-1_TRBJ2-3	0.0029429	0.000101396	74	3.79815	281.063	0.102245		TRBV10-1_TRBJ2-3	0.0024513	0.000113318	53	3.48249	184.572	0.111837		TRBV10-1_TRBJ2-3	0.00249959	8.70049e-05	71	3.75271	266.442	0.101533		TRBV10-1_TRBJ2-3	0.0031272	0.000106067	63	3.65576	230.313	0.106509		TRBV10-1_TRBJ2-3	0.00364435	7.53153e-05	84	3.88507	326.345	0.0964861		TRBV10-1_TRBJ2-3	0.0023374
TRBV19_TRBJ2-4	0.000170969	2.46621e-05	33	3.35449	110.698	0.106165		TRBV19_TRBJ2-4	0.000269162	1.02027e-05	61	3.69538	225.418	0.0851467		TRBV19_TRBJ2-4	0.000405722	1.79711e-05	55	3.60792	198.436	0.0917163		TRBV19_TRBJ2-4	0.000491301	2.10742e-05	77	3.88459	299.114	0.0863735		TRBV19_TRBJ2-4	0.000410155	1.24743e-05	66	3.66603	241.958	0.0855445		TRBV19_TRBJ2-4	0.000336005	1.4827e-05	52	3.48434	181.186	0.0917065		TRBV19_TRBJ2-4	0.000234048
/	/	/	/	/	/	/		/	/	/	/	/	/	/		TRBV12-5_TRBJ1-5	0.000237992	0.000133036	34	3.27651	111.401	0.126043		/	/	/	/	/	/	/		TRBV12-5_TRBJ1-5	0.000317987	8.79615e-05	33	3.10214	102.371	0.122659		/	/	/	/	/	/	/		/	/
/	/	/	/	/	/	/		/	/	/	/	/	/	/		/	/	/	/	/	/	/		/	/	/	/	/	/	/		/	/	/	/	/	/	/		/	/	/	/	/	/	/		/	/
TRBV2_TRBJ2-5	0.00508995	0.000107202	66	3.62182	239.04	0.105909		TRBV2_TRBJ2-5	0.00810715	7.40485e-05	79	3.51041	277.322	0.0991011		TRBV2_TRBJ2-5	0.00497474	7.7625e-05	75	3.67176	275.382	0.0997195		TRBV2_TRBJ2-5	0.00584699	8.12359e-05	87	3.562	309.894	0.0981384		TRBV2_TRBJ2-5	0.00348824	5.08238e-05	82	3.57289	292.977	0.0944072		TRBV2_TRBJ2-5	0.00469832	5.51034e-05	66	3.41674	225.505	0.0997838		TRBV2_TRBJ2-5	0.00876589
TRBV24-1_TRBJ2-2	0.00638238	0.00014053	93	3.94315	366.713	0.101231		TRBV24-1_TRBJ2-2	0.0107461	0.00165999	82	3.7189	304.95	0.144804		TRBV24-1_TRBJ2-2	0.00522109	0.000114441	82	3.78738	310.565	0.101806		TRBV24-1_TRBJ2-2	0.00336081	9.50107e-05	70	3.6583	256.081	0.103231		TRBV24-1_TRBJ2-2	0.00675928	0.000169722	91	3.92517	357.19	0.103895		TRBV24-1_TRBJ2-2	0.00312053	8.26182e-05	78	3.83782	299.35	0.0989115		TRBV24-1_TRBJ2-2	0.00515292
/	/	/	/	/	/	/		TRBV10-1_TRBJ2-4	0.000114228	1.77758e-05	18	2.78321	50.0977	0.123848		TRBV10-1_TRBJ2-4	0.000126047	2.65822e-05	12	2.37013	28.4416	0.150321		/	/	/	/	/	/	/		/	/	/	/	/	/	/		/	/	/	/	/	/	/		TRBV10-1_TRBJ2-4	0.000109547
TRBV6-5_TRBJ2-6	0.000104759	1.47751e-05	23	2.93936	67.6053	0.113126		TRBV6-5_TRBJ2-6	0.000275578	1.3253e-05	47	3.31353	155.736	0.0935123		TRBV6-5_TRBJ2-6	0.000133285	1.13567e-05	44	3.43468	151.126	0.0927964		TRBV6-5_TRBJ2-6	0.000217336	1.80132e-05	41	3.37257	138.275	0.0984585		TRBV6-5_TRBJ2-6	0.000237724	9.97943e-06	68	3.60099	244.867	0.0837045		TRBV6-5_TRBJ2-6	0.000158155	1.07699e-05	46	3.39429	156.137	0.0917694		TRBV6-5_TRBJ2-6	0.000232402
TRBV5-8_TRBJ2-5	0.000289613	2.38845e-05	26	3.02771	78.7205	0.11411		TRBV5-8_TRBJ2-5	0.000171868	1.24115e-05	33	3.02834	99.9352	0.101927		TRBV5-8_TRBJ2-5	0.000252718	3.09502e-05	21	2.82055	59.2316	0.125109		TRBV5-8_TRBJ2-5	0.000232876	1.74245e-05	36	3.24157	116.697	0.101659		TRBV5-8_TRBJ2-5	0.000228386	2.58752e-05	23	2.62967	60.4825	0.122361		TRBV5-8_TRBJ2-5	0.000211635	1.93267e-05	33	3.10423	102.439	0.105518		TRBV5-8_TRBJ2-5	0.000255013
TRBV24-1_TRBJ1-4	0.00111402	0.000112202	25	3.01805	75.4513	0.134829		TRBV24-1_TRBJ1-4	0.000828312	8.56186e-05	30	3.09069	92.7207	0.124979		TRBV24-1_TRBJ1-4	0.00123738	0.000117062	32	3.17305	101.538	0.126755		TRBV24-1_TRBJ1-4	0.00142045	0.000139514	44	3.45326	151.944	0.118889		TRBV24-1_TRBJ1-4	0.00196559	0.00012624	50	3.48954	174.477	0.114415		TRBV24-1_TRBJ1-4	0.00225415	0.000117215	57	3.51353	200.271	0.110525		TRBV24-1_TRBJ1-4	0.000752446
TRBV6-2_TRBJ1-1	0.000118089	1.23311e-05	43	3.42176	147.136	0.0939733		TRBV6-2_TRBJ1-1	0.000124326	4.2073e-06	59	3.62138	213.661	0.0798429		TRBV6-2_TRBJ1-1	0.000258209	6.11515e-06	78	3.63957	283.887	0.0781879		TRBV6-2_TRBJ1-1	0.000124091	8.00586e-06	43	3.27398	140.781	0.0913221		TRBV6-2_TRBJ1-1	0.00030366	3.99177e-06	75	3.52862	264.647	0.0764551		/	/	/	/	/	/	/		TRBV6-2_TRBJ1-1	0.000103393
TRBV6-3_TRBJ1-2	0.000149306	1.61081e-05	40	3.35526	134.211	0.0980547		TRBV6-3_TRBJ1-2	0.000188908	4.83839e-06	53	3.37903	179.089	0.0835022		TRBV6-3_TRBJ1-2	0.000405597	8.11194e-06	61	3.49042	212.916	0.0843696		TRBV6-3_TRBJ1-2	0.000147049	9.77186e-06	44	3.48757	153.453	0.0913093		TRBV6-3_TRBJ1-2	0.000380002	6.05894e-06	72	3.48032	250.583	0.0798928		TRBV6-3_TRBJ1-2	0.00014082	8.04052e-06	52	3.59117	186.741	0.0864206		/	/
TRBV6-6_TRBJ1-4	0.000115756	1.28865e-05	24	2.88928	69.3428	0.111083		TRBV6-6_TRBJ1-4	0.000137789	7.15241e-06	43	3.29945	141.876	0.0903118		TRBV6-6_TRBJ1-4	0.000225762	1.33535e-05	31	2.9858	92.5597	0.104328		TRBV6-6_TRBJ1-4	0.000303281	2.20161e-05	46	3.43512	158.016	0.0976571		TRBV6-6_TRBJ1-4	0.000139926	8.41123e-06	40	3.24774	129.91	0.0932225		TRBV6-6_TRBJ1-4	0.000383511	0.00023974	47	3.35353	157.616	0.125693		TRBV6-6_TRBJ1-4	0.00023505
TRBV25-1_TRBJ1-2	0.00570506	0.000575783	36	3.21899	115.884	0.149546		TRBV25-1_TRBJ1-2	0.00682066	0.000290304	39	3.07461	119.91	0.135995		TRBV25-1_TRBJ1-2	0.00318387	0.000220146	41	3.39212	139.077	0.127575		TRBV25-1_TRBJ1-2	0.00222151	0.000201677	48	3.45617	165.896	0.121906		TRBV25-1_TRBJ1-2	0.00230589	0.00024692	50	3.59339	179.669	0.122958		TRBV25-1_TRBJ1-2	0.0039774	0.000173793	52	3.5225	183.17	0.117533		TRBV25-1_TRBJ1-2	0.0640443
/	/	/	/	/	/	/		/	/	/	/	/	/	/		/	/	/	/	/	/	/		TRBV27_TRBJ1-1	0.000209212	6.59306e-06	63	3.45009	217.356	0.0825854		/	/	/	/	/	/	/		/	/	/	/	/	/	/		TRBV27_TRBJ1-1	0.000192905
TRBV29-1_TRBJ2-1	0.0079622	0.000181855	77	3.69252	284.324	0.108957		TRBV29-1_TRBJ2-1	0.00884164	9.32969e-05	86	3.66086	314.834	0.0993285		TRBV29-1_TRBJ2-1	0.00938439	0.000179336	73	3.52849	257.58	0.110717		TRBV29-1_TRBJ2-1	0.00926419	0.000160706	102	3.46428	353.357	0.103436		TRBV29-1_TRBJ2-1	0.0122728	0.000103929	93	3.67981	342.222	0.0990607		TRBV29-1_TRBJ2-1	0.00894541	9.42732e-05	89	3.55541	316.432	0.0993527		TRBV29-1_TRBJ2-1	0.00583868
TRBV5-1_TRBJ2-5	0.00320286	2.83281e-05	85	3.42532	291.153	0.0892356		TRBV5-1_TRBJ2-5	0.00255047	1.5567e-05	81	3.38821	274.445	0.0852981		TRBV5-1_TRBJ2-5	0.00223777	1.93439e-05	65	3.31768	215.649	0.0909089		TRBV5-1_TRBJ2-5	0.00193966	1.34216e-05	81	3.45778	280.08	0.083867		TRBV5-1_TRBJ2-5	0.00189937	1.91748e-05	84	3.45056	289.847	0.0860977		TRBV5-1_TRBJ2-5	0.00149082	1.66712e-05	61	3.30063	201.338	0.0908411		TRBV5-1_TRBJ2-5	0.00230599
TRBV25-1_TRBJ2-4	0.00022307	7.40975e-05	5	1.49418	7.47088	0.277224		TRBV25-1_TRBJ2-4	0.000258223	4.36507e-05	14	2.54568	35.6396	0.147788		TRBV25-1_TRBJ2-4	0.000119183	4.01853e-05	3	1.06086	3.18257	0.452452		/	/	/	/	/	/	/		TRBV25-1_TRBJ2-4	0.000422486	0.000306369	20	2.90654	58.1308	0.161298		TRBV25-1_TRBJ2-4	0.00012319	7.89298e-05	2	0.693147	1.38629	1.71822		/	/
TRBV7-3_TRBJ1-5	0.000782967	7.09869e-05	27	3.10092	83.7249	0.125351		TRBV7-3_TRBJ1-5	0.00092203	7.22604e-05	34	3.20672	109.028	0.118516		TRBV7-3_TRBJ1-5	0.00109898	8.82329e-05	40	3.48049	139.22	0.115057		TRBV7-3_TRBJ1-5	0.00100921	6.14568e-05	42	3.30552	138.832	0.110829		TRBV7-3_TRBJ1-5	0.00138586	5.89499e-05	72	3.81074	274.373	0.0969649		TRBV7-3_TRBJ1-5	0.000819469	4.49974e-05	46	3.45976	159.149	0.104484		TRBV7-3_TRBJ1-5	0.000809258
TRBV4-1_TRBJ1-6	0.000619775	5.25459e-05	43	3.32862	143.131	0.108397		TRBV4-1_TRBJ1-6	0.000272949	8.09905e-06	62	3.51298	217.805	0.0840024		TRBV4-1_TRBJ1-6	0.000635851	0.000475484	26	3.08024	80.0862	0.158096		TRBV4-1_TRBJ1-6	0.00049601	3.0022e-05	33	3.16609	104.481	0.109514		TRBV4-1_TRBJ1-6	0.00022525	2.10994e-05	37	3.27161	121.05	0.102676		TRBV4-1_TRBJ1-6	0.00491224	0.00447621	53	3.413	180.889	0.188577		TRBV4-1_TRBJ1-6	0.000618857
TRBV9_TRBJ2-6	0.00096971	8.65396e-05	31	3.14375	97.4564	0.123761		TRBV9_TRBJ2-6	0.000537903	4.49129e-05	38	3.29764	125.31	0.109634		TRBV9_TRBJ2-6	0.000674289	6.31483e-05	27	3.02846	81.7683	0.124499		TRBV9_TRBJ2-6	0.000368505	5.2509e-05	15	2.46934	37.0401	0.148952		TRBV9_TRBJ2-6	0.000656718	3.93475e-05	32	3.09082	98.9063	0.113777		TRBV9_TRBJ2-6	0.000774398	3.99813e-05	46	3.40691	156.718	0.103579		TRBV9_TRBJ2-6	0.000459152
TRBV12-4_TRBJ2-1	0.00167358	2.92168e-05	75	3.57404	268.053	0.0908229		TRBV12-4_TRBJ2-1	0.00103941	1.39893e-05	75	3.53702	265.276	0.0849969		TRBV12-4_TRBJ2-1	0.00390259	5.91548e-05	87	3.57364	310.907	0.0948869		TRBV12-4_TRBJ2-1	0.00252208	2.75496e-05	105	3.68399	386.819	0.0847548		TRBV12-4_TRBJ2-1	0.00172174	1.65373e-05	78	3.50235	273.183	0.085837		TRBV12-4_TRBJ2-1	0.00184578	1.34992e-05	82	3.49928	286.941	0.0835513		TRBV12-4_TRBJ2-1	0.0020396
TRBV11-3_TRBJ1-5	0.000262285	3.94372e-05	31	3.01883	93.5836	0.115189		/	/	/	/	/	/	/		/	/	/	/	/	/	/		TRBV11-3_TRBJ1-5	0.000165651	1.43635e-05	35	3.24252	113.488	0.100486		TRBV11-3_TRBJ1-5	0.000171931	1.71789e-05	50	3.67729	183.864	0.0926755		/	/	/	/	/	/	/		TRBV11-3_TRBJ1-5	0.0001982
TRBV4-1_TRBJ1-5	0.000338715	1.5886e-05	47	3.31231	155.679	0.0950527		TRBV4-1_TRBJ1-5	0.000264534	5.36431e-06	70	3.43237	240.266	0.0796978		TRBV4-1_TRBJ1-5	0.000343697	1.22303e-05	46	3.19283	146.87	0.0939391		TRBV4-1_TRBJ1-5	0.00029657	1.90728e-05	49	3.51223	172.099	0.0947692		TRBV4-1_TRBJ1-5	0.000167726	7.98354e-06	39	3.16301	123.357	0.0938055		TRBV4-1_TRBJ1-5	0.000404608	9.14701e-06	69	3.57936	246.976	0.0829468		TRBV4-1_TRBJ1-5	0.000926175
/	/	/	/	/	/	/		/	/	/	/	/	/	/		/	/	/	/	/	/	/		TRBV18_TRBJ1-1	0.000100309	1.00073e-05	49	3.34752	164.028	0.0903025		/	/	/	/	/	/	/		/	/	/	/	/	/	/		TRBV18_TRBJ1-1	0.000141817
TRBV9_TRBJ2-3	0.0058166	6.4988e-05	84	3.50836	294.702	0.0967144		TRBV9_TRBJ2-3	0.0050719	3.98642e-05	88	3.42238	301.17	0.0916983		TRBV9_TRBJ2-3	0.00490361	8.03706e-05	60	3.32803	199.682	0.106161		TRBV9_TRBJ2-3	0.00437732	3.81456e-05	95	3.59659	341.676	0.0893262		TRBV9_TRBJ2-3	0.0051903	3.95613e-05	79	3.49984	276.488	0.0930229		TRBV9_TRBJ2-3	0.00626851	4.69153e-05	76	3.50184	266.14	0.0952605		TRBV9_TRBJ2-3	0.00528322
/	/	/	/	/	/	/		/	/	/	/	/	/	/		/	/	/	/	/	/	/		/	/	/	/	/	/	/		/	/	/	/	/	/	/		/	/	/	/	/	/	/		/	/
TRBV28_TRBJ2-2	0.000247732	0.000177856	58	3.30589	191.742	0.116822		/	/	/	/	/	/	/		/	/	/	/	/	/	/		/	/	/	/	/	/	/		TRBV28_TRBJ2-2	0.000100079	1.71076e-06	56	3.40898	190.903	0.0760282		TRBV28_TRBJ2-2	0.000656593	9.50846e-05	74	3.51116	259.826	0.10297		TRBV28_TRBJ2-2	0.000222886
TRBV7-6_TRBJ2-1	0.00272683	0.000114757	64	3.46894	222.012	0.108164		TRBV7-6_TRBJ2-1	0.00669613	0.000406425	66	3.42914	226.323	0.125236		TRBV7-6_TRBJ2-1	0.00325863	0.000145516	58	3.49023	202.433	0.113002		TRBV7-6_TRBJ2-1	0.00300349	0.000102899	72	3.60503	259.562	0.103874		TRBV7-6_TRBJ2-1	0.00331609	0.000258182	60	3.56991	214.195	0.119573		TRBV7-6_TRBJ2-1	0.00208183	6.31439e-05	57	3.41237	194.505	0.104028		TRBV7-6_TRBJ2-1	0.00568484
TRBV6-5_TRBJ1-1	0.000937161	1.51083e-05	72	3.55749	256.139	0.0861271		TRBV6-5_TRBJ1-1	0.000695782	8.83533e-06	72	3.50131	252.094	0.0823929		TRBV6-5_TRBJ1-1	0.00126309	1.85951e-05	79	3.5527	280.663	0.0863454		TRBV6-5_TRBJ1-1	0.00142563	2.4253e-05	61	3.38505	206.488	0.0935998		TRBV6-5_TRBJ1-1	0.00220089	0.00150247	61	3.43196	209.349	0.152619		TRBV6-5_TRBJ1-1	0.0014633	0.000145319	70	3.46955	242.869	0.109238		TRBV6-5_TRBJ1-1	0.00104338
TRBV7-2_TRBJ2-1	0.00429932	0.000118978	69	3.56643	246.084	0.106566		TRBV7-2_TRBJ2-1	0.00690723	5.97437e-05	94	3.68478	346.369	0.093229		TRBV7-2_TRBJ2-1	0.00994586	0.000132911	69	3.39427	234.205	0.108866		TRBV7-2_TRBJ2-1	0.00494527	9.33625e-05	71	3.5173	249.728	0.103505		TRBV7-2_TRBJ2-1	0.0137497	0.000117401	102	3.62823	370.08	0.0990663		TRBV7-2_TRBJ2-1	0.00577302	6.08571e-05	93	3.49664	325.187	0.0944254		TRBV7-2_TRBJ2-1	0.00573128
TRBV11-2_TRBJ2-7	0.00372687	4.33254e-05	68	3.34873	227.713	0.0972205		TRBV11-2_TRBJ2-7	0.00253868	2.0195e-05	90	3.47154	312.439	0.0853802		TRBV11-2_TRBJ2-7	0.00247863	4.46781e-05	66	3.54088	233.698	0.0970551		TRBV11-2_TRBJ2-7	0.00285362	3.06106e-05	88	3.64654	320.896	0.0883857		TRBV11-2_TRBJ2-7	0.00303703	2.58752e-05	76	3.46344	263.222	0.0900715		TRBV11-2_TRBJ2-7	0.00336957	2.72197e-05	84	3.54517	297.794	0.0885448		TRBV11-2_TRBJ2-7	0.00246012
TRBV5-4_TRBJ2-5	0.00119034	2.93279e-05	61	3.52518	215.036	0.094584		TRBV5-4_TRBJ2-5	0.000887951	1.70396e-05	59	3.44988	203.543	0.0908354		TRBV5-4_TRBJ2-5	0.000779869	2.12158e-05	56	3.50944	196.528	0.0933014		TRBV5-4_TRBJ2-5	0.00155443	2.55481e-05	71	3.4928	247.989	0.0909358		TRBV5-4_TRBJ2-5	0.000962587	1.95312e-05	53	3.39817	180.103	0.0941455		TRBV5-4_TRBJ2-5	0.000909242	1.83678e-05	69	3.34215	230.608	0.089362		TRBV5-4_TRBJ2-5	0.000819204
/	/	/	/	/	/	/		TRBV6-3_TRBJ1-5	0.000195008	3.68139e-06	62	3.42714	212.483	0.0790723		TRBV6-3_TRBJ1-5	0.000471491	3.91869e-05	66	3.55215	234.442	0.095745		TRBV6-3_TRBJ1-5	0.000160353	8.59453e-06	44	3.35038	147.417	0.0910301		TRBV6-3_TRBJ1-5	0.000430612	5.63125e-06	72	3.54691	255.378	0.0791374		/	/	/	/	/	/	/		TRBV6-3_TRBJ1-5	0.00017466
/	/	/	/	/	/	/		TRBV7-4_TRBJ1-1	0.000262115	0.000187856	4	1.36892	5.47569	0.363431		TRBV7-4_TRBJ1-1	0.000342698	0.00010895	4	1.36892	5.47569	0.341732		/	/	/	/	/	/	/		TRBV7-4_TRBJ1-1	0.000160954	4.49787e-05	5	1.55958	7.79791	0.257903		TRBV7-4_TRBJ1-1	0.000121567	4.13091e-05	6	1.73287	10.3972	0.22431		TRBV7-4_TRBJ1-1	0.000354972
TRBV11-3_TRBJ2-7	0.000943382	3.32161e-05	54	3.53756	191.028	0.0978834		TRBV11-3_TRBJ2-7	0.000885111	1.76707e-05	66	3.42857	226.286	0.0893568		TRBV11-3_TRBJ2-7	0.000396861	3.44445e-05	54	3.51246	189.673	0.0983627		TRBV11-3_TRBJ2-7	0.000537452	2.4253e-05	57	3.54131	201.855	0.0940001		TRBV11-3_TRBJ2-7	0.00120359	2.18122e-05	71	3.56439	253.072	0.0892678		TRBV11-3_TRBJ2-7	0.00100647	2.54493e-05	70	3.70108	259.076	0.0901871		TRBV11-3_TRBJ2-7	0.00148185
TRBV3-1_TRBJ1-2	0.000103759	3.44381e-06	54	3.5014	189.076	0.0804041		TRBV3-1_TRBJ1-2	0.000172815	3.05029e-06	57	3.347	190.779	0.0794999		TRBV3-1_TRBJ1-2	0.000196808	4.11837e-06	58	3.40016	197.209	0.0809139		TRBV3-1_TRBJ1-2	0.000237115	5.06253e-06	55	3.28861	180.874	0.0836524		TRBV3-1_TRBJ1-2	0.000118613	2.28101e-06	64	3.34014	213.769	0.0760731		TRBV3-1_TRBJ1-2	0.000189432	3.09818e-06	60	3.16074	189.645	0.0796881		TRBV3-1_TRBJ1-2	0.000327353
TRBV16_TRBJ2-5	0.000184299	0.000162526	2	0.693147	1.38629	1.86046		/	/	/	/	/	/	/		/	/	/	/	/	/	/		/	/	/	/	/	/	/		TRBV16_TRBJ2-5	0.000133511	3.949e-05	8	1.9679	15.7432	0.189702		/	/	/	/	/	/	/		/	/
/	/	/	/	/	/	/		/	/	/	/	/	/	/		/	/	/	/	/	/	/		/	/	/	/	/	/	/		/	/	/	/	/	/	/		/	/	/	/	/	/	/		/	/
TRBV12-3_TRBJ1-4	0.000304611	2.04407e-05	37	3.32749	123.117	0.102014		TRBV12-3_TRBJ1-4	0.000332587	1.5567e-05	52	3.36075	174.759	0.0927541		TRBV12-3_TRBJ1-4	0.000572578	1.89695e-05	68	3.66567	249.266	0.0883634		TRBV12-3_TRBJ1-4	0.000660719	2.31934e-05	48	3.34802	160.705	0.0978077		TRBV12-3_TRBJ1-4	0.000503676	1.49691e-05	56	3.4043	190.641	0.0908959		TRBV12-3_TRBJ1-4	0.000521527	1.72613e-05	58	3.44593	199.864	0.0912556		TRBV12-3_TRBJ1-4	0.00065907
TRBV5-1_TRBJ2-7	0.0125496	0.000110646	76	3.45578	262.64	0.104481		TRBV5-1_TRBJ2-7	0.00680699	2.47179e-05	87	3.46247	301.235	0.0875635		TRBV5-1_TRBJ2-7	0.0927463	0.0850643	90	3.58422	322.58	0.372457		TRBV5-1_TRBJ2-7	0.00679709	3.76746e-05	85	3.51981	299.184	0.0912956		TRBV5-1_TRBJ2-7	0.00713137	3.12926e-05	92	3.4713	319.36	0.0886472		TRBV5-1_TRBJ2-7	0.00597071	2.91377e-05	86	3.36882	289.719	0.0895543		TRBV5-1_TRBJ2-7	0.0108664
TRBV11-3_TRBJ2-5	0.000505351	4.1659e-05	59	3.62791	214.047	0.0979594		TRBV11-3_TRBJ2-5	0.000476792	3.94434e-05	53	3.31062	175.463	0.101179		TRBV11-3_TRBJ2-5	0.000435424	3.31966e-05	55	3.59745	197.86	0.0972274		TRBV11-3_TRBJ2-5	0.00020203	1.45989e-05	37	3.26208	120.697	0.0993402		TRBV11-3_TRBJ2-5	0.0005823	1.71789e-05	62	3.44269	213.447	0.0900976		TRBV11-3_TRBJ2-5	0.000254715	1.46057e-05	57	3.46429	197.464	0.0900918		TRBV11-3_TRBJ2-5	0.000450065
/	/	/	/	/	/	/		/	/	/	/	/	/	/		/	/	/	/	/	/	/		TRBV6-6_TRBJ1-3	0.000143752	1.47167e-05	21	2.72348	57.1931	0.11776		/	/	/	/	/	/	/		/	/	/	/	/	/	/		TRBV6-6_TRBJ1-3	0.000104252
TRBV11-2_TRBJ2-2	0.000529347	1.78856e-05	54	3.40847	184.057	0.0929985		TRBV11-2_TRBJ2-2	0.00060806	1.30426e-05	67	3.52518	236.187	0.0862628		TRBV11-2_TRBJ2-2	0.000746798	1.52255e-05	62	3.38426	209.824	0.0894025		TRBV11-2_TRBJ2-2	0.000664015	1.71891e-05	90	3.71946	334.751	0.0831278		TRBV11-2_TRBJ2-2	0.000794505	1.99589e-05	84	3.80642	319.739	0.0849459		TRBV11-2_TRBJ2-2	0.00037665	1.39418e-05	56	3.46125	193.83	0.0900334		TRBV11-2_TRBJ2-2	0.000712376
TRBV12-4_TRBJ1-3	0.000287503	1.47751e-05	42	3.21412	134.993	0.0971779		TRBV12-4_TRBJ1-3	0.000169239	8.62496e-06	30	2.91344	87.4033	0.101705		TRBV12-4_TRBJ1-3	0.000436173	1.55999e-05	42	3.15678	132.585	0.0980145		TRBV12-4_TRBJ1-3	0.000455157	2.51949e-05	47	3.14216	147.682	0.10024		TRBV12-4_TRBJ1-3	0.000331032	1.86758e-05	71	3.69786	262.548	0.0874144		TRBV12-4_TRBJ1-3	0.000360569	9.95844e-06	62	3.6197	224.421	0.0850371		TRBV12-4_TRBJ1-3	0.000637676
TRBV6-1_TRBJ1-4	0.000294168	1.02203e-05	50	3.40545	170.273	0.0898101		TRBV6-1_TRBJ1-4	0.000171027	6.41613e-06	48	3.31521	159.13	0.0874654		TRBV6-1_TRBJ1-4	0.000209662	8.36154e-06	41	3.258	133.578	0.0926452		TRBV6-1_TRBJ1-4	0.000348608	1.17733e-05	50	3.34569	167.284	0.0912439		TRBV6-1_TRBJ1-4	0.00025027	1.04784e-05	42	3.27016	137.347	0.0939346		TRBV6-1_TRBJ1-4	0.000375765	8.48311e-06	59	3.29567	194.444	0.0861512		TRBV6-1_TRBJ1-4	0.000419011
/	/	/	/	/	/	/		/	/	/	/	/	/	/		/	/	/	/	/	/	/		/	/	/	/	/	/	/		TRBV4-3_TRBJ2-6	0.000172216	1.93886e-05	38	3.24978	123.492	0.101453		/	/	/	/	/	/	/		/	/
TRBV6-4_TRBJ1-2	0.00347225	0.00298423	63	3.59559	226.522	0.168151		TRBV6-4_TRBJ1-2	0.000357831	2.61904e-05	45	3.37782	152.002	0.100031		TRBV6-4_TRBJ1-2	0.000492208	2.63326e-05	61	3.7314	227.615	0.092637		TRBV6-4_TRBJ1-2	0.000518026	3.16702e-05	56	3.66983	205.51	0.0960961		TRBV6-4_TRBJ1-2	0.000369453	2.71583e-05	40	3.41142	136.457	0.102579		TRBV6-4_TRBJ1-2	0.00052551	2.63345e-05	62	3.6623	227.062	0.0926792		TRBV6-4_TRBJ1-2	0.00132487
/	/	/	/	/	/	/		/	/	/	/	/	/	/		/	/	/	/	/	/	/		/	/	/	/	/	/	/		TRBV7-4_TRBJ1-6	0.000275147	0.000274506	2	0.693147	1.38629	1.97937		/	/	/	/	/	/	/		/	/
TRBV4-2_TRBJ2-7	0.00128076	5.12128e-05	69	3.41949	235.945	0.0982238		TRBV4-2_TRBJ2-7	0.000491623	8.62496e-06	65	3.39839	220.896	0.0842351		TRBV4-2_TRBJ2-7	0.000370279	1.57247e-05	51	3.55629	181.371	0.0921757		TRBV4-2_TRBJ2-7	0.00109045	3.06106e-05	59	3.49715	206.332	0.0957098		TRBV4-2_TRBJ2-7	0.00106616	1.27594e-05	59	3.44161	203.055	0.0885438		TRBV4-2_TRBJ2-7	0.00103487	1.41631e-05	72	3.36961	242.612	0.0864748		TRBV4-2_TRBJ2-7	0.00111829
TRBV7-6_TRBJ1-6	0.00156427	0.000212405	15	2.48625	37.2937	0.173239		TRBV7-6_TRBJ1-6	0.000583342	0.000126114	12	2.3992	28.7905	0.175748		TRBV7-6_TRBJ1-6	0.00134196	0.000339329	11	2.25245	24.777	0.206762		TRBV7-6_TRBJ1-6	0.000424899	0.000226166	7	1.90615	13.3431	0.243771		TRBV7-6_TRBJ1-6	0.00123389	0.000716095	11	2.29312	25.2243	0.226821		TRBV7-6_TRBJ1-6	0.00109469	0.000110723	18	2.62595	47.267	0.150963		TRBV7-6_TRBJ1-6	0.000737062
/	/	/	/	/	/	/		/	/	/	/	/	/	/		/	/	/	/	/	/	/		/	/	/	/	/	/	/		/	/	/	/	/	/	/		TRBV16_TRBJ1-5	0.0001181	3.63667e-05	3	1.03972	3.11916	0.455959		/	/
TRBV7-3_TRBJ2-7	0.00625063	0.000124533	78	3.65035	284.727	0.104342		TRBV7-3_TRBJ2-7	0.00516393	6.23732e-05	86	3.80961	327.626	0.0945432		TRBV7-3_TRBJ2-7	0.00414857	0.00016149	65	3.49109	226.921	0.111943		TRBV7-3_TRBJ2-7	0.00278886	0.0001049	83	3.97984	330.326	0.0997662		TRBV7-3_TRBJ2-7	0.00611005	6.65058e-05	92	3.56495	327.975	0.0951563		TRBV7-3_TRBJ2-7	0.00375905	6.73486e-05	76	3.5646	270.91	0.0985324		TRBV7-3_TRBJ2-7	0.00522519
/	/	/	/	/	/	/		TRBV7-7_TRBJ2-4	0.00185921	0.00179999	14	2.52417	35.3383	0.235321		/	/	/	/	/	/	/		/	/	/	/	/	/	/		/	/	/	/	/	/	/		/	/	/	/	/	/	/		/	/
TRBV6-6_TRBJ2-2	0.000140085	1.08869e-05	41	3.39584	139.229	0.093989		TRBV6-6_TRBJ2-2	0.000136737	6.73168e-06	47	3.42221	160.844	0.0876328		TRBV6-6_TRBJ2-2	0.00016174	1.23551e-05	49	3.49667	171.337	0.0912069		TRBV6-6_TRBJ2-2	0.000259484	1.11847e-05	50	3.51096	175.548	0.0899859		TRBV6-6_TRBJ2-2	0.00024749	1.60384e-05	52	3.48908	181.432	0.0923346		TRBV6-6_TRBJ2-2	0.000134992	8.04052e-06	44	3.45645	152.084	0.0899516		TRBV6-6_TRBJ2-2	0.000158632
TRBV7-3_TRBJ1-2	0.0018951	9.53158e-05	61	3.65853	223.17	0.105893		TRBV7-3_TRBJ1-2	0.00208367	8.42512e-05	50	3.34661	167.33	0.110378		TRBV7-3_TRBJ1-2	0.0016431	0.000102585	52	3.54731	184.46	0.110638		TRBV7-3_TRBJ1-2	0.00229674	0.000146696	52	3.45577	179.7	0.115701		TRBV7-3_TRBJ1-2	0.00247354	0.000108134	63	3.54047	223.05	0.107367		TRBV7-3_TRBJ1-2	0.000646118	5.30379e-05	34	3.23221	109.895	0.1146		TRBV7-3_TRBJ1-2	0.00172778
TRBV19_TRBJ1-3	0.00182033	7.79857e-05	49	3.52234	172.595	0.108818		TRBV19_TRBJ1-3	0.00111851	3.50258e-05	49	3.46269	169.672	0.100662		TRBV19_TRBJ1-3	0.00102385	5.07932e-05	49	3.48769	170.897	0.104299		TRBV19_TRBJ1-3	0.00335469	0.000703692	43	3.31127	142.385	0.147296		TRBV19_TRBJ1-3	0.00143533	3.97752e-05	58	3.51427	203.828	0.0984092		TRBV19_TRBJ1-3	0.00224537	4.29319e-05	87	3.58641	312.017	0.0918052		TRBV19_TRBJ1-3	0.00113103
TRBV5-6_TRBJ1-4	0.000317386	2.02185e-05	32	3.123	99.9359	0.106528		TRBV5-6_TRBJ1-4	0.000251386	2.66112e-05	36	3.1237	112.453	0.106575		TRBV5-6_TRBJ1-4	0.000498822	3.08254e-05	44	3.25905	143.398	0.102792		TRBV5-6_TRBJ1-4	0.000219926	1.64827e-05	33	3.25914	107.551	0.102911		TRBV5-6_TRBJ1-4	0.000391978	1.81055e-05	59	3.55282	209.617	0.0908378		TRBV5-6_TRBJ1-4	0.000447023	1.47532e-05	43	3.15526	135.676	0.0970651		TRBV5-6_TRBJ1-4	0.000397259
TRBV11-2_TRBJ2-3	0.0010377	2.27736e-05	66	3.40734	224.885	0.0915824		TRBV11-2_TRBJ2-3	0.000747953	1.15701e-05	62	3.42085	212.093	0.087068		TRBV11-2_TRBJ2-3	0.0018952	2.93278e-05	69	3.50701	241.984	0.0925494		TRBV11-2_TRBJ2-3	0.000839673	1.96615e-05	58	3.4216	198.453	0.0924756		TRBV11-2_TRBJ2-3	0.00135428	2.52337e-05	80	3.67645	294.116	0.0881034		TRBV11-2_TRBJ2-3	0.0010671	1.76301e-05	87	3.71905	323.557	0.0838106		TRBV11-2_TRBJ2-3	0.00207924
/	/	/	/	/	/	/		/	/	/	/	/	/	/		/	/	/	/	/	/	/		/	/	/	/	/	/	/		/	/	/	/	/	/	/		/	/	/	/	/	/	/		/	/
TRBV20-1_TRBJ2-1	0.0217745	0.000115645	95	3.59756	341.768	0.100251		TRBV20-1_TRBJ2-1	0.0127774	3.83916e-05	97	3.5217	341.605	0.0893859		TRBV20-1_TRBJ2-1	0.0184087	8.54874e-05	101	3.6256	366.186	0.0958829		TRBV20-1_TRBJ2-1	0.0201832	8.80645e-05	93	3.58574	333.474	0.0977372		TRBV20-1_TRBJ2-1	0.020381	5.18218e-05	106	3.5327	374.467	0.0906756		TRBV20-1_TRBJ2-1	0.0172899	6.64634e-05	104	3.58844	373.197	0.0930747		TRBV20-1_TRBJ2-1	0.0195703
TRBV3-1_TRBJ1-6	0.000125532	8.77616e-06	36	3.21792	115.845	0.0958185		/	/	/	/	/	/	/		/	/	/	/	/	/	/		TRBV3-1_TRBJ1-6	0.000196968	8.24133e-06	52	3.39005	176.283	0.0875677		/	/	/	/	/	/	/		TRBV3-1_TRBJ1-6	0.000143033	3.54078e-06	49	3.24499	159.005	0.0833356		TRBV3-1_TRBJ1-6	0.00020879
TRBV15_TRBJ2-6	0.000926829	0.000166636	16	2.65885	42.5416	0.162495		TRBV15_TRBJ2-6	0.000712611	0.000210365	17	2.71543	46.1624	0.163409		TRBV15_TRBJ2-6	0.000570207	0.00010221	17	2.71543	46.1624	0.150572		TRBV15_TRBJ2-6	0.000357438	9.53639e-05	19	2.81018	53.3934	0.143977		TRBV15_TRBJ2-6	0.00129426	0.000162308	42	3.29763	138.5	0.123223		TRBV15_TRBJ2-6	0.000557451	6.74223e-05	26	3.07201	79.8722	0.12602		TRBV15_TRBJ2-6	0.000649696
TRBV25-1_TRBJ2-3	0.00805452	0.000378042	65	3.81284	247.835	0.122042		TRBV25-1_TRBJ2-3	0.0064967	0.000194588	59	3.61735	213.423	0.115693		TRBV25-1_TRBJ2-3	0.00189383	0.000176091	50	3.5738	178.69	0.118274		TRBV25-1_TRBJ2-3	0.00315914	0.000216158	62	3.76123	233.196	0.115231		TRBV25-1_TRBJ2-3	0.00458013	0.000226747	47	3.40115	159.854	0.124512		TRBV25-1_TRBJ2-3	0.00565344	0.000157933	68	3.61947	246.124	0.110011		TRBV25-1_TRBJ2-3	0.00331181
/	/	/	/	/	/	/		/	/	/	/	/	/	/		/	/	/	/	/	/	/		/	/	/	/	/	/	/		/	/	/	/	/	/	/		/	/	/	/	/	/	/		/	/
TRBV6-5_TRBJ2-5	0.00129387	3.38827e-05	67	3.4902	233.844	0.0944363		TRBV6-5_TRBJ2-5	0.00111188	2.17728e-05	79	3.60644	284.908	0.0873817		TRBV6-5_TRBJ2-5	0.00142109	4.53021e-05	80	3.62704	290.164	0.0934804		TRBV6-5_TRBJ2-5	0.000936921	1.86019e-05	82	3.71717	304.808	0.0851024		TRBV6-5_TRBJ2-5	0.00111007	1.71789e-05	61	3.32291	202.697	0.0909741		TRBV6-5_TRBJ2-5	0.000940224	1.71875e-05	73	3.54065	258.467	0.0869974		TRBV6-5_TRBJ2-5	0.000834803
/	/	/	/	/	/	/		TRBV7-4_TRBJ2-3	0.000234767	5.79556e-05	14	2.55324	35.7453	0.151956		TRBV7-4_TRBJ2-3	0.000128293	4.06845e-05	8	1.9679	15.7432	0.190262		TRBV7-4_TRBJ2-3	0.000221456	5.18026e-05	14	2.55324	35.7453	0.150228		TRBV7-4_TRBJ2-3	0.000115191	7.32062e-05	2	0.693147	1.38629	1.70463		TRBV7-4_TRBJ2-3	0.000118321	8.66753e-05	2	0.693147	1.38629	1.73541		/	/
TRBV10-1_TRBJ1-4	0.000547566	9.63156e-05	19	2.78104	52.8398	0.14451		TRBV10-1_TRBJ1-4	0.000617421	0.00012117	17	2.69656	45.8416	0.153693		TRBV10-1_TRBJ1-4	0.000631109	0.000104831	17	2.69408	45.7993	0.1513		TRBV10-1_TRBJ1-4	0.000876053	0.000107373	36	3.38298	121.787	0.120802		TRBV10-1_TRBJ1-4	0.000706472	0.000121535	20	2.83667	56.7335	0.145628		TRBV10-1_TRBJ1-4	0.000420762	6.91927e-05	12	2.32791	27.9349	0.166227		TRBV10-1_TRBJ1-4	0.000193979
TRBV7-7_TRBJ2-7	0.00176279	0.000184522	27	3.07529	83.0329	0.13954		TRBV7-7_TRBJ2-7	0.00136558	0.000111283	32	3.17459	101.587	0.126037		TRBV7-7_TRBJ2-7	0.00240638	0.000402851	36	3.28666	118.32	0.142091		TRBV7-7_TRBJ2-7	0.000807297	0.000106431	30	3.21471	96.4414	0.12685		TRBV7-7_TRBJ2-7	0.00329891	0.00175225	59	3.72959	220.046	0.154873		TRBV7-7_TRBJ2-7	0.00103383	8.32821e-05	45	3.48442	156.799	0.11166		TRBV7-7_TRBJ2-7	0.00231165
/	/	/	/	/	/	/		/	/	/	/	/	/	/		/	/	/	/	/	/	/		/	/	/	/	/	/	/		/	/	/	/	/	/	/		/	/	/	/	/	/	/		/	/
/	/	/	/	/	/	/		/	/	/	/	/	/	/		/	/	/	/	/	/	/		/	/	/	/	/	/	/		TRBV4-3_TRBJ1-4	0.000138429	5.48869e-06	46	3.28191	150.968	0.0872441		/	/	/	/	/	/	/		/	/
TRBV24-1_TRBJ1-5	0.00422133	0.000657435	45	3.52161	158.472	0.142845		TRBV24-1_TRBJ1-5	0.00842691	0.000127481	89	3.75781	334.445	0.101718		TRBV24-1_TRBJ1-5	0.00549041	0.00022676	62	3.64641	226.077	0.116551		TRBV24-1_TRBJ1-5	0.0043971	0.000170595	74	3.70349	274.058	0.108863		TRBV24-1_TRBJ1-5	0.00617377	0.00017407	67	3.49435	234.121	0.112266		TRBV24-1_TRBJ1-5	0.00373058	0.000117731	70	3.7152	260.064	0.105384		TRBV24-1_TRBJ1-5	0.00321063
TRBV7-6_TRBJ2-5	0.0029649	0.000141974	58	3.56627	206.843	0.112232		TRBV7-6_TRBJ2-5	0.00239364	6.37406e-05	60	3.38472	203.083	0.103284		TRBV7-6_TRBJ2-5	0.00189408	0.000125922	38	3.00105	114.04	0.124652		TRBV7-6_TRBJ2-5	0.00180038	6.86385e-05	46	3.20886	147.608	0.11073		TRBV7-6_TRBJ2-5	0.0169677	0.01495	75	3.7794	283.455	0.223381		TRBV7-6_TRBJ2-5	0.00133945	4.92021e-05	55	3.46172	190.395	0.101825		TRBV7-6_TRBJ2-5	0.00330265
TRBV10-3_TRBJ2-7	0.012066	0.000231846	84	3.79814	319.044	0.109878		TRBV10-3_TRBJ2-7	0.0373522	0.0230647	79	3.71954	293.844	0.247498		TRBV10-3_TRBJ2-7	0.00456303	0.000144268	58	3.57275	207.22	0.112397		TRBV10-3_TRBJ2-7	0.00592175	0.000127976	67	3.56427	238.806	0.108021		TRBV10-3_TRBJ2-7	0.0125839	0.000140354	75	3.45036	258.777	0.107568		TRBV10-3_TRBJ2-7	0.0125042	0.00012437	94	3.69322	347.162	0.100791		TRBV10-3_TRBJ2-7	0.0108428
TRBV7-8_TRBJ2-6	0.000327384	8.40956e-05	8	1.93711	15.4968	0.206164		TRBV7-8_TRBJ2-6	0.000517077	6.31095e-05	19	2.653	50.4069	0.139854		TRBV7-8_TRBJ2-6	0.000248475	4.95452e-05	8	1.9679	15.7432	0.194044		TRBV7-8_TRBJ2-6	0.000221574	6.16922e-05	16	2.62362	41.978	0.146358		TRBV7-8_TRBJ2-6	0.000464329	5.9734e-05	20	2.8947	57.8941	0.134319		TRBV7-8_TRBJ2-6	0.000143106	7.95937e-05	2	0.693147	1.38629	1.71974		TRBV7-8_TRBJ2-6	0.000160063
TRBV10-2_TRBJ1-6	0.00333727	0.000396149	25	3.01621	75.4053	0.156563		TRBV10-2_TRBJ1-6	0.0010695	0.000160298	22	2.95614	65.0351	0.145327		TRBV10-2_TRBJ1-6	0.00101524	0.000166108	17	2.68021	45.5636	0.159517		TRBV10-2_TRBJ1-6	0.00101827	0.000148344	20	2.78104	55.6209	0.149655		/	/	/	/	/	/	/		TRBV10-2_TRBJ1-6	0.00110753	0.000127247	24	2.92602	70.2246	0.139029		TRBV10-2_TRBJ1-6	0.00125524
TRBV7-8_TRBJ2-5	0.00250121	0.00011509	46	3.372	155.112	0.11589		TRBV7-8_TRBJ2-5	0.00297183	6.41613e-05	92	3.71244	341.545	0.0941438		TRBV7-8_TRBJ2-5	0.00306332	0.000184952	53	3.55283	188.3	0.11776		TRBV7-8_TRBJ2-5	0.00196909	6.88739e-05	51	3.29736	168.165	0.107952		TRBV7-8_TRBJ2-5	0.00207223	7.69129e-05	71	3.8148	270.851	0.0999175		TRBV7-8_TRBJ2-5	0.00235395	0.000293811	59	3.50919	207.042	0.122247		TRBV7-8_TRBJ2-5	0.00171697
TRBV16_TRBJ2-7	0.000120422	7.92076e-05	2	0.693147	1.38629	1.71886		TRBV16_TRBJ2-7	0.000224775	4.30196e-05	10	2.23157	22.3157	0.169823		TRBV16_TRBJ2-7	0.000106329	6.32731e-05	21	2.87476	60.37	0.133739		/	/	/	/	/	/	/		TRBV16_TRBJ2-7	0.000278783	4.40521e-05	14	2.4891	34.8474	0.148859		TRBV16_TRBJ2-7	0.000161548	3.59241e-05	8	1.9679	15.7432	0.187948		/	/
TRBV4-2_TRBJ1-6	0.00019863	5.49899e-05	9	2.12066	19.086	0.183302		TRBV4-2_TRBJ1-6	0.000142207	1.30426e-05	31	3.20421	99.3306	0.102511		TRBV4-2_TRBJ1-6	0.000259457	3.51933e-05	27	3.09035	83.4395	0.116865		TRBV4-2_TRBJ1-6	0.000188726	3.61441e-05	16	2.65885	42.5416	0.138215		TRBV4-2_TRBJ1-6	0.00017129	1.43276e-05	28	3.0311	84.8708	0.107037		TRBV4-2_TRBJ1-6	0.000500061	3.13506e-05	50	3.32033	166.016	0.10001		TRBV4-2_TRBJ1-6	0.000280486
/	/	/	/	/	/	/		TRBV6-4_TRBJ1-4	0.000126955	8.12009e-05	29	3.12416	90.6005	0.124914		TRBV6-4_TRBJ1-4	0.000117062	3.21982e-05	17	2.71543	46.1624	0.133757		TRBV6-4_TRBJ1-4	0.000183899	2.33112e-05	29	3.19856	92.7583	0.109726		TRBV6-4_TRBJ1-4	0.000118042	2.2525e-05	24	2.94775	70.746	0.116331		TRBV6-4_TRBJ1-4	0.000199464	2.78836e-05	48	3.65868	175.617	0.0978166		TRBV6-4_TRBJ1-4	0.000100603
TRBV19_TRBJ1-5	0.00666477	7.85411e-05	76	3.4613	263.059	0.100664		TRBV19_TRBJ1-5	0.00955478	0.00023361	87	3.59889	313.104	0.110337		TRBV19_TRBJ1-5	0.0079688	7.61274e-05	69	3.39893	234.526	0.102443		TRBV19_TRBJ1-5	0.0107609	9.11255e-05	75	3.51923	263.942	0.10221		TRBV19_TRBJ1-5	0.00843761	5.34612e-05	90	3.6045	324.405	0.0932204		TRBV19_TRBJ1-5	0.00994022	5.28166e-05	82	3.56284	292.153	0.0948229		TRBV19_TRBJ1-5	0.00778255
TRBV29-1_TRBJ2-7	0.015466	0.000217404	77	3.53891	272.496	0.112107		TRBV29-1_TRBJ2-7	0.013111	0.000112335	74	3.35196	248.045	0.10574		TRBV29-1_TRBJ2-7	0.0141293	0.00187298	69	3.41165	235.404	0.154582		TRBV29-1_TRBJ2-7	0.0109586	0.000161765	74	3.39433	251.18	0.109907		TRBV29-1_TRBJ2-7	0.0120929	0.000109346	67	3.3014	221.194	0.107665		TRBV29-1_TRBJ2-7	0.0152682	0.000112567	112	3.54423	396.954	0.097453		TRBV29-1_TRBJ2-7	0.00825093
TRBV10-2_TRBJ2-6	0.000293613	7.9652e-05	12	2.34107	28.0928	0.168421		/	/	/	/	/	/	/		/	/	/	/	/	/	/		TRBV10-2_TRBJ2-6	0.000303281	0.00021604	4	1.36892	5.47569	0.369451		/	/	/	/	/	/	/		/	/	/	/	/	/	/		/	/
/	/	/	/	/	/	/		TRBV5-8_TRBJ2-6	0.000121801	0.000110862	4	1.36892	5.47569	0.342385		/	/	/	/	/	/	/		/	/	/	/	/	/	/		/	/	/	/	/	/	/		/	/	/	/	/	/	/		TRBV5-8_TRBJ2-6	0.000117632
TRBV29-1_TRBJ2-2	0.00158049	9.60934e-05	47	3.40066	159.831	0.112959		TRBV29-1_TRBJ2-2	0.00235577	6.24784e-05	64	3.47612	222.472	0.101332		TRBV29-1_TRBJ2-2	0.0022832	9.13529e-05	49	3.21256	157.415	0.112683		TRBV29-1_TRBJ2-2	0.00325756	0.000101015	64	3.58408	229.381	0.106023		TRBV29-1_TRBJ2-2	0.0028837	6.87868e-05	58	3.4786	201.759	0.104233		TRBV29-1_TRBJ2-2	0.00323775	6.77911e-05	67	3.6486	244.456	0.100442		TRBV29-1_TRBJ2-2	0.00232381
TRBV5-6_TRBJ2-3	0.000928163	3.94372e-05	52	3.42753	178.231	0.100872		TRBV5-6_TRBJ2-3	0.000697886	1.33582e-05	80	3.46566	277.253	0.0839828		TRBV5-6_TRBJ2-3	0.000566962	2.50846e-05	50	3.32036	166.018	0.0979046		TRBV5-6_TRBJ2-3	0.00144553	3.23766e-05	74	3.64033	269.384	0.0916438		TRBV5-6_TRBJ2-3	0.000741543	1.98876e-05	64	3.47128	222.162	0.0906398		TRBV5-6_TRBJ2-3	0.000871253	1.88842e-05	69	3.41511	235.642	0.0892356		TRBV5-6_TRBJ2-3	0.00088031
TRBV4-1_TRBJ2-7	0.00291557	3.9215e-05	64	3.40438	217.88	0.0970547		TRBV4-1_TRBJ2-7	0.00141565	8.34097e-05	77	3.42784	263.943	0.101247		TRBV4-1_TRBJ2-7	0.000839274	1.94687e-05	66	3.51984	232.309	0.0897203		TRBV4-1_TRBJ2-7	0.00206269	2.88446e-05	79	3.57643	282.538	0.0898656		TRBV4-1_TRBJ2-7	0.00125028	1.18328e-05	85	3.53366	300.361	0.0819193		TRBV4-1_TRBJ2-7	0.00217028	3.43751e-05	81	3.54799	287.387	0.0911245		TRBV4-1_TRBJ2-7	0.00216775
/	/	/	/	/	/	/		/	/	/	/	/	/	/		/	/	/	/	/	/	/		TRBV11-1_TRBJ1-3	0.000120088	2.99042e-05	15	2.56704	38.5056	0.139405		/	/	/	/	/	/	/		/	/	/	/	/	/	/		/	/
/	/	/	/	/	/	/		TRBV12-5_TRBJ2-5	0.000187014	1.84069e-05	31	3.0818	95.5359	0.106654		TRBV12-5_TRBJ2-5	0.000509055	2.74558e-05	46	3.48427	160.276	0.0994311		TRBV12-5_TRBJ2-5	0.000153053	2.02501e-05	31	3.20532	99.365	0.106676		/	/	/	/	/	/	/		/	/	/	/	/	/	/		/	/
TRBV10-1_TRBJ2-2	0.00140308	8.40956e-05	50	3.40608	170.304	0.109978		TRBV10-1_TRBJ2-2	0.0010006	4.88047e-05	49	3.45372	169.232	0.104078		TRBV10-1_TRBJ2-2	0.00175617	7.38811e-05	62	3.77413	233.996	0.102163		TRBV10-1_TRBJ2-2	0.00117663	5.75716e-05	72	3.76377	270.991	0.0969441		TRBV10-1_TRBJ2-2	0.000942771	7.78396e-05	53	3.66216	194.094	0.106372		TRBV10-1_TRBJ2-2	0.00186363	5.76852e-05	65	3.6951	240.182	0.0990986		TRBV10-1_TRBJ2-2	0.000521188
TRBV12-5_TRBJ2-7	0.00017519	1.91076e-05	46	3.41219	156.961	0.0965112		TRBV12-5_TRBJ2-7	0.00552461	0.0053926	48	3.36985	161.753	0.199596		TRBV12-5_TRBJ2-7	0.00023275	1.78463e-05	37	3.27486	121.17	0.101083		TRBV12-5_TRBJ2-7	0.000196497	1.93083e-05	27	2.99891	80.9705	0.111156		TRBV12-5_TRBJ2-7	0.000232948	1.11199e-05	52	3.4997	181.985	0.0893178		TRBV12-5_TRBJ2-7	0.000263198	1.56384e-05	59	3.51533	207.404	0.0898136		TRBV12-5_TRBJ2-7	0.00019498
/	/	/	/	/	/	/		TRBV5-1_TRBJ2-4	0.00033143	0.000222566	47	3.3569	157.774	0.124558		/	/	/	/	/	/	/		TRBV5-1_TRBJ2-4	0.000152111	9.30093e-06	64	3.762	240.768	0.0834519		TRBV5-1_TRBJ2-4	0.000117615	9.12405e-06	63	3.74588	235.99	0.0836194		/	/	/	/	/	/	/		TRBV5-1_TRBJ2-4	0.000148829
/	/	/	/	/	/	/		/	/	/	/	/	/	/		/	/	/	/	/	/	/		/	/	/	/	/	/	/		/	/	/	/	/	/	/		/	/	/	/	/	/	/		/	/
TRBV29-1_TRBJ1-3	0.00127032	0.000140308	21	2.81014	59.013	0.146556		TRBV29-1_TRBJ1-3	0.0019524	0.000196796	28	3.03049	84.8538	0.139907		TRBV29-1_TRBJ1-3	0.0016924	0.000132911	26	2.91614	75.8196	0.137233		TRBV29-1_TRBJ1-3	0.00146013	0.000162707	24	2.91588	69.9811	0.143064		TRBV29-1_TRBJ1-3	0.00159507	0.000201941	37	3.17723	117.557	0.130734		TRBV29-1_TRBJ1-3	0.00100293	0.00011928	26	3.02838	78.7378	0.134417		TRBV29-1_TRBJ1-3	0.00167805
TRBV12-3_TRBJ1-6	0.000841845	4.76579e-05	34	3.1753	107.96	0.113798		TRBV12-3_TRBJ1-6	0.00069431	2.16676e-05	41	3.122	128.002	0.101745		TRBV12-3_TRBJ1-6	0.00106129	4.29309e-05	45	3.07771	138.497	0.106927		TRBV12-3_TRBJ1-6	0.00121571	5.1214e-05	52	3.5201	183.045	0.10301		TRBV12-3_TRBJ1-6	0.000684874	3.12926e-05	42	3.18411	133.732	0.104409		TRBV12-3_TRBJ1-6	0.00120268	2.92852e-05	56	3.41348	191.155	0.0966901		TRBV12-3_TRBJ1-6	0.00143398
TRBV12-3_TRBJ1-5	0.00127654	2.86614e-05	74	3.42615	253.535	0.0915681		TRBV12-3_TRBJ1-5	0.00101995	3.56569e-05	73	3.49222	254.932	0.093428		TRBV12-3_TRBJ1-5	0.00213107	3.36957e-05	69	3.37867	233.128	0.0944386		TRBV12-3_TRBJ1-5	0.00122407	2.69609e-05	78	3.56849	278.342	0.0895261		TRBV12-3_TRBJ1-5	0.0012594	2.50911e-05	72	3.60599	259.631	0.0900317		TRBV12-3_TRBJ1-5	0.00244439	0.000166564	61	3.36382	205.193	0.114465		TRBV12-3_TRBJ1-5	0.00139212
TRBV7-9_TRBJ2-1	0.00705615	7.69858e-05	100	3.62847	362.847	0.0949699		TRBV7-9_TRBJ2-1	0.00764856	8.30942e-05	89	3.66223	325.939	0.0975165		TRBV7-9_TRBJ2-1	0.0130807	0.0011157	81	3.55617	288.05	0.137713		TRBV7-9_TRBJ2-1	0.00723094	6.51065e-05	90	3.56871	321.184	0.0952906		TRBV7-9_TRBJ2-1	0.0104376	0.000146056	94	3.55409	334.085	0.103304		TRBV7-9_TRBJ2-1	0.0102132	4.21943e-05	144	3.727	536.688	0.0837392		TRBV7-9_TRBJ2-1	0.00744883
TRBV5-8_TRBJ1-1	0.000310832	3.46603e-05	27	3.07552	83.039	0.116818		TRBV5-8_TRBJ1-1	0.000116963	1.24115e-05	29	3.1439	91.1732	0.103999		TRBV5-8_TRBJ1-1	0.000123052	2.12158e-05	7	1.78795	12.5157	0.194978		TRBV5-8_TRBJ1-1	0.000371331	2.07211e-05	36	3.17212	114.196	0.103765		/	/	/	/	/	/	/		/	/	/	/	/	/	/		TRBV5-8_TRBJ1-1	0.00013366
TRBV19_TRBJ1-1	0.00666588	7.9652e-05	57	3.42338	195.133	0.106523		TRBV19_TRBJ1-1	0.00536231	9.28761e-05	78	3.55375	277.192	0.101528		TRBV19_TRBJ1-1	0.00698525	6.36475e-05	84	3.55185	298.355	0.0962972		TRBV19_TRBJ1-1	0.00787565	6.28695e-05	75	3.55643	266.732	0.0981037		TRBV19_TRBJ1-1	0.00652284	4.09157e-05	95	3.58236	340.324	0.0900072		TRBV19_TRBJ1-1	0.00634102	3.35636e-05	79	3.5528	280.671	0.0912945		TRBV19_TRBJ1-1	0.00881204
TRBV5-8_TRBJ2-7	0.000815294	4.46584e-05	50	3.54737	177.369	0.10222		TRBV5-8_TRBJ2-7	0.000782979	2.55593e-05	62	3.55744	220.561	0.0929149		TRBV5-8_TRBJ2-7	0.000139276	2.2963e-05	16	2.62627	42.0204	0.132781		TRBV5-8_TRBJ2-7	0.000292567	2.46062e-05	28	3.11993	87.358	0.111765		TRBV5-8_TRBJ2-7	0.000560345	2.55188e-05	51	3.35774	171.245	0.0974724		TRBV5-8_TRBJ2-7	0.000554279	2.7146e-05	64	3.70784	237.302	0.0921971		TRBV5-8_TRBJ2-7	0.00103307
TRBV12-4_TRBJ2-2	0.00102059	8.47622e-05	70	3.52995	247.097	0.102635		TRBV12-4_TRBJ2-2	0.000412105	7.7835e-06	70	3.46279	242.396	0.0820875		TRBV12-4_TRBJ2-2	0.000886822	1.59743e-05	65	3.38889	220.278	0.0889819		TRBV12-4_TRBJ2-2	0.00106407	2.17806e-05	74	3.54898	262.625	0.0886621		TRBV12-4_TRBJ2-2	0.000597055	9.3379e-06	75	3.52576	264.432	0.0820773		TRBV12-4_TRBJ2-2	0.00074135	1.22452e-05	66	3.48814	230.217	0.0861854		TRBV12-4_TRBJ2-2	0.000706294
TRBV10-3_TRBJ1-2	0.00530302	0.000241844	48	3.44631	165.423	0.124634		TRBV10-3_TRBJ1-2	0.00545887	0.000174287	60	3.48684	209.21	0.114647		TRBV10-3_TRBJ1-2	0.00744714	0.000334961	61	3.56477	217.451	0.123117		TRBV10-3_TRBJ1-2	0.00486144	0.000180485	65	3.64996	237.247	0.112464		TRBV10-3_TRBJ1-2	0.00834901	0.000308293	50	3.42893	171.447	0.127484		TRBV10-3_TRBJ1-2	0.00790073	0.000133296	67	3.58853	240.431	0.10838		TRBV10-3_TRBJ1-2	0.00486342
TRBV28_TRBJ2-3	0.000161415	2.55509e-06	60	3.42793	205.676	0.0772995		TRBV28_TRBJ2-3	0.000101291	2.10365e-06	62	3.46223	214.658	0.0755436		TRBV28_TRBJ2-3	0.000349687	0.000225886	56	3.40254	190.542	0.120292		TRBV28_TRBJ2-3	0.000201088	4.82706e-06	59	3.38785	199.883	0.0817551		TRBV28_TRBJ2-3	0.0004088	3.77793e-06	75	3.47017	260.262	0.0763466		TRBV28_TRBJ2-3	0.000336817	2.58182e-06	83	3.48411	289.182	0.0727103		TRBV28_TRBJ2-3	0.000405488
TRBV7-2_TRBJ1-6	0.000992262	0.00026484	21	2.85798	60.0176	0.15721		TRBV7-2_TRBJ1-6	0.013476	0.00997298	60	3.45694	207.416	0.215684		TRBV7-2_TRBJ1-6	0.00471778	0.000187947	51	3.42132	174.487	0.119721		TRBV7-2_TRBJ1-6	0.00175352	0.000940924	27	3.00382	81.1031	0.173082		TRBV7-2_TRBJ1-6	0.00313433	0.000105996	50	3.22276	161.138	0.113986		TRBV7-2_TRBJ1-6	0.0019672	9.76665e-05	39	3.0918	120.58	0.119811		TRBV7-2_TRBJ1-6	0.00327152
TRBV6-3_TRBJ2-5	0.000219293	1.15534e-05	33	3.1927	105.359	0.100135		TRBV6-3_TRBJ2-5	0.000304819	5.15394e-06	71	3.60983	256.298	0.0785107		TRBV6-3_TRBJ2-5	0.000241361	7.73754e-06	59	3.50675	206.898	0.0844827		TRBV6-3_TRBJ2-5	0.000200147	1.07137e-05	50	3.29872	164.936	0.0907425		TRBV6-3_TRBJ2-5	0.000403383	5.84509e-06	74	3.50423	259.313	0.0791637		TRBV6-3_TRBJ2-5	0.000129386	7.89298e-06	48	3.35183	160.888	0.088815		TRBV6-3_TRBJ2-5	0.000216589
TRBV10-2_TRBJ2-1	0.00228436	0.000129532	51	3.4622	176.572	0.114479		TRBV10-2_TRBJ2-1	0.00126882	6.37406e-05	50	3.52472	176.236	0.106116		TRBV10-2_TRBJ2-1	0.0025902	0.000128917	46	3.50131	161.06	0.116489		TRBV10-2_TRBJ2-1	0.00115861	0.000115379	43	3.49227	150.168	0.116671		TRBV10-2_TRBJ2-1	0.0012011	0.000122961	30	3.0452	91.3561	0.13043		TRBV10-2_TRBJ2-1	0.00552797	0.00348169	68	3.76236	255.841	0.168939		TRBV10-2_TRBJ2-1	0.00180656
/	/	/	/	/	/	/		/	/	/	/	/	/	/		/	/	/	/	/	/	/		/	/	/	/	/	/	/		/	/	/	/	/	/	/		/	/	/	/	/	/	/		/	/
/	/	/	/	/	/	/		TRBV4-3_TRBJ2-5	0.000135896	8.73015e-06	47	3.36709	158.253	0.0898757		TRBV4-3_TRBJ2-5	0.00045352	3.65661e-05	38	3.20381	121.745	0.108073		/	/	/	/	/	/	/		TRBV4-3_TRBJ2-5	0.000526843	1.14763e-05	71	3.58212	254.33	0.0841528		/	/	/	/	/	/	/		/	/
TRBV25-1_TRBJ2-7	0.0108589	0.000469358	47	3.39976	159.789	0.136342		TRBV25-1_TRBJ2-7	0.00567796	0.000147255	68	3.74666	254.773	0.108457		TRBV25-1_TRBJ2-7	0.00357425	0.000177215	63	3.58661	225.956	0.113236		TRBV25-1_TRBJ2-7	0.00354142	0.000189668	69	3.82007	263.585	0.110979		TRBV25-1_TRBJ2-7	0.00503697	0.000251339	83	3.98824	331.024	0.110243		TRBV25-1_TRBJ2-7	0.00814121	0.000172908	74	3.67311	271.81	0.109192		TRBV25-1_TRBJ2-7	0.00463338
TRBV7-4_TRBJ2-7	0.000435698	0.000137752	8	1.89886	15.1909	0.219203		TRBV7-4_TRBJ2-7	0.000510871	4.62803e-05	29	3.1256	90.6423	0.117865		TRBV7-4_TRBJ2-7	0.00298494	0.00290719	12	2.3992	28.7905	0.270166		TRBV7-4_TRBJ2-7	0.000212273	6.20454e-05	7	1.78795	12.5157	0.216576		TRBV7-4_TRBJ2-7	0.000496691	7.12104e-05	25	3.00364	75.0911	0.128553		TRBV7-4_TRBJ2-7	0.000750571	4.84644e-05	46	3.42322	157.468	0.105486		TRBV7-4_TRBJ2-7	0.000483838
TRBV19_TRBJ2-1	0.00746429	7.9652e-05	79	3.61523	285.603	0.0993474		TRBV19_TRBJ2-1	0.00715578	4.39663e-05	88	3.5906	315.973	0.0918217		TRBV19_TRBJ2-1	0.00732371	6.72667e-05	82	3.62095	296.918	0.0969336		TRBV19_TRBJ2-1	0.011793	9.8425e-05	95	3.64595	346.366	0.0982738		TRBV19_TRBJ2-1	0.00943598	4.34105e-05	89	3.66325	326.03	0.0912089		TRBV19_TRBJ2-1	0.0102444	4.39647e-05	97	3.66046	355.065	0.0899975		TRBV19_TRBJ2-1	0.00659313
TRBV5-5_TRBJ2-5	0.000345492	3.95483e-05	23	2.68223	61.6914	0.126869		TRBV5-5_TRBJ2-5	0.000732912	8.97207e-05	38	3.0873	117.318	0.119404		TRBV5-5_TRBJ2-5	0.000454768	3.95613e-05	31	3.08169	95.5324	0.114704		TRBV5-5_TRBJ2-5	0.000332479	2.27225e-05	53	3.43	181.79	0.095307		TRBV5-5_TRBJ2-5	0.000317987	1.90322e-05	42	3.23542	135.887	0.0993079		TRBV5-5_TRBJ2-5	0.000463252	5.43657e-05	44	3.21322	141.382	0.109043		TRBV5-5_TRBJ2-5	0.000161422
/	/	/	/	/	/	/		TRBV6-2_TRBJ1-5	0.000195008	3.68139e-06	62	3.42831	212.555	0.0790673		TRBV6-2_TRBJ1-5	0.000471491	3.91869e-05	66	3.551	234.366	0.0957507		TRBV6-2_TRBJ1-5	0.000160353	8.59453e-06	44	3.35038	147.417	0.0910301		TRBV6-2_TRBJ1-5	0.000430612	5.63125e-06	72	3.54691	255.378	0.0791374		/	/	/	/	/	/	/		TRBV6-2_TRBJ1-5	0.00017466
TRBV11-2_TRBJ1-5	0.000934717	0.000186299	36	3.1268	112.565	0.130697		TRBV11-2_TRBJ1-5	0.000610795	2.60853e-05	51	3.33829	170.253	0.0977856		TRBV11-2_TRBJ1-5	0.00058381	3.80637e-05	41	3.29228	134.984	0.106216		TRBV11-2_TRBJ1-5	0.000526268	2.70786e-05	59	3.6289	214.105	0.0939422		TRBV11-2_TRBJ1-5	0.000727714	3.69952e-05	53	3.52462	186.805	0.0993397		TRBV11-2_TRBJ1-5	0.00132735	0.000838796	41	3.2101	131.614	0.153381		TRBV11-2_TRBJ1-5	0.000798526
TRBV6-4_TRBJ2-2	0.000664878	6.44326e-05	57	3.55381	202.567	0.103449		TRBV6-4_TRBJ2-2	0.000261799	1.24115e-05	67	3.70342	248.129	0.0851158		TRBV6-4_TRBJ2-2	0.000783489	3.49437e-05	57	3.54567	202.103	0.0973227		TRBV6-4_TRBJ2-2	0.000905251	7.02867e-05	55	3.50748	192.911	0.105359		TRBV6-4_TRBJ2-2	0.00124173	3.64962e-05	81	3.81207	308.778	0.0905106		TRBV6-4_TRBJ2-2	0.00041582	1.10649e-05	60	3.56106	213.663	0.0866081		TRBV6-4_TRBJ2-2	0.000469957
TRBV20-1_TRBJ2-7	0.0336139	0.000147084	107	3.4336	367.395	0.101722		TRBV20-1_TRBJ2-7	0.0403291	0.00643738	90	3.48157	313.341	0.182832		TRBV20-1_TRBJ2-7	0.0325199	0.00111171	98	3.58457	351.288	0.13298		TRBV20-1_TRBJ2-7	0.0284569	9.87782e-05	96	3.52872	338.757	0.0986869		TRBV20-1_TRBJ2-7	0.0427959	0.0001385	111	3.51456	390.116	0.100017		TRBV20-1_TRBJ2-7	0.0246806	6.1521e-05	90	3.48285	313.456	0.0951353		TRBV20-1_TRBJ2-7	0.0394502
/	/	/	/	/	/	/		/	/	/	/	/	/	/		/	/	/	/	/	/	/		/	/	/	/	/	/	/		/	/	/	/	/	/	/		/	/	/	/	/	/	/		/	/
TRBV7-3_TRBJ1-1	0.00168958	7.49862e-05	50	3.34866	167.433	0.109011		TRBV7-3_TRBJ1-1	0.00143806	9.69783e-05	58	3.55779	206.352	0.107651		TRBV7-3_TRBJ1-1	0.00290582	7.91226e-05	62	3.59392	222.823	0.103835		TRBV7-3_TRBJ1-1	0.00190127	5.13317e-05	66	3.44312	227.246	0.098927		TRBV7-3_TRBJ1-1	0.00195012	4.96833e-05	75	3.62048	271.536	0.0954683		TRBV7-3_TRBJ1-1	0.0015097	4.44073e-05	55	3.422	188.21	0.101005		TRBV7-3_TRBJ1-1	0.0025497
TRBV2_TRBJ2-3	0.00634594	0.000123422	79	3.66321	289.394	0.103939		TRBV2_TRBJ2-3	0.00750435	7.22604e-05	75	3.51826	263.869	0.0997286		TRBV2_TRBJ2-3	0.00784425	0.000101087	81	3.73151	302.252	0.10091		TRBV2_TRBJ2-3	0.00649311	7.5467e-05	93	3.55187	330.324	0.096305		TRBV2_TRBJ2-3	0.0049967	5.85222e-05	87	3.54657	308.552	0.0949079		TRBV2_TRBJ2-3	0.00793909	9.22078e-05	83	3.64546	302.573	0.0998928		TRBV2_TRBJ2-3	0.00558632
/	/	/	/	/	/	/		/	/	/	/	/	/	/		/	/	/	/	/	/	/		/	/	/	/	/	/	/		/	/	/	/	/	/	/		/	/	/	/	/	/	/		/	/
TRBV2_TRBJ1-4	0.00241789	7.34309e-05	50	3.37487	168.743	0.108606		TRBV2_TRBJ1-4	0.00246884	6.18473e-05	63	3.49252	220.029	0.101433		TRBV2_TRBJ1-4	0.00306581	0.000209288	61	3.64614	222.415	0.115797		TRBV2_TRBJ1-4	0.00278416	8.28842e-05	66	3.56921	235.568	0.103286		TRBV2_TRBJ1-4	0.00151737	4.92556e-05	35	3.1019	108.567	0.11404		TRBV2_TRBJ1-4	0.0042198	7.31761e-05	91	3.71284	337.868	0.0956209		TRBV2_TRBJ1-4	0.0026098
/	/	/	/	/	/	/		/	/	/	/	/	/	/		TRBV5-6_TRBJ1-3	0.000606399	0.000483472	33	3.25692	107.478	0.148476		TRBV5-6_TRBJ1-3	0.000319293	2.2487e-05	42	3.28695	138.052	0.100532		TRBV5-6_TRBJ1-3	0.000106423	2.04578e-05	20	2.73685	54.737	0.122684		TRBV5-6_TRBJ1-3	0.000223364	1.74088e-05	33	2.99828	98.9432	0.105302		TRBV5-6_TRBJ1-3	0.000217591
/	/	/	/	/	/	/		/	/	/	/	/	/	/		TRBV12-5_TRBJ1-1	0.000188571	1.23551e-05	47	3.34791	157.352	0.0927421		/	/	/	/	/	/	/		/	/	/	/	/	/	/		/	/	/	/	/	/	/		TRBV12-5_TRBJ1-1	0.000159848
TRBV12-4_TRBJ1-5	0.00127654	2.86614e-05	74	3.42615	253.535	0.0915681		TRBV12-4_TRBJ1-5	0.00101995	3.56569e-05	73	3.49386	255.052	0.09342		TRBV12-4_TRBJ1-5	0.00213107	3.36957e-05	69	3.37867	233.128	0.0944386		TRBV12-4_TRBJ1-5	0.00122407	2.69609e-05	78	3.56967	278.434	0.0895208		TRBV12-4_TRBJ1-5	0.0012594	2.50911e-05	72	3.60599	259.631	0.0900317		TRBV12-4_TRBJ1-5	0.00244439	0.000166564	61	3.36382	205.193	0.114465		TRBV12-4_TRBJ1-5	0.00139212
TRBV12-3_TRBJ2-3	0.00249043	0.000174635	83	3.61469	300.02	0.107425		TRBV12-3_TRBJ2-3	0.00199615	3.90227e-05	81	3.53266	286.146	0.0923334		TRBV12-3_TRBJ2-3	0.00185639	2.12158e-05	72	3.43087	247.023	0.0894289		TRBV12-3_TRBJ2-3	0.00176447	2.16629e-05	75	3.45583	259.187	0.0888275		TRBV12-3_TRBJ2-3	0.0010045	1.33297e-05	65	3.44895	224.182	0.0872631		TRBV12-3_TRBJ2-3	0.00121434	1.43106e-05	78	3.52585	275.016	0.0846233		TRBV12-3_TRBJ2-3	0.00154081
TRBV6-4_TRBJ1-1	0.000403926	3.82152e-05	42	3.44791	144.812	0.104757		TRBV6-4_TRBJ1-1	0.000216676	1.88277e-05	44	3.35397	147.575	0.0975703		TRBV6-4_TRBJ1-1	0.000302513	2.7331e-05	46	3.48332	160.233	0.0993933		TRBV6-4_TRBJ1-1	0.000491183	3.44958e-05	44	3.53258	155.433	0.102258		TRBV6-4_TRBJ1-1	0.000259394	1.96737e-05	47	3.53209	166.008	0.0957104		TRBV6-4_TRBJ1-1	0.000368315	1.50483e-05	72	3.69756	266.225	0.0855009		TRBV6-4_TRBJ1-1	0.000594386
TRBV7-3_TRBJ2-1	0.00554142	8.00964e-05	72	3.5388	254.793	0.101454		TRBV7-3_TRBJ2-1	0.00608092	4.84891e-05	90	3.55757	320.181	0.092514		TRBV7-3_TRBJ2-1	0.0128843	0.000336458	94	3.67068	345.044	0.113453		TRBV7-3_TRBJ2-1	0.00837225	0.000885707	90	3.72503	335.253	0.129715		TRBV7-3_TRBJ2-1	0.00707356	6.25853e-05	120	3.6876	442.512	0.0899101		TRBV7-3_TRBJ2-1	0.0023763	3.72519e-05	84	3.56554	299.506	0.0911774		TRBV7-3_TRBJ2-1	0.00483273
TRBV5-6_TRBJ1-2	0.00113101	3.88817e-05	54	3.22976	174.407	0.101155		TRBV5-6_TRBJ1-2	0.000815375	1.7881e-05	57	3.34435	190.628	0.0923751		TRBV5-6_TRBJ1-2	0.00107539	3.2323e-05	42	3.13407	131.631	0.105076		TRBV5-6_TRBJ1-2	0.00139302	3.37894e-05	55	3.20807	176.444	0.0995513		TRBV5-6_TRBJ1-2	0.000860156	3.13639e-05	67	3.36957	225.761	0.0943412		TRBV5-6_TRBJ1-2	0.00140975	2.47854e-05	68	3.44605	234.331	0.0916173		TRBV5-6_TRBJ1-2	0.00122061
TRBV24-1_TRBJ2-5	0.00585548	0.000158526	59	3.57467	210.906	0.113234		TRBV24-1_TRBJ2-5	0.00859373	9.8556e-05	89	3.59072	319.574	0.0996601		TRBV24-1_TRBJ2-5	0.00606162	0.000142396	72	3.57365	257.303	0.107854		TRBV24-1_TRBJ2-5	0.00619948	0.000176129	64	3.60371	230.637	0.112729		TRBV24-1_TRBJ2-5	0.00903723	0.000195454	78	3.52803	275.186	0.110516		TRBV24-1_TRBJ2-5	0.00473402	9.27979e-05	69	3.54593	244.669	0.103822		TRBV24-1_TRBJ2-5	0.00335273
TRBV5-4_TRBJ1-1	0.0003626	1.5886e-05	38	3.22391	122.509	0.0997896		TRBV5-4_TRBJ1-1	0.000358041	1.50411e-05	47	3.2591	153.178	0.0948894		TRBV5-4_TRBJ1-1	0.008307	0.00777423	54	3.46904	187.328	0.208607		TRBV5-4_TRBJ1-1	0.00104771	2.33112e-05	73	3.39869	248.104	0.090147		TRBV5-4_TRBJ1-1	0.000735912	3.2148e-05	60	3.49691	209.814	0.0958621		TRBV5-4_TRBJ1-1	0.000650618	1.22452e-05	60	3.34811	200.887	0.0884003		TRBV5-4_TRBJ1-1	0.000579647
TRBV6-6_TRBJ1-6	0.000412257	3.76597e-05	32	3.26973	104.631	0.111917		TRBV6-6_TRBJ1-6	0.000222251	3.02926e-05	36	3.32865	119.832	0.106469		TRBV6-6_TRBJ1-6	0.000477481	4.24317e-05	45	3.45324	155.396	0.104366		TRBV6-6_TRBJ1-6	0.000401353	4.95657e-05	40	3.47454	138.981	0.108401		TRBV6-6_TRBJ1-6	0.000381214	2.65881e-05	47	3.49522	164.275	0.0986491		TRBV6-6_TRBJ1-6	0.000371265	3.99813e-05	53	3.56587	188.991	0.099879		TRBV6-6_TRBJ1-6	0.000415505
/	/	/	/	/	/	/		/	/	/	/	/	/	/		/	/	/	/	/	/	/		/	/	/	/	/	/	/		/	/	/	/	/	/	/		/	/	/	/	/	/	/		/	/
TRBV9_TRBJ1-6	0.00369599	0.00013953	55	3.40244	187.134	0.114156		TRBV9_TRBJ1-6	0.00253532	6.50028e-05	46	3.26206	150.055	0.109744		TRBV9_TRBJ1-6	0.00215803	9.93401e-05	56	3.63507	203.564	0.108208		TRBV9_TRBJ1-6	0.00274377	0.000112318	62	3.44784	213.766	0.10867		TRBV9_TRBJ1-6	0.00314416	9.20246e-05	51	3.28098	167.33	0.111426		TRBV9_TRBJ1-6	0.00260299	7.51678e-05	59	3.48014	205.328	0.104861		TRBV9_TRBJ1-6	0.0032776
/	/	/	/	/	/	/		/	/	/	/	/	/	/		/	/	/	/	/	/	/		/	/	/	/	/	/	/		/	/	/	/	/	/	/		/	/	/	/	/	/	/		/	/
TRBV6-2_TRBJ1-2	0.000149306	1.61081e-05	40	3.35526	134.211	0.0980547		TRBV6-2_TRBJ1-2	0.000188908	4.83839e-06	53	3.37903	179.089	0.0835022		TRBV6-2_TRBJ1-2	0.000405597	8.11194e-06	61	3.49095	212.948	0.0843672		TRBV6-2_TRBJ1-2	0.000147049	9.77186e-06	44	3.48757	153.453	0.0913093		TRBV6-2_TRBJ1-2	0.000380002	6.05894e-06	73	3.48122	254.129	0.0796901		TRBV6-2_TRBJ1-2	0.00014082	8.04052e-06	52	3.59117	186.741	0.0864206		/	/
TRBV11-2_TRBJ2-1	0.00135431	2.41067e-05	77	3.32176	255.775	0.0899348		TRBV11-2_TRBJ2-1	0.00094822	1.2096e-05	72	3.45819	248.99	0.0848689		TRBV11-2_TRBJ2-1	0.00149023	2.89534e-05	75	3.66857	275.142	0.0903224		TRBV11-2_TRBJ2-1	0.00200959	2.37821e-05	80	3.58577	286.862	0.0879998		TRBV11-2_TRBJ2-1	0.00181063	1.68225e-05	84	3.52611	296.193	0.0847488		TRBV11-2_TRBJ2-1	0.00199493	2.70722e-05	92	3.50323	322.297	0.0872874		TRBV11-2_TRBJ2-1	0.00138433
TRBV6-1_TRBJ2-3	0.00133309	1.84411e-05	71	3.54716	251.848	0.08797		TRBV6-1_TRBJ2-3	0.00164958	0.0008443	72	3.5568	256.089	0.135095		TRBV6-1_TRBJ2-3	0.000738811	2.12158e-05	68	3.55318	241.616	0.0897895		TRBV6-1_TRBJ2-3	0.000944103	1.31861e-05	75	3.64647	273.485	0.0840905		TRBV6-1_TRBJ2-3	0.000609743	1.07635e-05	96	3.70661	355.834	0.0788972		TRBV6-1_TRBJ2-3	0.000876711	9.58961e-06	69	3.55292	245.151	0.0833983		TRBV6-1_TRBJ2-3	0.000610629
TRBV10-2_TRBJ2-3	0.00202418	0.000105425	49	3.58259	175.547	0.112031		TRBV10-2_TRBJ2-3	0.00110894	8.03594e-05	50	3.55092	177.546	0.108568		TRBV10-2_TRBJ2-3	0.00128418	0.000128668	29	3.0604	88.7517	0.131936		TRBV10-2_TRBJ2-3	0.00190563	0.000100191	52	3.5802	186.17	0.110159		TRBV10-2_TRBJ2-3	0.000510519	0.000101077	14	2.55324	35.7453	0.161144		TRBV10-2_TRBJ2-3	0.00249204	0.000383289	50	3.64141	182.07	0.129499		TRBV10-2_TRBJ2-3	0.00107372
TRBV4-2_TRBJ1-5	0.000276394	3.52157e-05	20	2.85174	57.0349	0.127868		/	/	/	/	/	/	/		TRBV4-2_TRBJ1-5	0.000243109	1.60991e-05	28	2.88124	80.6747	0.109417		TRBV4-2_TRBJ1-5	0.000184841	2.01324e-05	26	3.04072	79.0587	0.112196		TRBV4-2_TRBJ1-5	0.000339372	1.64661e-05	46	3.3178	152.619	0.0957387		TRBV4-2_TRBJ1-5	0.000362635	1.21714e-05	55	3.46782	190.73	0.0892261		TRBV4-2_TRBJ1-5	0.000186609
/	/	/	/	/	/	/		TRBV4-3_TRBJ1-5	0.000120329	2.73474e-05	41	3.42425	140.394	0.102056		/	/	/	/	/	/	/		/	/	/	/	/	/	/		TRBV4-3_TRBJ1-5	0.000161025	8.69636e-06	43	3.4091	146.591	0.0912247		/	/	/	/	/	/	/		/	/
/	/	/	/	/	/	/		TRBV13_TRBJ2-2	0.000124746	1.17804e-05	31	3.12044	96.7337	0.102181		/	/	/	/	/	/	/		/	/	/	/	/	/	/		/	/	/	/	/	/	/		TRBV13_TRBJ2-2	0.000141926	1.43844e-05	13	2.40847	31.3101	0.138078		TRBV13_TRBJ2-2	0.000183246
TRBV20-1_TRBJ2-5	0.018544	0.000129087	82	3.47136	284.652	0.104766		TRBV20-1_TRBJ2-5	0.00998392	5.02772e-05	87	3.46943	301.84	0.0938118		TRBV20-1_TRBJ2-5	0.0159534	0.000130041	130	3.6476	474.189	0.0961674		TRBV20-1_TRBJ2-5	0.0131947	9.71299e-05	99	3.60506	356.901	0.0976327		TRBV20-1_TRBJ2-5	0.0133137	5.85935e-05	91	3.50662	319.103	0.0943662		TRBV20-1_TRBJ2-5	0.0091133	5.46608e-05	103	3.565	367.195	0.091471		TRBV20-1_TRBJ2-5	0.0145281
TRBV24-1_TRBJ1-6	0.00232946	0.00141952	15	2.63025	39.4538	0.220001		TRBV24-1_TRBJ1-6	0.00222755	0.000177969	46	3.51761	161.81	0.120729		TRBV24-1_TRBJ1-6	0.00340227	0.000316865	30	3.1221	93.663	0.144953		TRBV24-1_TRBJ1-6	0.00102322	0.000152347	39	3.35396	130.804	0.12377		TRBV24-1_TRBJ1-6	0.0016769	0.00018412	24	2.93738	70.4971	0.14487		TRBV24-1_TRBJ1-6	0.00235521	0.000154024	54	3.7489	202.441	0.113733		TRBV24-1_TRBJ1-6	0.000709872
TRBV20-1_TRBJ2-2	0.00416301	7.06537e-05	82	3.52539	289.082	0.0978917		TRBV20-1_TRBJ2-2	0.00347018	2.38764e-05	79	3.41349	269.665	0.0890048		TRBV20-1_TRBJ2-2	0.00426563	5.56604e-05	99	3.70189	366.487	0.0916702		TRBV20-1_TRBJ2-2	0.013462	0.00826181	110	3.64645	401.109	0.18442		TRBV20-1_TRBJ2-2	0.00409691	3.61398e-05	103	3.7676	388.063	0.086957		TRBV20-1_TRBJ2-2	0.00514851	4.61039e-05	91	3.64347	331.556	0.091493		TRBV20-1_TRBJ2-2	0.00334028
TRBV10-1_TRBJ2-1	0.00368888	0.000135197	68	3.62028	246.179	0.108087		TRBV10-1_TRBJ2-1	0.00188918	4.80684e-05	81	3.71288	300.743	0.0934475		TRBV10-1_TRBJ2-1	0.0034165	0.000121429	78	3.90847	304.86	0.102807		TRBV10-1_TRBJ2-1	0.00320941	9.11255e-05	64	3.56874	228.399	0.104932		TRBV10-1_TRBJ2-1	0.00366459	7.71267e-05	71	3.71078	263.465	0.100443		TRBV10-1_TRBJ2-1	0.0032258	7.78234e-05	70	3.74872	262.41	0.10061		TRBV10-1_TRBJ2-1	0.00179933
TRBV5-6_TRBJ2-2	0.000171302	1.35531e-05	32	3.1029	99.2929	0.102871		TRBV5-6_TRBJ2-2	0.000281363	1.30426e-05	61	3.44224	209.977	0.0881604		TRBV5-6_TRBJ2-2	0.000320359	2.02174e-05	42	3.24116	136.129	0.0998269		TRBV5-6_TRBJ2-2	0.000224753	1.43635e-05	38	3.22154	122.419	0.0989031		TRBV5-6_TRBJ2-2	0.000213702	1.65373e-05	40	3.38919	135.568	0.0980875		TRBV5-6_TRBJ2-2	0.00041346	2.08758e-05	60	3.59372	215.623	0.0915539		TRBV5-6_TRBJ2-2	0.000220095
/	/	/	/	/	/	/		/	/	/	/	/	/	/		/	/	/	/	/	/	/		/	/	/	/	/	/	/		/	/	/	/	/	/	/		/	/	/	/	/	/	/		/	/
TRBV7-6_TRBJ1-5	0.00116878	0.000143418	21	2.83246	59.4816	0.146635		TRBV7-6_TRBJ1-5	0.00182881	0.000108022	47	3.38879	159.273	0.114485		TRBV7-6_TRBJ1-5	0.00336695	0.000358049	33	3.18624	105.146	0.143529		TRBV7-6_TRBJ1-5	0.000981777	0.000116556	31	3.09991	96.0971	0.128223		TRBV7-6_TRBJ1-5	0.00193801	0.000408586	51	3.47395	177.171	0.131248		TRBV7-6_TRBJ1-5	0.000493127	8.16592e-05	18	2.66768	48.0182	0.145485		TRBV7-6_TRBJ1-5	0.00141094
/	/	/	/	/	/	/		TRBV4-2_TRBJ2-2	0.000115806	4.10212e-06	42	3.23675	135.943	0.0870142		TRBV4-2_TRBJ2-2	0.000165484	7.48794e-06	47	3.3916	159.405	0.08858		TRBV4-2_TRBJ2-2	0.000233936	1.48344e-05	51	3.48346	177.656	0.0920588		TRBV4-2_TRBJ2-2	0.000160954	5.77381e-06	46	3.39205	156.034	0.0870378		TRBV4-2_TRBJ2-2	0.000130197	6.1226e-06	48	3.35412	160.998	0.0869241		TRBV4-2_TRBJ2-2	0.000173014
TRBV20-1_TRBJ1-5	0.00829225	0.000103425	78	3.46934	270.608	0.103159		TRBV20-1_TRBJ1-5	0.00799166	5.40638e-05	83	3.33588	276.878	0.0959557		TRBV20-1_TRBJ1-5	0.00969439	0.000104207	100	3.53981	353.981	0.0985193		TRBV20-1_TRBJ1-5	0.00765866	8.38261e-05	71	3.49349	248.038	0.102443		TRBV20-1_TRBJ1-5	0.0115607	6.14448e-05	91	3.53438	321.629	0.0946991		TRBV20-1_TRBJ1-5	0.0139068	0.000272124	81	3.4934	282.965	0.114403		TRBV20-1_TRBJ1-5	0.0186696
TRBV5-5_TRBJ1-6	0.000273727	4.61026e-05	23	3.01617	69.3719	0.125252		TRBV5-5_TRBJ1-6	0.000443344	3.68139e-05	35	3.103	108.605	0.11078		TRBV5-5_TRBJ1-6	0.000405971	5.67836e-05	17	2.64637	44.9882	0.142477		TRBV5-5_TRBJ1-6	0.000244179	4.79174e-05	8	1.92307	15.3846	0.195022		TRBV5-5_TRBJ1-6	0.000229242	2.5804e-05	21	2.74561	57.6578	0.123772		TRBV5-5_TRBJ1-6	0.000299417	2.83262e-05	28	3.04722	85.3222	0.113868		TRBV5-5_TRBJ1-6	0.000578931
/	/	/	/	/	/	/		TRBV7-8_TRBJ2-4	0.000266848	0.000160508	29	3.10204	89.9591	0.134869		TRBV7-8_TRBJ2-4	0.000102834	2.88286e-05	14	2.55324	35.7453	0.141806		/	/	/	/	/	/	/		TRBV7-8_TRBJ2-4	0.000142492	2.29527e-05	18	2.71292	48.8325	0.127645		/	/	/	/	/	/	/		/	/
/	/	/	/	/	/	/		/	/	/	/	/	/	/		/	/	/	/	/	/	/		/	/	/	/	/	/	/		/	/	/	/	/	/	/		/	/	/	/	/	/	/		/	/
TRBV7-2_TRBJ1-1	0.000976709	6.19886e-05	48	3.60289	172.939	0.106198		TRBV7-2_TRBJ1-1	0.00234094	4.83839e-05	59	3.35706	198.066	0.100894		TRBV7-2_TRBJ1-1	0.00311261	6.67675e-05	61	3.44271	210.005	0.103132		TRBV7-2_TRBJ1-1	0.00322754	0.000244414	64	3.61644	231.452	0.117094		TRBV7-2_TRBJ1-1	0.00408536	5.4174e-05	81	3.44813	279.299	0.0958273		TRBV7-2_TRBJ1-1	0.00243576	5.00135e-05	50	3.22737	161.369	0.105312		TRBV7-2_TRBJ1-1	0.00119765
TRBV6-2_TRBJ2-5	0.000219293	1.15534e-05	33	3.1927	105.359	0.100135		TRBV6-2_TRBJ2-5	0.000304819	5.15394e-06	71	3.60935	256.264	0.0785126		TRBV6-2_TRBJ2-5	0.000241361	7.73754e-06	59	3.50675	206.898	0.0844827		TRBV6-2_TRBJ2-5	0.000200147	1.07137e-05	50	3.29872	164.936	0.0907425		TRBV6-2_TRBJ2-5	0.000403383	5.84509e-06	74	3.50423	259.313	0.0791637		TRBV6-2_TRBJ2-5	0.000129386	7.89298e-06	48	3.35183	160.888	0.088815		TRBV6-2_TRBJ2-5	0.000216589
TRBV11-3_TRBJ2-3	0.000840512	2.12183e-05	66	3.58429	236.563	0.0901376		TRBV11-3_TRBJ2-3	0.000419047	1.45152e-05	65	3.60168	234.109	0.0872321		TRBV11-3_TRBJ2-3	0.000602655	2.2963e-05	66	3.6339	239.837	0.0905767		TRBV11-3_TRBJ2-3	0.000499307	3.1317e-05	49	3.33815	163.569	0.100291		TRBV11-3_TRBJ2-3	0.000493911	1.49691e-05	51	3.23494	164.982	0.0934693		TRBV11-3_TRBJ2-3	0.000557968	1.7999e-05	62	3.55317	220.297	0.0899524		TRBV11-3_TRBJ2-3	0.000634885
TRBV15_TRBJ2-7	0.00861786	0.000228069	60	3.58852	215.311	0.11769		TRBV15_TRBJ2-7	0.00910986	0.000119277	76	3.52804	268.131	0.10496		TRBV15_TRBJ2-7	0.00879883	0.000347815	71	3.48133	247.174	0.120823		TRBV15_TRBJ2-7	0.00569958	0.000163296	61	3.51864	214.637	0.113247		TRBV15_TRBJ2-7	0.0118028	0.00020914	82	3.5298	289.443	0.110406		TRBV15_TRBJ2-7	0.00846969	0.000109322	76	3.59289	273.06	0.103619		TRBV15_TRBJ2-7	0.00615036
TRBV5-8_TRBJ2-2	0.000107536	1.21089e-05	24	2.89935	69.5845	0.110382		/	/	/	/	/	/	/		TRBV5-8_TRBJ2-2	0.000130665	1.65983e-05	18	2.67773	48.1991	0.124304		/	/	/	/	/	/	/		TRBV5-8_TRBJ2-2	0.000145985	1.99589e-05	28	3.1401	87.9227	0.109445		/	/	/	/	/	/	/		TRBV5-8_TRBJ2-2	0.000333148
/	/	/	/	/	/	/		TRBV25-1_TRBJ2-6	0.000610164	0.000153882	14	2.55324	35.7453	0.168858		TRBV25-1_TRBJ2-6	0.000157496	0.000156872	2	0.693147	1.38629	1.85294		TRBV25-1_TRBJ2-6	0.000393347	0.000135982	11	2.23858	24.6244	0.185883		TRBV25-1_TRBJ2-6	0.00117679	0.000218407	21	2.83684	59.5737	0.153893		TRBV25-1_TRBJ2-6	0.000771816	0.000169589	12	2.37013	28.4416	0.182406		TRBV25-1_TRBJ2-6	0.000398189
TRBV27_TRBJ1-6	0.000149861	4.88799e-06	53	3.49801	185.394	0.0830181		TRBV27_TRBJ1-6	0.000124326	4.10212e-06	56	3.37386	188.936	0.0815495		TRBV27_TRBJ1-6	0.00109287	0.000984041	42	3.10757	130.518	0.157188		TRBV27_TRBJ1-6	0.000165886	7.41719e-06	46	3.39047	155.962	0.0888916		/	/	/	/	/	/	/		TRBV27_TRBJ1-6	0.000161843	4.72104e-06	77	3.36765	259.309	0.0777853		TRBV27_TRBJ1-6	0.000241847
TRBV11-2_TRBJ1-4	0.000260841	2.43289e-05	35	3.275	114.625	0.105249		TRBV11-2_TRBJ1-4	0.000138946	1.29374e-05	33	3.23443	106.736	0.10086		TRBV11-2_TRBJ1-4	0.000398858	2.08414e-05	30	2.83461	85.0384	0.110709		TRBV11-2_TRBJ1-4	0.000157056	1.68359e-05	35	3.31262	115.942	0.10148		TRBV11-2_TRBJ1-4	0.000383068	1.99589e-05	40	3.27183	130.873	0.100514		TRBV11-2_TRBJ1-4	0.000300376	1.34255e-05	45	3.35976	151.189	0.0941728		TRBV11-2_TRBJ1-4	0.000343023
TRBV6-7_TRBJ2-7	0.000118978	2.16627e-05	14	2.52433	35.3406	0.138474		TRBV6-7_TRBJ2-7	0.000102343	1.5567e-05	18	2.69523	48.5141	0.123376		/	/	/	/	/	/	/		TRBV6-7_TRBJ2-7	0.000146225	4.02648e-05	10	2.23157	22.3157	0.168713		/	/	/	/	/	/	/		/	/	/	/	/	/	/		/	/
TRBV14_TRBJ2-7	0.00236712	6.17664e-05	56	3.52472	197.384	0.103503		TRBV14_TRBJ2-7	0.00161255	2.81889e-05	71	3.57286	253.673	0.0914139		TRBV14_TRBJ2-7	0.00124699	5.76572e-05	61	3.54706	216.371	0.101018		TRBV14_TRBJ2-7	0.00179131	4.50918e-05	63	3.60026	226.817	0.0976798		TRBV14_TRBJ2-7	0.00244104	3.98464e-05	95	3.5586	338.067	0.0898745		TRBV14_TRBJ2-7	0.00222737	3.51865e-05	57	3.40483	194.075	0.0981377		TRBV14_TRBJ2-7	0.0024652
TRBV11-1_TRBJ2-3	0.000124088	1.48861e-05	28	3.12559	87.5166	0.106668		TRBV11-1_TRBJ2-3	0.000165662	1.35685e-05	38	3.30834	125.717	0.0978595		TRBV11-1_TRBJ2-3	0.000387626	2.57086e-05	41	3.24712	133.132	0.102561		TRBV11-1_TRBJ2-3	0.000121501	1.5894e-05	28	3.16517	88.6247	0.106999		TRBV11-1_TRBJ2-3	0.000157105	1.48266e-05	35	3.34346	117.021	0.100125		TRBV11-1_TRBJ2-3	0.000193636	1.99906e-05	23	2.98475	68.6492	0.115866		TRBV11-1_TRBJ2-3	0.000238699
TRBV4-2_TRBJ2-3	0.000446918	2.43289e-05	44	3.26947	143.857	0.100438		TRBV4-2_TRBJ2-3	0.00028536	8.09905e-06	59	3.5561	209.81	0.08459		TRBV4-2_TRBJ2-3	0.000343697	1.37279e-05	50	3.42627	171.314	0.0920676		TRBV4-2_TRBJ2-3	0.000498953	2.14274e-05	54	3.52359	190.274	0.093963		TRBV4-2_TRBJ2-3	0.000590854	4.29828e-05	67	3.52055	235.877	0.0965175		TRBV4-2_TRBJ2-3	0.000391551	7.67169e-06	66	3.51863	232.229	0.0826315		TRBV4-2_TRBJ2-3	0.000271112
/	/	/	/	/	/	/		/	/	/	/	/	/	/		/	/	/	/	/	/	/		/	/	/	/	/	/	/		/	/	/	/	/	/	/		/	/	/	/	/	/	/		/	/
/	/	/	/	/	/	/		/	/	/	/	/	/	/		/	/	/	/	/	/	/		/	/	/	/	/	/	/		/	/	/	/	/	/	/		/	/	/	/	/	/	/		/	/
TRBV6-2_TRBJ1-6	0.000141752	1.84411e-05	26	3.05881	79.5291	0.111142		TRBV6-2_TRBJ1-6	0.000128533	1.0939e-05	44	3.39876	149.546	0.0926861		TRBV6-2_TRBJ1-6	0.00022676	1.74719e-05	36	3.25021	117.008	0.101627		TRBV6-2_TRBJ1-6	0.000157056	2.23693e-05	15	2.53173	37.976	0.136142		TRBV6-2_TRBJ1-6	0.000133368	1.20466e-05	42	3.39337	142.521	0.0943821		/	/	/	/	/	/	/		TRBV6-2_TRBJ1-6	0.000128938
TRBV24-1_TRBJ2-4	0.000193631	4.07703e-05	12	2.2602	27.1224	0.158937		TRBV24-1_TRBJ2-4	0.000311656	2.5349e-05	49	3.59394	176.103	0.0968839		TRBV24-1_TRBJ2-4	0.000270564	3.98109e-05	31	3.31426	102.742	0.112973		TRBV24-1_TRBJ2-4	0.000230051	3.73214e-05	19	2.74735	52.1996	0.131477		TRBV24-1_TRBJ2-4	0.000213132	3.96326e-05	21	2.80459	58.8965	0.128339		TRBV24-1_TRBJ2-4	0.000242617	2.13184e-05	40	3.29468	131.787	0.100985		TRBV24-1_TRBJ2-4	0.000173729
/	/	/	/	/	/	/		TRBV7-6_TRBJ2-6	0.00022183	7.27863e-05	4	1.36892	5.47569	0.327265		TRBV7-6_TRBJ2-6	0.000215653	0.00015238	4	1.36892	5.47569	0.354777		TRBV7-6_TRBJ2-6	0.000151052	8.01763e-05	6	1.73287	10.3972	0.240082		TRBV7-6_TRBJ2-6	0.000644956	0.000203081	16	2.63689	42.1903	0.166644		TRBV7-6_TRBJ2-6	0.000238412	6.0267e-05	9	2.12066	19.086	0.185031		TRBV7-6_TRBJ2-6	0.000400837
TRBV7-9_TRBJ2-6	0.000570673	7.07648e-05	21	2.86192	60.1004	0.135452		TRBV7-9_TRBJ2-6	0.000583132	6.67909e-05	27	2.91197	78.6231	0.126351		TRBV7-9_TRBJ2-6	0.000948348	8.91065e-05	32	3.16797	101.375	0.123089		TRBV7-9_TRBJ2-6	0.000603972	5.32154e-05	50	3.6221	181.105	0.103624		TRBV7-9_TRBJ2-6	0.00186402	0.000134651	43	3.21388	138.197	0.120694		TRBV7-9_TRBJ2-6	0.00127689	3.98338e-05	65	3.58245	232.859	0.0960189		TRBV7-9_TRBJ2-6	0.000665581
TRBV25-1_TRBJ1-1	0.00259985	0.000259952	41	3.39307	139.116	0.130137		TRBV25-1_TRBJ1-1	0.00232054	0.000111704	48	3.47258	166.684	0.113885		TRBV25-1_TRBJ1-1	0.00171898	0.000113442	50	3.55833	177.917	0.112643		TRBV25-1_TRBJ1-1	0.00255481	0.000155761	44	3.40802	149.953	0.1207		TRBV25-1_TRBJ1-1	0.000279139	0.000189894	23	2.88597	66.3773	0.147479		TRBV25-1_TRBJ1-1	0.00383511	0.000120977	83	3.883	322.289	0.101775		TRBV25-1_TRBJ1-1	0.000931756
/	/	/	/	/	/	/		/	/	/	/	/	/	/		/	/	/	/	/	/	/		/	/	/	/	/	/	/		/	/	/	/	/	/	/		/	/	/	/	/	/	/		/	/
TRBV14_TRBJ1-2	0.000713091	8.10962e-05	35	3.1351	109.729	0.119804		TRBV14_TRBJ1-2	0.000522336	3.69191e-05	39	3.30786	129.006	0.106885		TRBV14_TRBJ1-2	0.00132537	7.35067e-05	43	3.29919	141.865	0.112421		TRBV14_TRBJ1-2	0.0014586	4.09712e-05	56	3.35441	187.847	0.100237		TRBV14_TRBJ1-2	0.000776827	5.99479e-05	41	3.27957	134.463	0.111266		TRBV14_TRBJ1-2	0.00126369	5.48083e-05	47	3.37188	158.478	0.106673		TRBV14_TRBJ1-2	0.00168957
/	/	/	/	/	/	/		/	/	/	/	/	/	/		/	/	/	/	/	/	/		/	/	/	/	/	/	/		/	/	/	/	/	/	/		/	/	/	/	/	/	/		/	/
TRBV11-1_TRBJ2-1	0.000312942	0.000158193	35	3.28028	114.81	0.127721		TRBV11-1_TRBJ2-1	0.000387808	2.46127e-05	55	3.51391	193.265	0.094908		TRBV11-1_TRBJ2-1	0.000256712	1.99679e-05	39	3.35796	130.96	0.100504		TRBV11-1_TRBJ2-1	0.000330948	2.2958e-05	40	3.36625	134.65	0.10124		TRBV11-1_TRBJ2-1	0.000187827	1.24743e-05	32	3.18285	101.851	0.101553		TRBV11-1_TRBJ2-1	0.0001659	1.17288e-05	37	3.35348	124.079	0.0968665		TRBV11-1_TRBJ2-1	0.000166216
/	/	/	/	/	/	/		/	/	/	/	/	/	/		/	/	/	/	/	/	/		/	/	/	/	/	/	/		/	/	/	/	/	/	/		/	/	/	/	/	/	/		/	/
TRBV7-7_TRBJ1-1	0.000159082	3.73265e-05	6	1.73287	10.3972	0.22208		TRBV7-7_TRBJ1-1	0.000455966	0.000131268	14	2.55324	35.7453	0.165855		/	/	/	/	/	/	/		TRBV7-7_TRBJ1-1	0.00033813	8.97127e-05	14	2.55324	35.7453	0.159081		TRBV7-7_TRBJ1-1	0.000467608	6.85729e-05	20	2.7962	55.9241	0.137424		TRBV7-7_TRBJ1-1	0.00036293	6.17423e-05	24	3.03752	72.9005	0.127535		TRBV7-7_TRBJ1-1	0.000144965
TRBV7-3_TRBJ2-2	0.00216582	8.37624e-05	66	3.46504	228.693	0.103966		TRBV7-3_TRBJ2-2	0.0024821	3.88123e-05	88	3.63105	319.532	0.0905183		TRBV7-3_TRBJ2-2	0.00417503	0.000132911	73	3.59272	262.268	0.106654		TRBV7-3_TRBJ2-2	0.00306307	5.35686e-05	94	3.86168	362.998	0.0914614		TRBV7-3_TRBJ2-2	0.00302512	4.64756e-05	71	3.60415	255.895	0.0958443		TRBV7-3_TRBJ2-2	0.00103029	3.68831e-05	53	3.42294	181.416	0.0998692		TRBV7-3_TRBJ2-2	0.00229283
TRBV6-4_TRBJ2-3	0.00419178	0.00053168	71	3.55335	252.288	0.127151		TRBV6-4_TRBJ2-3	0.00101827	8.27786e-05	61	3.6397	222.022	0.104404		TRBV6-4_TRBJ2-3	0.00397722	0.000178338	82	3.73563	306.322	0.107295		TRBV6-4_TRBJ2-3	0.00126139	3.96761e-05	62	3.63432	225.328	0.0965638		TRBV6-4_TRBJ2-3	0.00264569	5.16079e-05	79	3.70005	292.304	0.0945919		TRBV6-4_TRBJ2-3	0.000795052	1.53434e-05	66	3.62862	239.489	0.0873052		TRBV6-4_TRBJ2-3	0.00114963
/	/	/	/	/	/	/		/	/	/	/	/	/	/		TRBV11-1_TRBJ1-6	0.000107327	6.85147e-05	2	0.693147	1.38629	1.69286		TRBV11-1_TRBJ1-6	0.000140809	3.74392e-05	6	1.73287	10.3972	0.222145		/	/	/	/	/	/	/		/	/	/	/	/	/	/		TRBV11-1_TRBJ1-6	0.000191904
/	/	/	/	/	/	/		/	/	/	/	/	/	/		/	/	/	/	/	/	/		/	/	/	/	/	/	/		/	/	/	/	/	/	/		/	/	/	/	/	/	/		/	/
TRBV6-5_TRBJ2-7	0.0031662	3.34383e-05	81	3.6355	294.475	0.0904907		TRBV6-5_TRBJ2-7	0.00457628	6.13214e-05	85	3.59697	305.742	0.0955176		TRBV6-5_TRBJ2-7	0.00851704	0.00665466	77	3.63228	279.685	0.187755		TRBV6-5_TRBJ2-7	0.00311251	2.80205e-05	93	3.70941	344.975	0.086555		TRBV6-5_TRBJ2-7	0.00304979	2.06717e-05	83	3.52582	292.643	0.0865511		TRBV6-5_TRBJ2-7	0.00276247	1.65236e-05	85	3.54563	301.378	0.0843536		TRBV6-5_TRBJ2-7	0.0060831
/	/	/	/	/	/	/		/	/	/	/	/	/	/		/	/	/	/	/	/	/		/	/	/	/	/	/	/		/	/	/	/	/	/	/		/	/	/	/	/	/	/		/	/
/	/	/	/	/	/	/		/	/	/	/	/	/	/		/	/	/	/	/	/	/		/	/	/	/	/	/	/		/	/	/	/	/	/	/		/	/	/	/	/	/	/		/	/
TRBV11-1_TRBJ1-1	0.000243844	2.06629e-05	30	3.13916	94.1748	0.108137		TRBV11-1_TRBJ1-1	0.000109179	9.04569e-06	28	2.99567	83.8789	0.103071		TRBV11-1_TRBJ1-1	0.000174469	1.85951e-05	34	3.29554	112.048	0.103147		/	/	/	/	/	/	/		/	/	/	/	/	/	/		TRBV11-1_TRBJ1-1	0.000108953	1.89579e-05	17	2.66768	45.3505	0.127833		TRBV11-1_TRBJ1-1	0.00011291
TRBV10-3_TRBJ2-5	0.00419056	0.000224403	63	3.5598	224.268	0.116579		TRBV10-3_TRBJ2-5	0.00534558	8.79326e-05	65	3.45978	224.886	0.104831		TRBV10-3_TRBJ2-5	0.00234185	0.000129417	49	3.36682	164.974	0.115991		TRBV10-3_TRBJ2-5	0.00381326	7.97054e-05	65	3.43211	223.087	0.103893		TRBV10-3_TRBJ2-5	0.00395713	0.000139569	61	3.45814	210.946	0.111605		TRBV10-3_TRBJ2-5	0.00299351	8.49787e-05	79	3.64967	288.324	0.099866		TRBV10-3_TRBJ2-5	0.0030593
TRBV29-1_TRBJ1-1	0.00626862	0.000204851	50	3.18695	159.348	0.1231		TRBV29-1_TRBJ1-1	0.00521379	8.14113e-05	63	3.36499	211.995	0.105118		TRBV29-1_TRBJ1-1	0.00913192	0.000296148	57	3.28571	187.286	0.124711		TRBV29-1_TRBJ1-1	0.00601052	0.000113142	55	3.12533	171.893	0.113364		TRBV29-1_TRBJ1-1	0.00561956	8.454e-05	83	3.45412	286.692	0.0999111		TRBV29-1_TRBJ1-1	0.0101405	8.8667e-05	70	3.33507	233.455	0.104204		TRBV29-1_TRBJ1-1	0.00450058
/	/	/	/	/	/	/		/	/	/	/	/	/	/		TRBV4-2_TRBJ1-4	0.000131913	1.16063e-05	28	3.05037	85.4104	0.104903		TRBV4-2_TRBJ1-4	0.000150934	1.34216e-05	27	3.04031	82.0885	0.107218		TRBV4-2_TRBJ1-4	0.000124743	1.0122e-05	43	3.23724	139.201	0.0933975		TRBV4-2_TRBJ1-4	0.000103346	6.63896e-06	37	3.2736	121.123	0.0927064		TRBV4-2_TRBJ1-4	0.000128508
/	/	/	/	/	/	/		TRBV4-3_TRBJ1-2	0.000131899	6.52131e-06	36	3.16412	113.908	0.0937681		TRBV4-3_TRBJ1-2	0.000832035	0.000122927	61	3.36711	205.394	0.110582		/	/	/	/	/	/	/		TRBV4-3_TRBJ1-2	0.000417782	1.21892e-05	57	3.4138	194.586	0.0888987		/	/	/	/	/	/	/		/	/
TRBV14_TRBJ2-3	0.000702871	4.02148e-05	50	3.49855	174.927	0.101433		TRBV14_TRBJ2-3	0.000699148	2.48231e-05	62	3.56667	221.134	0.0926142		TRBV14_TRBJ2-3	0.000870474	4.9046e-05	35	3.19708	111.898	0.113261		TRBV14_TRBJ2-3	0.00087829	3.95584e-05	67	3.64449	244.181	0.0951246		TRBV14_TRBJ2-3	0.00112981	3.35737e-05	62	3.59887	223.13	0.0951705		TRBV14_TRBJ2-3	0.00198357	7.6348e-05	54	3.40469	183.853	0.107258		TRBV14_TRBJ2-3	0.00336797
TRBV19_TRBJ1-6	0.00387873	0.000147751	51	3.41847	174.342	0.116474		TRBV19_TRBJ1-6	0.00336531	7.4364e-05	74	3.5078	259.577	0.100325		TRBV19_TRBJ1-6	0.00376681	0.000112569	58	3.5334	204.937	0.109558		TRBV19_TRBJ1-6	0.00382162	0.000134922	88	3.87281	340.808	0.102035		TRBV19_TRBJ1-6	0.00388613	8.54667e-05	57	3.58123	204.13	0.106415		TRBV19_TRBJ1-6	0.00418203	7.18483e-05	65	3.49845	227.399	0.102401		TRBV19_TRBJ1-6	0.00266833
TRBV3-1_TRBJ2-7	0.000394594	5.77671e-06	60	3.39818	203.891	0.0826627		TRBV3-1_TRBJ2-7	0.00037729	2.62956e-06	79	3.48023	274.938	0.0734688		TRBV3-1_TRBJ2-7	0.000235995	6.48955e-06	61	3.34005	203.743	0.0834792		TRBV3-1_TRBJ2-7	0.000388402	5.76893e-06	60	3.46374	207.825	0.0823574		TRBV3-1_TRBJ2-7	0.000408658	3.06511e-06	88	3.54445	311.911	0.0727221		TRBV3-1_TRBJ2-7	0.000457203	3.31948e-06	74	3.41596	252.781	0.0759621		TRBV3-1_TRBJ2-7	0.000718315
/	/	/	/	/	/	/		/	/	/	/	/	/	/		/	/	/	/	/	/	/		TRBV10-2_TRBJ2-4	0.000841439	0.000781866	9	2.0788	18.7092	0.253029		/	/	/	/	/	/	/		/	/	/	/	/	/	/		TRBV10-2_TRBJ2-4	0.000146468
TRBV5-6_TRBJ1-1	0.000938938	5.3879e-05	38	3.07327	116.784	0.113317		TRBV5-6_TRBJ1-1	0.000367718	1.29374e-05	41	3.1977	131.106	0.0966067		TRBV5-6_TRBJ1-1	0.000732695	2.19646e-05	52	3.40479	177.049	0.0954905		TRBV5-6_TRBJ1-1	0.000684148	2.21338e-05	57	3.39469	193.498	0.0939466		TRBV5-6_TRBJ1-1	0.000905847	5.94489e-05	48	3.21964	154.542	0.108101		TRBV5-6_TRBJ1-1	0.00175246	0.000995401	77	3.43995	264.876	0.137476		TRBV5-6_TRBJ1-1	0.000517253
TRBV20-1_TRBJ1-6	0.00817727	0.00014875	71	3.49046	247.823	0.109127		TRBV20-1_TRBJ1-6	0.00764487	9.69783e-05	78	3.49223	272.394	0.10232		TRBV20-1_TRBJ1-6	0.0104042	0.000157621	70	3.51102	245.771	0.110014		TRBV20-1_TRBJ1-6	0.010508	0.000168005	75	3.548	266.1	0.109245		TRBV20-1_TRBJ1-6	0.0049947	7.48457e-05	74	3.59605	266.107	0.0999462		TRBV20-1_TRBJ1-6	0.00525975	8.37984e-05	75	3.48738	261.553	0.101463		TRBV20-1_TRBJ1-6	0.0101773
TRBV20-1_TRBJ1-4	0.0020604	6.02111e-05	56	3.44498	192.919	0.10368		TRBV20-1_TRBJ1-4	0.00273801	2.93459e-05	64	3.39483	217.269	0.0944079		TRBV20-1_TRBJ1-4	0.00278614	6.81403e-05	82	3.6006	295.249	0.0971602		TRBV20-1_TRBJ1-4	0.00379713	6.59306e-05	87	3.65807	318.252	0.0955669		TRBV20-1_TRBJ1-4	0.00257676	4.25551e-05	69	3.56178	245.763	0.0957024		TRBV20-1_TRBJ1-4	0.00309656	4.91283e-05	89	3.60914	321.214	0.0925845		TRBV20-1_TRBJ1-4	0.00367672
TRBV28_TRBJ1-1	0.000211072	3.22163e-06	62	3.34054	207.113	0.0786136		/	/	/	/	/	/	/		TRBV28_TRBJ1-1	0.000241237	4.49277e-06	58	3.39617	196.978	0.0815038		TRBV28_TRBJ1-1	0.000385341	1.80132e-05	67	3.50716	234.98	0.0888957		TRBV28_TRBJ1-1	0.000307937	2.77998e-06	72	3.37959	243.331	0.0754284		TRBV28_TRBJ1-1	0.000562689	1.22452e-05	85	3.43215	291.733	0.0825894		TRBV28_TRBJ1-1	0.00114005
TRBV13_TRBJ2-3	0.000401371	2.41067e-05	42	3.20977	134.811	0.10168		/	/	/	/	/	/	/		TRBV13_TRBJ2-3	0.000408967	5.11676e-05	24	2.88333	69.1998	0.126648		TRBV13_TRBJ2-3	0.00018025	1.89551e-05	45	3.57414	160.836	0.0959771		TRBV13_TRBJ2-3	0.000267948	2.70157e-05	31	3.07667	95.3769	0.110585		TRBV13_TRBJ2-3	0.000261059	1.46795e-05	36	3.18908	114.807	0.100438		TRBV13_TRBJ2-3	0.000279555
TRBV7-3_TRBJ1-6	0.0016878	0.000214294	28	3.08732	86.4451	0.140729		TRBV7-3_TRBJ1-6	0.00325592	0.000135791	75	3.67472	275.604	0.105967		TRBV7-3_TRBJ1-6	0.00130116	0.000119932	26	3.0362	78.9413	0.134418		TRBV7-3_TRBJ1-6	0.00171361	0.000109139	40	3.40846	136.339	0.11824		TRBV7-3_TRBJ1-6	0.00196616	0.000105069	48	3.55251	170.52	0.112623		TRBV7-3_TRBJ1-6	0.000916176	7.72332e-05	26	3.00579	78.1506	0.128467		TRBV7-3_TRBJ1-6	0.0026234
TRBV6-1_TRBJ1-6	0.000794743	3.47714e-05	40	3.29489	131.796	0.105796		TRBV6-1_TRBJ1-6	0.000412421	2.08261e-05	49	3.55807	174.346	0.0953023		TRBV6-1_TRBJ1-6	0.0010432	3.94365e-05	52	3.45235	179.522	0.100732		TRBV6-1_TRBJ1-6	0.00131779	3.7086e-05	61	3.50803	213.99	0.0968478		TRBV6-1_TRBJ1-6	0.000662349	2.12419e-05	48	3.43223	164.747	0.0965367		TRBV6-1_TRBJ1-6	0.00107286	3.03917e-05	73	3.61178	263.66	0.0914373		TRBV6-1_TRBJ1-6	0.00101783
TRBV7-8_TRBJ2-3	0.00361956	0.000217404	59	3.47811	205.209	0.118078		TRBV7-8_TRBJ2-3	0.00305839	7.15241e-05	66	3.3938	223.991	0.102638		TRBV7-8_TRBJ2-3	0.00162251	8.28666e-05	45	3.48006	156.603	0.111628		TRBV7-8_TRBJ2-3	0.00228014	7.49961e-05	51	3.44316	175.601	0.108008		TRBV7-8_TRBJ2-3	0.00342893	0.000116047	65	3.56683	231.844	0.107435		TRBV7-8_TRBJ2-3	0.00157454	5.14888e-05	50	3.2605	163.025	0.10541		TRBV7-8_TRBJ2-3	0.00261989
/	/	/	/	/	/	/		/	/	/	/	/	/	/		TRBV6-3_TRBJ2-6	0.000135906	1.09823e-05	39	3.3753	131.637	0.0951417		/	/	/	/	/	/	/		TRBV6-3_TRBJ2-6	0.000197521	1.03358e-05	48	3.41854	164.09	0.0905499		/	/	/	/	/	/	/		/	/
TRBV2_TRBJ1-5	0.00414357	0.000105203	55	3.48272	191.55	0.110146		TRBV2_TRBJ1-5	0.0079153	0.000111809	67	3.35739	224.945	0.107593		TRBV2_TRBJ1-5	0.00602443	0.000108575	79	3.59184	283.755	0.102837		TRBV2_TRBJ1-5	0.00666829	0.000102428	68	3.46424	235.568	0.105666		TRBV2_TRBJ1-5	0.0041595	8.43975e-05	61	3.58967	218.97	0.104888		TRBV2_TRBJ1-5	0.009194	7.9815e-05	66	3.34046	220.47	0.104136		TRBV2_TRBJ1-5	0.0066156
TRBV7-9_TRBJ1-2	0.00376886	8.75394e-05	55	3.37151	185.433	0.10865		TRBV7-9_TRBJ1-2	0.0050943	6.80531e-05	65	3.40306	221.199	0.102343		TRBV7-9_TRBJ1-2	0.00647595	0.000102335	64	3.36131	215.124	0.107442		TRBV7-9_TRBJ1-2	0.00574326	8.44147e-05	75	3.5297	264.727	0.101323		TRBV7-9_TRBJ1-2	0.00489092	8.18313e-05	69	3.38389	233.489	0.103313		TRBV7-9_TRBJ1-2	0.00709129	6.0267e-05	65	3.29967	214.479	0.101644		TRBV7-9_TRBJ1-2	0.00620524
TRBV5-4_TRBJ2-2	0.000282726	1.4664e-05	50	3.24146	162.073	0.0936225		TRBV5-4_TRBJ2-2	0.000279049	7.25759e-06	55	3.33241	183.282	0.0859797		TRBV5-4_TRBJ2-2	0.000658939	2.8579e-05	52	3.31945	172.611	0.0983754		TRBV5-4_TRBJ2-2	0.000486945	1.66004e-05	56	3.427	191.912	0.0916342		TRBV5-4_TRBJ2-2	0.00071467	1.52543e-05	59	3.45575	203.889	0.0899002		TRBV5-4_TRBJ2-2	0.000387199	1.26878e-05	58	3.44556	199.842	0.088766		TRBV5-4_TRBJ2-2	0.000563333
TRBV29-1_TRBJ2-5	0.0096269	0.00023729	85	3.55498	302.174	0.111232		TRBV29-1_TRBJ2-5	0.00453105	8.28838e-05	69	3.44785	237.902	0.1031		TRBV29-1_TRBJ2-5	0.0041024	0.000115689	81	3.70844	300.383	0.102523		TRBV29-1_TRBJ2-5	0.00987523	0.000498247	83	3.51213	291.507	0.122856		TRBV29-1_TRBJ2-5	0.0058235	8.39698e-05	71	3.62466	257.351	0.101781		TRBV29-1_TRBJ2-5	0.00664021	0.000102461	65	3.47037	225.574	0.106515		TRBV29-1_TRBJ2-5	0.00410854
/	/	/	/	/	/	/		TRBV5-5_TRBJ1-4	0.000119382	1.80914e-05	23	2.88032	66.2474	0.115782		TRBV5-5_TRBJ1-4	0.000171349	1.78463e-05	17	2.59511	44.1169	0.128052		TRBV5-5_TRBJ1-4	0.000162001	2.7785e-05	16	2.62677	42.0283	0.135187		TRBV5-5_TRBJ1-4	0.0001941	1.48266e-05	24	2.82534	67.8081	0.113081		TRBV5-5_TRBJ1-4	0.000131378	1.91054e-05	36	3.266	117.576	0.102359		TRBV5-5_TRBJ1-4	0.000315189
TRBV7-6_TRBJ1-4	0.000634106	0.000106314	28	3.19969	89.5913	0.128913		TRBV7-6_TRBJ1-4	0.00106497	0.000108338	27	3.01935	81.5224	0.13195		TRBV7-6_TRBJ1-4	0.000678158	0.000146764	21	2.85174	59.8866	0.146774		TRBV7-6_TRBJ1-4	0.000892653	0.00013139	32	3.30536	105.771	0.127268		TRBV7-6_TRBJ1-4	0.00055286	8.05483e-05	16	2.50078	40.0126	0.152455		TRBV7-6_TRBJ1-4	0.000641545	4.94234e-05	34	3.29578	112.056	0.113314		TRBV7-6_TRBJ1-4	0.000612203
TRBV6-1_TRBJ2-5	0.001208	2.35512e-05	72	3.49106	251.356	0.0900211		TRBV6-1_TRBJ2-5	0.00104425	0.000647819	54	3.43878	185.694	0.138233		TRBV6-1_TRBJ2-5	0.000876589	1.82207e-05	72	3.57769	257.594	0.0875161		TRBV6-1_TRBJ2-5	0.00084556	2.09565e-05	78	3.61735	282.153	0.0872217		TRBV6-1_TRBJ2-5	0.000589927	1.24743e-05	64	3.48202	222.85	0.0868462		TRBV6-1_TRBJ2-5	0.000748432	1.49008e-05	77	3.65653	281.553	0.0845772		TRBV6-1_TRBJ2-5	0.000765683
/	/	/	/	/	/	/		/	/	/	/	/	/	/		/	/	/	/	/	/	/		/	/	/	/	/	/	/		/	/	/	/	/	/	/		/	/	/	/	/	/	/		/	/
TRBV7-8_TRBJ1-1	0.0133283	0.0117792	73	3.55487	259.505	0.214748		TRBV7-8_TRBJ1-1	0.00162412	6.07955e-05	50	3.17814	158.907	0.107755		TRBV7-8_TRBJ1-1	0.00135657	8.6361e-05	39	3.34575	130.484	0.11632		TRBV7-8_TRBJ1-1	0.00242142	8.17069e-05	53	3.42055	181.289	0.108323		TRBV7-8_TRBJ1-1	0.00151452	5.82371e-05	39	3.08511	120.319	0.11351		TRBV7-8_TRBJ1-1	0.00159276	4.47761e-05	53	3.31685	175.793	0.102423		TRBV7-8_TRBJ1-1	0.00211158
/	/	/	/	/	/	/		TRBV4-3_TRBJ2-3	0.000166083	5.89022e-06	58	3.43059	198.974	0.083178		TRBV4-3_TRBJ2-3	0.000299767	1.01087e-05	50	3.36904	168.452	0.0899125		/	/	/	/	/	/	/		TRBV4-3_TRBJ2-3	0.000501395	7.41329e-06	71	3.5231	250.14	0.0812833		/	/	/	/	/	/	/		/	/
TRBV11-2_TRBJ1-2	0.00088106	4.23255e-05	45	3.2191	144.86	0.105812		TRBV11-2_TRBJ1-2	0.000953164	2.36661e-05	62	3.46434	214.789	0.0926991		TRBV11-2_TRBJ1-2	0.00121617	3.46941e-05	60	3.53915	212.349	0.0963573		TRBV11-2_TRBJ1-2	0.00108338	3.03752e-05	61	3.36167	205.062	0.0957497		TRBV11-2_TRBJ1-2	0.000974563	3.2647e-05	54	3.40273	183.748	0.0984479		TRBV11-2_TRBJ1-2	0.00121294	2.02857e-05	64	3.37813	216.201	0.0912655		TRBV11-2_TRBJ1-2	0.000677387
TRBV12-3_TRBJ2-1	0.00167358	2.92168e-05	75	3.57455	268.091	0.0908206		TRBV12-3_TRBJ2-1	0.00103941	1.39893e-05	75	3.53729	265.297	0.0849958		TRBV12-3_TRBJ2-1	0.00390259	5.91548e-05	87	3.57364	310.907	0.0948869		TRBV12-3_TRBJ2-1	0.00252208	2.75496e-05	105	3.68421	386.842	0.084754		TRBV12-3_TRBJ2-1	0.00172174	1.65373e-05	78	3.50235	273.183	0.085837		TRBV12-3_TRBJ2-1	0.00184578	1.34992e-05	82	3.49919	286.934	0.0835517		TRBV12-3_TRBJ2-1	0.0020396
/	/	/	/	/	/	/		/	/	/	/	/	/	/		/	/	/	/	/	/	/		/	/	/	/	/	/	/		/	/	/	/	/	/	/		/	/	/	/	/	/	/		/	/
TRBV5-6_TRBJ2-1	0.000815517	2.4551e-05	76	3.58381	272.37	0.0890796		TRBV5-6_TRBJ2-1	0.000704512	1.77758e-05	59	3.41864	201.7	0.0913431		TRBV5-6_TRBJ2-1	0.000608021	2.1091e-05	62	3.5352	219.182	0.0913628		TRBV5-6_TRBJ2-1	0.000985192	2.8256e-05	71	3.59314	255.113	0.0913412		TRBV5-6_TRBJ2-1	0.00118641	2.20973e-05	73	3.55093	259.218	0.0889901		TRBV5-6_TRBJ2-1	0.000989648	1.85153e-05	100	3.77195	377.195	0.0820108		TRBV5-6_TRBJ2-1	0.000689837
TRBV6-5_TRBJ1-2	0.00117123	2.14405e-05	60	3.42111	205.266	0.0926297		TRBV6-5_TRBJ1-2	0.00108664	1.53566e-05	66	3.43086	226.437	0.0882144		TRBV6-5_TRBJ1-2	0.0015193	2.75806e-05	66	3.47234	229.174	0.0929288		TRBV6-5_TRBJ1-2	0.00213238	2.40176e-05	70	3.4113	238.791	0.0910317		TRBV6-5_TRBJ1-2	0.000961661	1.50404e-05	64	3.4425	220.32	0.0884961		TRBV6-5_TRBJ1-2	0.00173373	2.97278e-05	84	3.57681	300.452	0.0891545		TRBV6-5_TRBJ1-2	0.00185478
TRBV5-4_TRBJ1-6	0.000416479	3.91039e-05	27	3.02844	81.7678	0.118621		TRBV5-4_TRBJ1-6	0.00125998	0.000265481	41	3.1996	131.183	0.13204		TRBV5-4_TRBJ1-6	0.000452397	5.11676e-05	29	3.14645	91.2471	0.118888		TRBV5-4_TRBJ1-6	0.000655185	4.28549e-05	36	3.25187	117.067	0.110682		TRBV5-4_TRBJ1-6	0.00026752	3.27896e-05	24	2.94603	70.7047	0.120578		TRBV5-4_TRBJ1-6	0.000521011	2.81049e-05	36	3.05217	109.878	0.107658		TRBV5-4_TRBJ1-6	0.000609412
TRBV7-2_TRBJ2-3	0.00338327	9.17609e-05	59	3.56353	210.248	0.106636		TRBV7-2_TRBJ2-3	0.00473668	5.29068e-05	83	3.53972	293.797	0.0947456		TRBV7-2_TRBJ2-3	0.00682301	8.88569e-05	82	3.63527	298.092	0.099757		TRBV7-2_TRBJ2-3	0.00291896	5.67474e-05	74	3.7137	274.814	0.0965597		TRBV7-2_TRBJ2-3	0.00984977	6.90006e-05	102	3.54874	361.972	0.093923		TRBV7-2_TRBJ2-3	0.00336551	5.42919e-05	71	3.56238	252.929	0.0975665		TRBV7-2_TRBJ2-3	0.00516065
/	/	/	/	/	/	/		/	/	/	/	/	/	/		/	/	/	/	/	/	/		/	/	/	/	/	/	/		/	/	/	/	/	/	/		/	/	/	/	/	/	/		/	/
/	/	/	/	/	/	/		/	/	/	/	/	/	/		/	/	/	/	/	/	/		/	/	/	/	/	/	/		/	/	/	/	/	/	/		/	/	/	/	/	/	/		/	/
TRBV15_TRBJ2-1	0.0105187	0.00134753	64	3.56759	228.326	0.147707		TRBV15_TRBJ2-1	0.0109443	0.00077509	67	3.55144	237.946	0.135274		TRBV15_TRBJ2-1	0.010418	0.00277952	73	3.68811	269.232	0.160992		TRBV15_TRBJ2-1	0.00969898	0.000287505	73	3.74529	273.406	0.11588		TRBV15_TRBJ2-1	0.00535824	0.000148907	83	3.81088	316.303	0.104514		TRBV15_TRBJ2-1	0.00464299	9.33143e-05	76	3.6286	275.773	0.101672		TRBV15_TRBJ2-1	0.00350636
/	/	/	/	/	/	/		/	/	/	/	/	/	/		TRBV5-6_TRBJ2-6	0.000209163	2.09662e-05	26	2.92916	76.1581	0.11359		TRBV5-6_TRBJ2-6	0.000118793	1.56585e-05	26	3.07152	79.8596	0.109395		TRBV5-6_TRBJ2-6	0.00012346	1.75353e-05	22	2.79438	61.4763	0.117547		TRBV5-6_TRBJ2-6	0.000162212	1.44582e-05	28	3.07983	86.2354	0.106741		TRBV5-6_TRBJ2-6	0.000148614
TRBV14_TRBJ1-1	0.000498797	3.75486e-05	43	3.48762	149.968	0.103846		TRBV14_TRBJ1-1	0.000284624	1.73551e-05	43	3.26608	140.441	0.0978157		TRBV14_TRBJ1-1	0.000695505	4.29309e-05	39	3.27441	127.702	0.108716		TRBV14_TRBJ1-1	0.000793404	3.08461e-05	51	3.47571	177.261	0.0985897		TRBV14_TRBJ1-1	0.000460337	2.77286e-05	31	3.06934	95.1497	0.110917		TRBV14_TRBJ1-1	0.000736334	2.19823e-05	66	3.67437	242.508	0.0900262		TRBV14_TRBJ1-1	0.000956442
TRBV10-3_TRBJ2-2	0.00339215	0.000165081	68	3.67134	249.651	0.110285		TRBV10-3_TRBJ2-2	0.00284129	5.52208e-05	65	3.61712	235.113	0.0990427		TRBV10-3_TRBJ2-2	0.0117312	0.011256	37	3.30892	122.43	0.245791		TRBV10-3_TRBJ2-2	0.00254881	8.37083e-05	80	3.83404	306.723	0.0986287		TRBV10-3_TRBJ2-2	0.00219205	8.29006e-05	66	3.7705	248.853	0.102261		TRBV10-3_TRBJ2-2	0.00230409	7.01517e-05	74	3.84992	284.894	0.0980713		TRBV10-3_TRBJ2-2	0.00339602
TRBV6-1_TRBJ1-3	0.000178745	1.29976e-05	34	3.14975	107.092	0.10083		TRBV6-1_TRBJ1-3	0.000277366	0.000174393	45	3.26799	147.06	0.122753		TRBV6-1_TRBJ1-3	0.000305009	1.97183e-05	40	3.19436	127.775	0.100897		TRBV6-1_TRBJ1-3	0.000208859	1.17733e-05	53	3.53198	187.195	0.0892828		TRBV6-1_TRBJ1-3	0.0001802	1.38999e-05	49	3.46118	169.598	0.0923509		TRBV6-1_TRBJ1-3	0.000149598	5.2374e-06	43	3.25577	139.998	0.0882346		TRBV6-1_TRBJ1-3	0.00030882
/	/	/	/	/	/	/		/	/	/	/	/	/	/		TRBV5-5_TRBJ1-3	0.000113567	7.06363e-05	6	1.73287	10.3972	0.2369		TRBV5-5_TRBJ1-3	0.000156585	1.81309e-05	26	2.9178	75.8629	0.112179		/	/	/	/	/	/	/		/	/	/	/	/	/	/		/	/
TRBV7-9_TRBJ1-3	0.00123955	8.48733e-05	28	2.89875	81.1651	0.128643		TRBV7-9_TRBJ1-3	0.00115564	4.06004e-05	58	3.49581	202.757	0.0987068		TRBV7-9_TRBJ1-3	0.00139426	6.47707e-05	42	3.36183	141.197	0.111052		TRBV7-9_TRBJ1-3	0.00141975	8.35906e-05	52	3.51389	182.722	0.108422		TRBV7-9_TRBJ1-3	0.00126069	4.21987e-05	49	3.30472	161.931	0.103464		TRBV7-9_TRBJ1-3	0.001456	4.3227e-05	67	3.55694	238.315	0.0963905		TRBV7-9_TRBJ1-3	0.00184362
TRBV4-1_TRBJ1-2	0.000564785	2.42178e-05	55	3.46558	190.607	0.0950136		TRBV4-1_TRBJ1-2	0.00019301	6.52131e-06	41	3.22113	132.066	0.0909279		TRBV4-1_TRBJ1-2	0.000557228	1.53503e-05	56	3.34265	187.189	0.0914203		TRBV4-1_TRBJ1-2	0.0010523	4.29726e-05	56	3.47861	194.802	0.100018		TRBV4-1_TRBJ1-2	0.000445795	1.48979e-05	62	3.52838	218.759	0.0885369		TRBV4-1_TRBJ1-2	0.000502864	1.11387e-05	68	3.58349	243.678	0.084586		TRBV4-1_TRBJ1-2	0.00157466
/	/	/	/	/	/	/		/	/	/	/	/	/	/		/	/	/	/	/	/	/		/	/	/	/	/	/	/		/	/	/	/	/	/	/		/	/	/	/	/	/	/		/	/
TRBV29-1_TRBJ1-5	0.00153683	0.000175412	30	3.08903	92.6708	0.13536		TRBV29-1_TRBJ1-5	0.00222356	0.000140524	43	3.27048	140.631	0.120847		TRBV29-1_TRBJ1-5	0.00243371	0.000235621	31	3.1034	96.2055	0.138993		TRBV29-1_TRBJ1-5	0.00259461	0.000163531	52	3.45528	179.675	0.117146		TRBV29-1_TRBJ1-5	0.00348524	0.000183764	52	3.34425	173.901	0.119486		TRBV29-1_TRBJ1-5	0.00865883	0.00572964	49	3.33761	163.543	0.201504		TRBV29-1_TRBJ1-5	0.00218657
/	/	/	/	/	/	/		TRBV7-4_TRBJ2-1	0.000372872	5.73245e-05	21	2.89682	60.8332	0.13214		TRBV7-4_TRBJ2-1	0.000654946	0.000184952	11	2.34247	25.7672	0.189846		TRBV7-4_TRBJ2-1	0.000672021	7.08754e-05	32	3.30001	105.6	0.119087		TRBV7-4_TRBJ2-1	0.000624641	5.71679e-05	37	3.38854	125.376	0.112329		TRBV7-4_TRBJ2-1	0.000144803	3.60717e-05	6	1.73287	10.3972	0.221337		TRBV7-4_TRBJ2-1	0.000390319
/	/	/	/	/	/	/		/	/	/	/	/	/	/		/	/	/	/	/	/	/		TRBV18_TRBJ2-7	0.000111493	2.8256e-06	54	3.18249	171.855	0.0806278		/	/	/	/	/	/	/		TRBV18_TRBJ2-7	0.000136467	7.22909e-06	61	3.2767	199.879	0.0845448		TRBV18_TRBJ2-7	0.000162209
TRBV2_TRBJ1-2	0.00727988	0.000158304	51	3.32706	169.68	0.118012		TRBV2_TRBJ1-2	0.00812913	0.000111914	61	3.31613	202.284	0.109756		TRBV2_TRBJ1-2	0.00778459	0.000147388	46	3.26392	150.14	0.119914		TRBV2_TRBJ1-2	0.0102104	0.000132214	71	3.56118	252.844	0.107296		TRBV2_TRBJ1-2	0.00432288	8.85318e-05	61	3.46018	211.071	0.106149		TRBV2_TRBJ1-2	0.0118057	9.41257e-05	61	3.30936	201.871	0.107748		TRBV2_TRBJ1-2	0.00679713
TRBV10-1_TRBJ1-6	0.00125666	0.00020885	15	2.63025	39.4538	0.170246		TRBV10-1_TRBJ1-6	0.00241373	0.000249598	33	3.14491	103.782	0.137673		TRBV10-1_TRBJ1-6	0.00191042	0.000182706	29	3.13381	90.8806	0.136589		TRBV10-1_TRBJ1-6	0.00140267	0.000182487	29	3.08438	89.4469	0.137053		TRBV10-1_TRBJ1-6	0.000776186	0.000163378	9	2.12066	19.086	0.206193		TRBV10-1_TRBJ1-6	0.0025318	0.00127564	32	3.21381	102.842	0.17171		TRBV10-1_TRBJ1-6	0.00116294
TRBV6-2_TRBJ2-1	0.000151972	6.88762e-06	41	3.29473	135.084	0.0909254		TRBV6-2_TRBJ2-1	0.000263587	3.36584e-06	72	3.61852	260.533	0.0756327		TRBV6-2_TRBJ2-1	0.000314494	7.98714e-06	67	3.55841	238.413	0.0825171		TRBV6-2_TRBJ2-1	0.000199205	7.65266e-06	57	3.49824	199.399	0.084992		TRBV6-2_TRBJ2-1	0.000508309	5.061e-06	82	3.68107	301.848	0.0761477		TRBV6-2_TRBJ2-1	0.000149745	3.83584e-06	64	3.5839	229.369	0.0782167		TRBV6-2_TRBJ2-1	0.000467381
TRBV15_TRBJ2-2	0.00121878	9.69822e-05	30	2.99287	89.786	0.12757		TRBV15_TRBJ2-2	0.00196639	6.86842e-05	57	3.56586	203.254	0.104072		TRBV15_TRBJ2-2	0.00197083	0.000105206	57	3.61642	206.136	0.108629		TRBV15_TRBJ2-2	0.00107761	0.000106078	49	3.5921	176.013	0.112049		TRBV15_TRBJ2-2	0.00126012	5.81658e-05	73	3.78296	276.156	0.0967202		TRBV15_TRBJ2-2	0.00151014	6.32914e-05	55	3.51655	193.41	0.104165		TRBV15_TRBJ2-2	0.00158889
/	/	/	/	/	/	/		/	/	/	/	/	/	/		TRBV13_TRBJ1-6	0.000127045	3.80637e-05	4	1.36892	5.47569	0.306417		TRBV13_TRBJ1-6	0.000137159	8.41793e-05	10	2.23157	22.3157	0.181973		TRBV13_TRBJ1-6	0.000126169	4.34818e-05	5	1.49418	7.47088	0.26251		TRBV13_TRBJ1-6	0.000139566	3.26784e-05	10	2.2161	22.161	0.165674		/	/
TRBV5-1_TRBJ1-6	0.00429354	0.00259108	55	3.46231	190.427	0.16959		TRBV5-1_TRBJ1-6	0.00220326	4.40715e-05	56	3.38299	189.447	0.100803		TRBV5-1_TRBJ1-6	0.00175418	5.85308e-05	68	3.65363	248.447	0.0986378		TRBV5-1_TRBJ1-6	0.00262828	5.59233e-05	72	3.45383	248.676	0.0981623		TRBV5-1_TRBJ1-6	0.0019065	5.03961e-05	55	3.3049	181.77	0.102981		TRBV5-1_TRBJ1-6	0.000972239	4.40384e-05	53	3.53885	187.559	0.100988		TRBV5-1_TRBJ1-6	0.00309078
TRBV7-3_TRBJ2-3	0.00437297	9.09833e-05	69	3.59638	248.15	0.103336		TRBV7-3_TRBJ2-3	0.00348364	3.7445e-05	84	3.62632	304.61	0.0909541		TRBV7-3_TRBJ2-3	0.00333014	5.70332e-05	86	3.68228	316.676	0.0942304		TRBV7-3_TRBJ2-3	0.00219313	3.23766e-05	86	3.64968	313.873	0.0892073		TRBV7-3_TRBJ2-3	0.00307759	4.14146e-05	61	3.41357	208.228	0.0984078		TRBV7-3_TRBJ2-3	0.00198166	3.93174e-05	84	3.81115	320.137	0.090604		TRBV7-3_TRBJ2-3	0.00334529
TRBV7-9_TRBJ2-7	0.0123317	0.000123755	75	3.44316	258.237	0.106103		TRBV7-9_TRBJ2-7	0.0122765	5.94281e-05	91	3.47903	316.592	0.094633		TRBV7-9_TRBJ2-7	0.00452796	8.58618e-05	79	3.57998	282.818	0.100318		TRBV7-9_TRBJ2-7	0.00662085	7.68798e-05	73	3.3981	248.061	0.101506		TRBV7-9_TRBJ2-7	0.0136119	6.96422e-05	80	3.46039	276.832	0.0984969		TRBV7-9_TRBJ2-7	0.0164603	6.76436e-05	94	3.52917	331.742	0.0951369		TRBV7-9_TRBJ2-7	0.0125135
TRBV28_TRBJ1-2	0.000370376	4.22145e-06	57	3.22621	183.894	0.0821625		TRBV28_TRBJ1-2	0.00029104	3.99693e-06	63	3.2595	205.349	0.080106		TRBV28_TRBJ1-2	0.000336957	7.73754e-06	67	3.43556	230.183	0.0828261		TRBV28_TRBJ1-2	0.000382633	8.12359e-06	55	3.1394	172.667	0.087812		TRBV28_TRBJ1-2	0.000562911	3.63536e-06	71	3.34752	237.674	0.0773752		TRBV28_TRBJ1-2	0.000966264	4.42597e-06	73	3.27266	238.904	0.0785361		TRBV28_TRBJ1-2	0.00101218
TRBV5-1_TRBJ1-3	0.000457805	3.17719e-05	34	3.0984	105.346	0.109919		TRBV5-1_TRBJ1-3	0.000606062	1.36737e-05	54	3.27947	177.091	0.0914454		TRBV5-1_TRBJ1-3	0.000589676	2.22142e-05	44	3.23437	142.312	0.0998021		TRBV5-1_TRBJ1-3	0.00114331	2.67254e-05	56	3.22492	180.596	0.0968984		TRBV5-1_TRBJ1-3	0.000838771	2.29527e-05	46	3.16172	145.439	0.0996707		TRBV5-1_TRBJ1-3	0.000602006	2.08758e-05	45	3.27614	147.426	0.098525		TRBV5-1_TRBJ1-3	0.000667298
TRBV7-6_TRBJ2-3	0.0101444	0.00608844	62	3.57088	221.394	0.192467		TRBV7-6_TRBJ2-3	0.00197754	7.49951e-05	68	3.61364	245.728	0.101414		TRBV7-6_TRBJ2-3	0.00860427	0.00676998	53	3.5126	186.168	0.203072		TRBV7-6_TRBJ2-3	0.0021245	6.4871e-05	51	3.4387	175.374	0.10641		TRBV7-6_TRBJ2-3	0.00187257	8.85318e-05	57	3.59391	204.853	0.106746		TRBV7-6_TRBJ2-3	0.00196181	5.40706e-05	57	3.39006	193.234	0.102514		TRBV7-6_TRBJ2-3	0.031512
/	/	/	/	/	/	/		/	/	/	/	/	/	/		/	/	/	/	/	/	/		/	/	/	/	/	/	/		/	/	/	/	/	/	/		/	/	/	/	/	/	/		/	/
TRBV25-1_TRBJ1-6	0.00268962	0.000512461	20	2.8259	56.5181	0.173452		TRBV25-1_TRBJ1-6	0.00252049	0.000305555	20	2.80437	56.0874	0.162678		TRBV25-1_TRBJ1-6	0.000990655	0.000199803	12	2.32219	27.8663	0.187059		TRBV25-1_TRBJ1-6	0.0037511	0.000335893	40	3.37933	135.173	0.135093		TRBV25-1_TRBJ1-6	0.00128428	0.000295462	40	3.43195	137.278	0.132544		TRBV25-1_TRBJ1-6	0.001634	0.000223364	32	3.27787	104.892	0.135544		TRBV25-1_TRBJ1-6	0.00115321
TRBV6-3_TRBJ1-6	0.000141752	1.84411e-05	26	3.05881	79.5291	0.111142		TRBV6-3_TRBJ1-6	0.000128533	1.0939e-05	44	3.39876	149.546	0.0926861		TRBV6-3_TRBJ1-6	0.00022676	1.74719e-05	36	3.25021	117.008	0.101627		TRBV6-3_TRBJ1-6	0.000157056	2.23693e-05	15	2.53173	37.976	0.136142		TRBV6-3_TRBJ1-6	0.000133368	1.20466e-05	42	3.39337	142.521	0.0943821		/	/	/	/	/	/	/		TRBV6-3_TRBJ1-6	0.000128938
/	/	/	/	/	/	/		/	/	/	/	/	/	/		/	/	/	/	/	/	/		/	/	/	/	/	/	/		/	/	/	/	/	/	/		TRBV11-3_TRBJ1-3	0.000106961	1.68187e-05	11	2.27663	25.043	0.149754		/	/
TRBV6-5_TRBJ2-3	0.000868507	1.833e-05	84	3.70923	311.575	0.0846625		TRBV6-5_TRBJ2-3	0.00093381	1.28323e-05	73	3.53718	258.214	0.0847553		TRBV6-5_TRBJ2-3	0.00224626	0.00126871	70	3.57428	250.2	0.143948		TRBV6-5_TRBJ2-3	0.00137701	5.83957e-05	70	3.58503	250.952	0.0984353		TRBV6-5_TRBJ2-3	0.000733203	1.03358e-05	76	3.51924	267.462	0.0826344		TRBV6-5_TRBJ2-3	0.000679461	1.03273e-05	73	3.584	261.632	0.0829556		TRBV6-5_TRBJ2-3	0.00110062
/	/	/	/	/	/	/		/	/	/	/	/	/	/		/	/	/	/	/	/	/		/	/	/	/	/	/	/		/	/	/	/	/	/	/		/	/	/	/	/	/	/		/	/
TRBV6-6_TRBJ1-5	0.00025773	2.16627e-05	44	3.40926	150.007	0.098522		TRBV6-6_TRBJ1-5	0.00031965	1.00975e-05	58	3.47141	201.342	0.0868813		TRBV6-6_TRBJ1-5	0.000470992	1.90943e-05	48	3.3993	163.166	0.0957706		TRBV6-6_TRBJ1-5	0.00044409	1.97792e-05	47	3.43952	161.657	0.0962578		TRBV6-6_TRBJ1-5	0.000284699	1.0122e-05	48	3.30902	158.833	0.0909661		TRBV6-6_TRBJ1-5	0.000782807	0.000401657	52	3.45885	179.86	0.130581		TRBV6-6_TRBJ1-5	0.00101011
TRBV6-6_TRBJ2-7	0.00104392	3.22163e-05	70	3.71264	259.885	0.0921913		TRBV6-6_TRBJ2-7	0.00127597	1.52515e-05	83	3.57801	296.975	0.0839608		TRBV6-6_TRBJ2-7	0.000446157	2.94526e-05	37	3.07777	113.878	0.107325		TRBV6-6_TRBJ2-7	0.0313794	0.0298475	62	3.35228	207.841	0.282905		TRBV6-6_TRBJ2-7	0.00111149	1.68937e-05	77	3.65663	281.561	0.085543		TRBV6-6_TRBJ2-7	0.000937347	1.71875e-05	71	3.58008	254.186	0.0872598		TRBV6-6_TRBJ2-7	0.00115593
/	/	/	/	/	/	/		/	/	/	/	/	/	/		/	/	/	/	/	/	/		/	/	/	/	/	/	/		/	/	/	/	/	/	/		/	/	/	/	/	/	/		/	/
TRBV7-8_TRBJ2-2	0.000976043	9.80931e-05	37	3.36938	124.667	0.11904		TRBV7-8_TRBJ2-2	0.00114228	5.70089e-05	48	3.47251	166.681	0.106047		TRBV7-8_TRBJ2-2	0.00100888	6.36475e-05	40	3.31542	132.617	0.112273		TRBV7-8_TRBJ2-2	0.00290884	0.0019705	56	3.55153	198.886	0.160805		TRBV7-8_TRBJ2-2	0.000962088	7.84098e-05	47	3.41673	160.586	0.110426		TRBV7-8_TRBJ2-2	0.000675699	4.24156e-05	42	3.38457	142.152	0.106238		TRBV7-8_TRBJ2-2	0.00128186
TRBV5-5_TRBJ1-5	0.000217738	2.74394e-05	18	2.56097	46.0974	0.131768		TRBV5-5_TRBJ1-5	0.000343947	2.15624e-05	47	3.39474	159.553	0.0972818		TRBV5-5_TRBJ1-5	0.000379639	3.03262e-05	31	3.11048	96.4249	0.111546		TRBV5-5_TRBJ1-5	0.000298336	2.62545e-05	30	3.19835	95.9506	0.11014		TRBV5-5_TRBJ1-5	0.00017072	1.61097e-05	28	3.04983	85.3954	0.108024		TRBV5-5_TRBJ1-5	0.000434631	1.74088e-05	41	3.11016	127.517	0.0997917		TRBV5-5_TRBJ1-5	0.000468526
TRBV9_TRBJ1-4	0.00112002	5.94335e-05	35	3.19124	111.693	0.115542		TRBV9_TRBJ1-4	0.00106034	2.86096e-05	54	3.36197	181.547	0.0974309		TRBV9_TRBJ1-4	0.000677035	4.54269e-05	54	3.66875	198.113	0.100253		TRBV9_TRBJ1-4	0.00129707	4.02648e-05	57	3.52392	200.863	0.0988003		TRBV9_TRBJ1-4	0.00111292	4.59054e-05	60	3.52866	211.72	0.0991132		TRBV9_TRBJ1-4	0.00120556	3.55553e-05	51	3.2761	167.081	0.101112		TRBV9_TRBJ1-4	0.00169129
TRBV10-1_TRBJ1-1	0.00368166	0.00229602	49	3.61726	177.246	0.168519		TRBV10-1_TRBJ1-1	0.00178589	0.000166819	37	3.23018	119.517	0.127421		TRBV10-1_TRBJ1-1	0.00178949	7.96218e-05	48	3.40408	163.396	0.110229		TRBV10-1_TRBJ1-1	0.0014108	0.00012256	41	3.35133	137.405	0.119573		TRBV10-1_TRBJ1-1	0.000777897	5.06812e-05	45	3.47246	156.261	0.106124		TRBV10-1_TRBJ1-1	0.00149768	5.32592e-05	54	3.60736	194.797	0.1022		TRBV10-1_TRBJ1-1	0.00102692
TRBV7-8_TRBJ1-4	0.00034227	7.13202e-05	10	2.16816	21.6816	0.18049		TRBV7-8_TRBJ1-4	0.000384547	6.41613e-05	19	2.79956	53.1916	0.138198		TRBV7-8_TRBJ1-4	0.00121093	0.000102959	43	3.46506	148.998	0.115404		TRBV7-8_TRBJ1-4	0.000836612	8.85354e-05	32	3.11522	99.6869	0.123453		TRBV7-8_TRBJ1-4	0.00100279	6.8074e-05	42	3.3655	141.351	0.111603		TRBV7-8_TRBJ1-4	0.00056468	6.49143e-05	27	3.07887	83.1296	0.124389		TRBV7-8_TRBJ1-4	0.000976405
/	/	/	/	/	/	/		/	/	/	/	/	/	/		/	/	/	/	/	/	/		/	/	/	/	/	/	/		/	/	/	/	/	/	/		/	/	/	/	/	/	/		/	/
TRBV7-2_TRBJ2-5	0.0033465	0.000102426	51	3.38885	172.831	0.112017		TRBV7-2_TRBJ2-5	0.00607355	6.77375e-05	80	3.53179	282.543	0.097857		TRBV7-2_TRBJ2-5	0.00916375	0.00025484	69	3.50064	241.544	0.11677		TRBV7-2_TRBJ2-5	0.00352152	0.000116438	60	3.33693	200.216	0.11045		TRBV7-2_TRBJ2-5	0.00688089	6.94283e-05	80	3.50237	280.19	0.0982546		TRBV7-2_TRBJ2-5	0.00249182	5.04561e-05	71	3.51138	249.308	0.097097		TRBV7-2_TRBJ2-5	0.00272221
TRBV11-1_TRBJ2-5	0.000188965	2.84392e-05	15	2.47779	37.1668	0.140094		TRBV11-1_TRBJ2-5	0.000100239	1.73551e-05	19	2.72775	51.8272	0.122515		TRBV11-1_TRBJ2-5	0.000169103	2.68318e-05	20	2.83043	56.6087	0.124797		/	/	/	/	/	/	/		TRBV11-1_TRBJ2-5	0.00019966	2.61604e-05	35	3.34858	117.2	0.105479		TRBV11-1_TRBJ2-5	0.000288868	4.96447e-05	30	3.12462	93.7387	0.117822		TRBV11-1_TRBJ2-5	0.000221813
TRBV10-2_TRBJ2-2	0.00121433	9.88707e-05	38	3.32895	126.5	0.118783		TRBV10-2_TRBJ2-2	0.000715977	5.43794e-05	51	3.655	186.405	0.103279		TRBV10-2_TRBJ2-2	0.000817434	7.84986e-05	26	3.00633	78.1647	0.128682		TRBV10-2_TRBJ2-2	0.000668136	5.96908e-05	23	2.95295	67.9178	0.129225		TRBV10-2_TRBJ2-2	0.00026474	6.92145e-05	13	2.47622	32.1909	0.159442		TRBV10-2_TRBJ2-2	0.0246579	0.024047	56	3.66923	205.477	0.267078		TRBV10-2_TRBJ2-2	0.000152621
TRBV15_TRBJ1-5	0.00374153	0.000267617	54	3.5782	193.223	0.122445		TRBV15_TRBJ1-5	0.00482409	0.000289042	56	3.4046	190.658	0.123917		TRBV15_TRBJ1-5	0.00210012	0.000143519	38	3.30452	125.572	0.123974		TRBV15_TRBJ1-5	0.00197498	0.000191434	31	3.21396	99.6328	0.134589		TRBV15_TRBJ1-5	0.00268261	0.000103857	60	3.54208	212.525	0.107859		TRBV15_TRBJ1-5	0.00415119	0.000102756	67	3.37022	225.805	0.106529		TRBV15_TRBJ1-5	0.00212661
TRBV9_TRBJ2-7	0.00958613	8.59842e-05	88	3.52962	310.607	0.0986944		TRBV9_TRBJ2-7	0.00778529	4.81736e-05	113	3.53385	399.325	0.0890438		TRBV9_TRBJ2-7	0.0036349	7.55034e-05	78	3.47391	270.965	0.0997153		TRBV9_TRBJ2-7	0.00628554	5.87489e-05	86	3.58392	308.217	0.0949636		TRBV9_TRBJ2-7	0.00845158	5.06812e-05	99	3.60986	357.376	0.0911904		TRBV9_TRBJ2-7	0.00890218	5.29641e-05	90	3.53379	318.041	0.0934522		TRBV9_TRBJ2-7	0.00559297
/	/	/	/	/	/	/		TRBV7-7_TRBJ2-6	0.000125798	9.23502e-05	4	1.36892	5.47569	0.335652		/	/	/	/	/	/	/		TRBV7-7_TRBJ2-6	0.000186843	0.000126563	2	0.693147	1.38629	1.80862		/	/	/	/	/	/	/		/	/	/	/	/	/	/		/	/
TRBV5-5_TRBJ2-3	0.00028317	3.56601e-05	31	3.17201	98.3322	0.112827		TRBV5-5_TRBJ2-3	0.000354781	1.65137e-05	45	3.33293	149.982	0.0960969		TRBV5-5_TRBJ2-3	0.000572703	4.30557e-05	38	3.20833	121.916	0.109797		TRBV5-5_TRBJ2-3	0.000593846	3.61441e-05	40	3.10864	124.346	0.107478		TRBV5-5_TRBJ2-3	0.000354555	1.44702e-05	49	3.27349	160.401	0.0937018		TRBV5-5_TRBJ2-3	0.000587917	2.67034e-05	65	3.68326	239.412	0.0919044		/	/
TRBV4-1_TRBJ2-2	0.000316275	2.54398e-05	49	3.36187	164.731	0.0981841		TRBV4-1_TRBJ2-2	0.000153146	3.99693e-06	51	3.25702	166.108	0.0834288		TRBV4-1_TRBJ2-2	0.000136031	5.11676e-06	55	3.64156	200.286	0.082115		TRBV4-1_TRBJ2-2	0.000222163	7.41719e-06	54	3.45425	186.53	0.0858488		TRBV4-1_TRBJ2-2	0.00014741	4.63331e-06	58	3.44832	200.003	0.0814732		TRBV4-1_TRBJ2-2	0.000298974	1.56384e-05	59	3.4632	204.329	0.0900658		TRBV4-1_TRBJ2-2	0.000212439
TRBV9_TRBJ2-2	0.00254198	4.49917e-05	72	3.45416	248.699	0.0960275		TRBV9_TRBJ2-2	0.00257045	3.2291e-05	80	3.54433	283.547	0.0907891		TRBV9_TRBJ2-2	0.0018464	3.93117e-05	69	3.54842	244.841	0.0950193		TRBV9_TRBJ2-2	0.0025667	7.0169e-05	74	3.58483	265.278	0.0993276		TRBV9_TRBJ2-2	0.00213667	3.16491e-05	75	3.56003	267.002	0.0915882		TRBV9_TRBJ2-2	0.00291081	3.52602e-05	102	3.67575	374.926	0.0872521		TRBV9_TRBJ2-2	0.0024018
TRBV12-3_TRBJ2-2	0.00102059	8.47622e-05	70	3.52952	247.067	0.102637		TRBV12-3_TRBJ2-2	0.000412105	7.7835e-06	70	3.4621	242.347	0.0820905		TRBV12-3_TRBJ2-2	0.000886822	1.59743e-05	65	3.38932	220.306	0.0889798		TRBV12-3_TRBJ2-2	0.00106407	2.17806e-05	74	3.54898	262.625	0.0886621		TRBV12-3_TRBJ2-2	0.000597055	9.3379e-06	75	3.52576	264.432	0.0820773		TRBV12-3_TRBJ2-2	0.00074135	1.22452e-05	66	3.48887	230.265	0.086182		TRBV12-3_TRBJ2-2	0.000706294
TRBV4-1_TRBJ1-3	0.000189632	1.19978e-05	37	3.24299	119.99	0.0977396		/	/	/	/	/	/	/		/	/	/	/	/	/	/		TRBV4-1_TRBJ1-3	0.000189197	1.14201e-05	41	3.22693	132.304	0.0953697		/	/	/	/	/	/	/		/	/	/	/	/	/	/		TRBV4-1_TRBJ1-3	0.000111193
TRBV11-2_TRBJ1-3	0.000245066	1.52194e-05	32	3.10293	99.2938	0.103946		TRBV11-2_TRBJ1-3	0.000246969	1.40945e-05	47	3.32412	156.233	0.0939683		TRBV11-2_TRBJ1-3	0.000207042	1.98431e-05	37	3.32688	123.095	0.101738		TRBV11-2_TRBJ1-3	0.000377453	2.13097e-05	37	3.03748	112.387	0.104387		TRBV11-2_TRBJ1-3	0.00024585	1.45415e-05	41	3.30815	135.634	0.0969452		TRBV11-2_TRBJ1-3	0.000493717	5.49558e-05	46	3.37109	155.07	0.107163		TRBV11-2_TRBJ1-3	0.000365061
TRBV7-2_TRBJ2-2	0.0015566	8.09851e-05	50	3.29867	164.934	0.110225		TRBV7-2_TRBJ2-2	0.00213636	4.31248e-05	70	3.57366	250.156	0.0955215		TRBV7-2_TRBJ2-2	0.00334973	7.50042e-05	79	3.60941	285.144	0.0987466		TRBV7-2_TRBJ2-2	0.00176741	6.49887e-05	77	3.66873	282.492	0.0974397		TRBV7-2_TRBJ2-2	0.00428595	5.63125e-05	90	3.66125	329.512	0.0934629		TRBV7-2_TRBJ2-2	0.00195296	4.30795e-05	65	3.54776	230.605	0.0969402		TRBV7-2_TRBJ2-2	0.00260272
/	/	/	/	/	/	/		/	/	/	/	/	/	/		/	/	/	/	/	/	/		/	/	/	/	/	/	/		/	/	/	/	/	/	/		/	/	/	/	/	/	/		/	/
/	/	/	/	/	/	/		/	/	/	/	/	/	/		/	/	/	/	/	/	/		/	/	/	/	/	/	/		/	/	/	/	/	/	/		/	/	/	/	/	/	/		/	/
TRBV6-1_TRBJ1-5	0.000875283	1.44418e-05	81	3.61273	292.631	0.0837666		TRBV6-1_TRBJ1-5	0.000719133	1.00975e-05	70	3.3974	237.818	0.0842374		TRBV6-1_TRBJ1-5	0.000988284	1.97183e-05	67	3.55524	238.201	0.0894148		TRBV6-1_TRBJ1-5	0.000958466	3.532e-05	66	3.58864	236.85	0.0945975		TRBV6-1_TRBJ1-5	0.000916825	4.71884e-05	63	3.4844	219.517	0.0987208		TRBV6-1_TRBJ1-5	0.00108916	9.95844e-06	76	3.49247	265.428	0.0824803		TRBV6-1_TRBJ1-5	0.00125403
/	/	/	/	/	/	/		TRBV5-4_TRBJ1-4	0.000156617	7.57314e-06	44	3.37499	148.499	0.0899216		TRBV5-4_TRBJ1-4	0.000221768	2.1091e-05	23	2.86022	65.7851	0.117628		TRBV5-4_TRBJ1-4	0.000351669	1.89551e-05	33	3.08064	101.661	0.105504		TRBV5-4_TRBJ1-4	0.000295249	1.90322e-05	53	3.54166	187.708	0.0931793		TRBV5-4_TRBJ1-4	0.000555681	2.24249e-05	46	3.21945	148.095	0.0990941		TRBV5-4_TRBJ1-4	0.000310752
TRBV14_TRBJ1-4	0.000140196	3.37716e-05	14	2.55324	35.7453	0.143986		TRBV14_TRBJ1-4	0.00013558	2.09313e-05	22	2.96067	65.1348	0.117824		TRBV14_TRBJ1-4	0.000153752	4.48029e-05	5	1.55958	7.79791	0.257802		TRBV14_TRBJ1-4	0.000425606	3.86165e-05	27	3.04122	82.113	0.118361		TRBV14_TRBJ1-4	0.000913403	0.000463473	38	3.38911	128.786	0.142161		TRBV14_TRBJ1-4	0.0152475	0.0147504	55	3.54676	195.072	0.238448		TRBV14_TRBJ1-4	0.000313471
TRBV20-1_TRBJ2-3	0.0124927	8.62064e-05	80	3.50747	280.597	0.100501		TRBV20-1_TRBJ2-3	0.0135323	8.70911e-05	105	3.53119	370.775	0.0958712		TRBV20-1_TRBJ2-3	0.0139232	7.06363e-05	84	3.5546	298.586	0.0973336		TRBV20-1_TRBJ2-3	0.0172067	9.10078e-05	95	3.53539	335.862	0.0979622		TRBV20-1_TRBJ2-3	0.0135914	4.69033e-05	104	3.57116	371.401	0.0898931		TRBV20-1_TRBJ2-3	0.0104936	4.38909e-05	103	3.53386	363.988	0.0896037		TRBV20-1_TRBJ2-3	0.0144598
TRBV27_TRBJ2-5	0.000203074	7.22089e-06	59	3.40196	200.715	0.0844701		TRBV27_TRBJ2-5	0.000119487	2.31401e-06	72	3.58051	257.797	0.0735885		/	/	/	/	/	/	/		TRBV27_TRBJ2-5	0.000121383	4.5916e-06	65	3.54482	230.413	0.0792949		TRBV27_TRBJ2-5	0.000106709	2.63742e-06	72	3.48988	251.271	0.0746828		TRBV27_TRBJ2-5	0.000217241	8.70441e-06	65	3.42509	222.631	0.0841794		TRBV27_TRBJ2-5	0.000250577
TRBV5-4_TRBJ2-3	0.000999038	2.2107e-05	51	3.24514	165.502	0.0968094		TRBV5-4_TRBJ2-3	0.000800334	2.21935e-05	69	3.57936	246.976	0.0898079		TRBV5-4_TRBJ2-3	0.000809696	2.2339e-05	56	3.32667	186.294	0.09471		TRBV5-4_TRBJ2-3	0.00105654	2.08388e-05	64	3.36138	215.128	0.091578		TRBV5-4_TRBJ2-3	0.00117159	1.86045e-05	65	3.39012	220.358	0.090221		TRBV5-4_TRBJ2-3	0.00103339	1.41631e-05	57	3.34311	190.557	0.0904528		TRBV5-4_TRBJ2-3	0.00103021
TRBV12-4_TRBJ1-2	0.00138575	5.13239e-05	59	3.36786	198.703	0.101435		TRBV12-4_TRBJ1-2	0.00779171	0.00621534	74	3.52265	260.676	0.187575		TRBV12-4_TRBJ1-2	0.00320509	6.50203e-05	68	3.35038	227.826	0.101305		TRBV12-4_TRBJ1-2	0.00264853	4.7211e-05	65	3.46311	225.102	0.0982676		TRBV12-4_TRBJ1-2	0.00141694	2.36655e-05	59	3.34948	197.619	0.0941598		TRBV12-4_TRBJ1-2	0.00188325	2.09496e-05	78	3.52193	274.711	0.0876342		TRBV12-4_TRBJ1-2	0.00267005
TRBV15_TRBJ1-1	0.00262352	0.00012931	62	3.67079	227.589	0.109105		TRBV15_TRBJ1-1	0.00288274	0.000105708	44	3.28978	144.75	0.116409		TRBV15_TRBJ1-1	0.00149422	9.69689e-05	51	3.52985	180.022	0.110479		TRBV15_TRBJ1-1	0.00331254	0.000192612	48	3.4163	163.982	0.121526		TRBV15_TRBJ1-1	0.00257776	7.74119e-05	65	3.51651	228.573	0.10311		TRBV15_TRBJ1-1	0.00192803	6.14473e-05	63	3.66785	231.075	0.100453		TRBV15_TRBJ1-1	0.00227802
TRBV6-6_TRBJ2-5	0.000479912	2.23292e-05	45	3.41597	153.719	0.0983212		TRBV6-6_TRBJ2-5	0.000575559	1.53566e-05	65	3.50034	227.522	0.0881367		TRBV6-6_TRBJ2-5	0.00078561	9.99641e-05	42	3.30936	138.993	0.116655		TRBV6-6_TRBJ2-5	0.000439734	1.70713e-05	55	3.41418	187.78	0.0922497		TRBV6-6_TRBJ2-5	0.000618226	3.02234e-05	54	3.33931	180.323	0.0980722		TRBV6-6_TRBJ2-5	0.000371708	1.40156e-05	67	3.6229	242.734	0.0863859		TRBV6-6_TRBJ2-5	0.000557895
TRBV29-1_TRBJ2-6	0.000586003	0.000162192	7	1.90615	13.3431	0.234484		TRBV29-1_TRBJ2-6	0.00150989	0.000209839	42	3.46139	145.378	0.125724		TRBV29-1_TRBJ2-6	0.000912032	0.000138277	20	2.82437	56.4873	0.147902		TRBV29-1_TRBJ2-6	0.00148862	0.000196497	37	3.29115	121.772	0.12936		TRBV29-1_TRBJ2-6	0.000758651	8.72487e-05	18	2.57129	46.2832	0.147921		TRBV29-1_TRBJ2-6	0.000726818	9.39782e-05	19	2.78328	52.8824	0.144098		TRBV29-1_TRBJ2-6	0.000551884
TRBV14_TRBJ2-5	0.000917387	4.0437e-05	58	3.62522	210.263	0.0979969		TRBV14_TRBJ2-5	0.000675798	3.35532e-05	52	3.43244	178.487	0.0992626		TRBV14_TRBJ2-5	0.00115027	7.05115e-05	56	3.6033	201.785	0.104501		TRBV14_TRBJ2-5	0.000704987	3.60264e-05	46	3.33236	153.289	0.102975		TRBV14_TRBJ2-5	0.000951824	4.16998e-05	58	3.55255	206.048	0.0986692		TRBV14_TRBJ2-5	0.000977771	3.76945e-05	57	3.56907	203.437	0.0979254		TRBV14_TRBJ2-5	0.00114183
TRBV7-7_TRBJ1-5	0.000432365	0.000226403	7	1.90615	13.3431	0.243802		TRBV7-7_TRBJ1-5	0.0005216	0.000106234	9	2.12066	19.086	0.196494		/	/	/	/	/	/	/		TRBV7-7_TRBJ1-5	0.000849799	0.000154466	19	2.82653	53.7041	0.151668		TRBV7-7_TRBJ1-5	0.000246349	0.000148979	4	1.36892	5.47569	0.353868		TRBV7-7_TRBJ1-5	0.000511716	8.18805e-05	14	2.46774	34.5484	0.159051		TRBV7-7_TRBJ1-5	0.000726043
TRBV15_TRBJ1-3	0.000376153	7.08758e-05	19	2.81018	53.3934	0.139505		TRBV15_TRBJ1-3	0.00151884	0.000224775	33	3.28672	108.462	0.134676		TRBV15_TRBJ1-3	0.000925136	0.000155375	16	2.62362	41.978	0.161774		TRBV15_TRBJ1-3	0.000896656	0.000139396	27	3.11513	84.1084	0.13474		TRBV15_TRBJ1-3	0.00130816	0.000154895	30	3.02018	90.6053	0.134108		TRBV15_TRBJ1-3	0.00136268	8.79293e-05	46	3.391	155.986	0.112424		TRBV15_TRBJ1-3	0.000873799
TRBV20-1_TRBJ1-2	0.00980797	0.000126643	72	3.44883	248.315	0.107131		TRBV20-1_TRBJ1-2	0.00993869	6.09007e-05	74	3.35554	248.31	0.099051		TRBV20-1_TRBJ1-2	0.0128533	0.000123801	106	3.50734	371.778	0.0995737		TRBV20-1_TRBJ1-2	0.0118191	9.41866e-05	69	3.40146	234.7	0.104781		TRBV20-1_TRBJ1-2	0.0114962	7.20657e-05	86	3.48459	299.675	0.0974758		TRBV20-1_TRBJ1-2	0.0155929	0.000111387	79	3.42641	270.687	0.103994		TRBV20-1_TRBJ1-2	0.0115252
/	/	/	/	/	/	/		/	/	/	/	/	/	/		/	/	/	/	/	/	/		/	/	/	/	/	/	/		/	/	/	/	/	/	/		TRBV16_TRBJ2-3	0.000142516	3.99075e-05	10	2.23157	22.3157	0.168564		TRBV16_TRBJ2-3	0.000111693
TRBV29-1_TRBJ1-2	0.00707814	0.000245288	51	3.34783	170.74	0.124078		TRBV29-1_TRBJ1-2	0.00949546	0.000201214	55	3.3665	185.158	0.119309		TRBV29-1_TRBJ1-2	0.0102082	0.000206043	75	3.54106	265.58	0.111911		TRBV29-1_TRBJ1-2	0.0110649	0.000226636	58	3.33437	193.393	0.12		TRBV29-1_TRBJ1-2	0.011144	0.00015575	55	3.14183	172.801	0.117376		TRBV29-1_TRBJ1-2	0.0142069	0.00016022	71	3.38216	240.133	0.110687		TRBV29-1_TRBJ1-2	0.00713092
TRBV7-6_TRBJ1-2	0.00164014	0.00016908	32	3.08688	98.7803	0.132913		TRBV7-6_TRBJ1-2	0.000533906	7.40485e-05	21	2.89221	60.7365	0.13575		TRBV7-6_TRBJ1-2	0.000845763	0.000179211	13	2.47622	32.1909	0.177025		TRBV7-6_TRBJ1-2	0.00155431	0.000154584	29	3.17626	92.1115	0.133588		TRBV7-6_TRBJ1-2	0.000526558	9.0599e-05	13	2.46774	32.0806	0.164216		TRBV7-6_TRBJ1-2	0.00168585	0.00011183	33	3.05792	100.912	0.126287		TRBV7-6_TRBJ1-2	0.00117833
TRBV12-3_TRBJ2-5	0.00118145	2.54398e-05	75	3.6519	273.893	0.0892902		TRBV12-3_TRBJ2-5	0.00141954	1.69344e-05	75	3.36677	252.508	0.0872463		TRBV12-3_TRBJ2-5	0.00269029	4.40541e-05	78	3.52541	274.982	0.0941119		TRBV12-3_TRBJ2-5	0.00200488	2.81382e-05	88	3.51229	309.082	0.0882489		TRBV12-3_TRBJ2-5	0.00148244	2.41645e-05	74	3.47401	257.076	0.0898729		TRBV12-3_TRBJ2-5	0.00117679	1.96956e-05	64	3.45085	220.854	0.0906577		TRBV12-3_TRBJ2-5	0.00116194
/	/	/	/	/	/	/		/	/	/	/	/	/	/		/	/	/	/	/	/	/		/	/	/	/	/	/	/		/	/	/	/	/	/	/		/	/	/	/	/	/	/		/	/
TRBV12-4_TRBJ2-3	0.00249043	0.000174635	83	3.61469	300.02	0.107425		TRBV12-4_TRBJ2-3	0.00199615	3.90227e-05	81	3.53266	286.146	0.0923334		TRBV12-4_TRBJ2-3	0.00185639	2.12158e-05	72	3.43112	247.041	0.0894277		TRBV12-4_TRBJ2-3	0.00176447	2.16629e-05	75	3.45423	259.068	0.0888349		TRBV12-4_TRBJ2-3	0.0010045	1.33297e-05	65	3.44871	224.166	0.0872642		TRBV12-4_TRBJ2-3	0.00121434	1.43106e-05	78	3.52575	275.008	0.0846237		TRBV12-4_TRBJ2-3	0.00154081
TRBV5-1_TRBJ2-3	0.00471547	4.6547e-05	70	3.34519	234.164	0.0974183		TRBV5-1_TRBJ2-3	0.00433131	2.39816e-05	86	3.46245	297.771	0.0874919		TRBV5-1_TRBJ2-3	0.00484532	3.36957e-05	78	3.40268	265.409	0.0922443		TRBV5-1_TRBJ2-3	0.00474206	2.62545e-05	77	3.44801	265.496	0.0900567		TRBV5-1_TRBJ2-3	0.00411552	2.69445e-05	91	3.36902	306.58	0.08801		TRBV5-1_TRBJ2-3	0.00284347	2.02857e-05	77	3.48909	268.66	0.0877209		TRBV5-1_TRBJ2-3	0.0118628
TRBV13_TRBJ2-1	0.000433476	2.83281e-05	47	3.41402	160.459	0.0997057		TRBV13_TRBJ2-1	0.000141365	8.51978e-06	38	3.26946	124.239	0.0941886		TRBV13_TRBJ2-1	0.000411463	2.59582e-05	44	3.36652	148.127	0.100463		TRBV13_TRBJ2-1	0.000645296	0.000429491	36	3.1365	112.914	0.144682		TRBV13_TRBJ2-1	0.000255687	5.93063e-05	35	3.21985	112.695	0.115298		TRBV13_TRBJ2-1	0.000482874	2.26462e-05	53	3.31666	175.783	0.0958964		TRBV13_TRBJ2-1	0.000262812
TRBV4-2_TRBJ1-2	0.000236401	1.79967e-05	39	3.34208	130.341	0.0996447		TRBV4-2_TRBJ1-2	0.000205001	7.25759e-06	49	3.46414	169.743	0.0872649		TRBV4-2_TRBJ1-2	0.000447405	1.83455e-05	39	3.12643	121.931	0.101206		TRBV4-2_TRBJ1-2	0.000303987	1.98969e-05	40	3.40807	136.323	0.0996506		TRBV4-2_TRBJ1-2	0.000404523	1.95312e-05	67	3.61122	241.952	0.0890819		TRBV4-2_TRBJ1-2	0.000414197	1.37943e-05	63	3.63478	228.991	0.0871883		TRBV4-2_TRBJ1-2	0.000315761
/	/	/	/	/	/	/		/	/	/	/	/	/	/		/	/	/	/	/	/	/		/	/	/	/	/	/	/		/	/	/	/	/	/	/		/	/	/	/	/	/	/		/	/
TRBV3-1_TRBJ2-1	0.000123866	2.88836e-06	61	3.44138	209.924	0.0777441		TRBV3-1_TRBJ2-1	0.000104762	1.05182e-06	72	3.5226	253.627	0.0695777		TRBV3-1_TRBJ2-1	0.000234622	3.49437e-06	62	3.46966	215.119	0.0785635		TRBV3-1_TRBJ2-1	0.000237468	4.47386e-06	73	3.56838	260.492	0.0773823		TRBV3-1_TRBJ2-1	0.000191748	2.28101e-06	76	3.49732	265.796	0.0731048		TRBV3-1_TRBJ2-1	0.000144139	1.40156e-06	81	3.4808	281.945	0.0697264		TRBV3-1_TRBJ2-1	0.000276622
TRBV7-8_TRBJ1-2	0.00144896	0.000103537	29	3.13595	90.9426	0.128115		TRBV7-8_TRBJ1-2	0.0017414	0.000115806	45	3.32202	149.491	0.116824		TRBV7-8_TRBJ1-2	0.00315717	0.000182581	49	3.50407	171.699	0.119692		TRBV7-8_TRBJ1-2	0.00267066	0.000133509	42	3.22496	135.448	0.121072		TRBV7-8_TRBJ1-2	0.00269887	0.00012902	50	3.31604	165.802	0.115838		TRBV7-8_TRBJ1-2	0.00212299	8.82244e-05	46	3.27645	150.717	0.113235		TRBV7-8_TRBJ1-2	0.00331524
/	/	/	/	/	/	/		/	/	/	/	/	/	/		TRBV12-5_TRBJ2-1	0.000192815	1.24799e-05	47	3.41972	160.727	0.0924369		TRBV12-5_TRBJ2-1	0.000149403	1.44812e-05	46	3.46188	159.246	0.0938417		TRBV12-5_TRBJ2-1	0.000258895	1.35435e-05	55	3.25718	179.145	0.0911643		TRBV12-5_TRBJ2-1	0.000130345	8.33558e-06	55	3.47511	191.131	0.0863034		TRBV12-5_TRBJ2-1	0.000234764
TRBV9_TRBJ1-3	0.000911388	7.27644e-05	28	3.02632	84.7369	0.125337		TRBV9_TRBJ1-3	0.000756262	3.25014e-05	45	3.15717	142.073	0.103512		TRBV9_TRBJ1-3	0.000624994	3.86877e-05	34	3.19892	108.763	0.111286		TRBV9_TRBJ1-3	0.0010417	4.32081e-05	45	3.31061	148.977	0.105436		TRBV9_TRBJ1-3	0.00103807	3.46429e-05	41	3.12342	128.06	0.106384		TRBV9_TRBJ1-3	0.00159424	4.52187e-05	77	3.50359	269.777	0.0946796		TRBV9_TRBJ1-3	0.00174388
TRBV2_TRBJ2-6	0.000622552	6.93206e-05	34	3.19737	108.71	0.118076		TRBV2_TRBJ2-6	0.00116868	0.000154723	38	3.43233	130.429	0.124062		TRBV2_TRBJ2-6	0.000541004	7.66266e-05	23	2.96735	68.2491	0.132478		TRBV2_TRBJ2-6	0.000619277	6.93449e-05	26	3.09316	80.4221	0.126192		TRBV2_TRBJ2-6	0.000529195	4.46223e-05	42	3.49466	146.776	0.10609		TRBV2_TRBJ2-6	0.00148823	5.8054e-05	53	3.37463	178.855	0.1048		TRBV2_TRBJ2-6	0.00071116
TRBV5-6_TRBJ2-7	0.00263863	4.52139e-05	72	3.438	247.536	0.0961565		TRBV5-6_TRBJ2-7	0.00186552	2.10365e-05	65	3.3779	219.564	0.0913114		TRBV5-6_TRBJ2-7	0.00167106	5.14172e-05	67	3.38181	226.581	0.0989972		TRBV5-6_TRBJ2-7	0.00179826	3.54377e-05	61	3.34259	203.898	0.097294		TRBV5-6_TRBJ2-7	0.00219904	2.97957e-05	78	3.57093	278.532	0.090374		TRBV5-6_TRBJ2-7	0.00214645	2.29413e-05	85	3.5667	303.17	0.0868546		TRBV5-6_TRBJ2-7	0.00173737
/	/	/	/	/	/	/		/	/	/	/	/	/	/		/	/	/	/	/	/	/		TRBV6-7_TRBJ2-5	0.000103017	2.16629e-05	12	2.37013	28.4416	0.147457		/	/	/	/	/	/	/		/	/	/	/	/	/	/		/	/
TRBV10-2_TRBJ1-2	0.00590425	0.00326462	46	3.56171	163.839	0.18164		TRBV10-2_TRBJ1-2	0.0130464	0.0110933	38	3.20517	121.796	0.245261		TRBV10-2_TRBJ1-2	0.00201263	0.00014926	37	3.34095	123.615	0.124932		TRBV10-2_TRBJ1-2	0.00176411	0.000180132	35	3.19325	111.764	0.130384		TRBV10-2_TRBJ1-2	0.000555355	0.000147909	9	2.0788	18.7092	0.205255		TRBV10-2_TRBJ1-2	0.0014453	0.000145172	41	3.41046	139.829	0.121432		TRBV10-2_TRBJ1-2	0.00101011
/	/	/	/	/	/	/		TRBV5-8_TRBJ2-1	0.000285676	1.66188e-05	60	3.64473	218.684	0.0894221		TRBV5-8_TRBJ2-1	0.000341949	2.37118e-05	36	3.15531	113.591	0.105196		TRBV5-8_TRBJ2-1	0.000339778	3.95584e-05	27	3.06127	82.6543	0.118466		TRBV5-8_TRBJ2-1	0.000151545	1.0122e-05	54	3.69559	199.562	0.0870453		TRBV5-8_TRBJ2-1	0.000249035	1.34992e-05	39	3.31551	129.305	0.0972487		TRBV5-8_TRBJ2-1	0.000138168
TRBV7-2_TRBJ1-3	0.000425477	8.04296e-05	12	2.3898	28.6776	0.167559		TRBV7-2_TRBJ1-3	0.00329821	0.00186478	59	3.43173	202.472	0.158858		TRBV7-2_TRBJ1-3	0.00237343	0.000104831	40	3.22272	128.909	0.119078		TRBV7-2_TRBJ1-3	0.000765972	0.000112553	24	3.02148	72.5156	0.136125		TRBV7-2_TRBJ1-3	0.00173065	4.783e-05	57	3.42091	194.992	0.101076		TRBV7-2_TRBJ1-3	0.00122415	4.72104e-05	34	2.96623	100.852	0.115369		TRBV7-2_TRBJ1-3	0.00114033
TRBV10-1_TRBJ2-7	0.00661367	0.000155971	77	3.7781	290.914	0.106616		TRBV10-1_TRBJ2-7	0.00383148	9.5085e-05	69	3.65178	251.973	0.103541		TRBV10-1_TRBJ2-7	0.00215565	0.000131413	73	3.83625	280.046	0.105279		TRBV10-1_TRBJ2-7	0.00230781	9.00659e-05	58	3.58185	207.748	0.106662		TRBV10-1_TRBJ2-7	0.00603292	0.000105639	80	3.72957	298.366	0.101626		TRBV10-1_TRBJ2-7	0.00552443	8.96259e-05	77	3.77367	290.572	0.100299		TRBV10-1_TRBJ2-7	0.00309379
TRBV19_TRBJ2-2	0.00604455	0.000319163	82	3.72142	305.157	0.11513		TRBV19_TRBJ2-2	0.00306912	3.32377e-05	78	3.58315	279.486	0.0912767		TRBV19_TRBJ2-2	0.0056338	9.17273e-05	68	3.5941	244.399	0.103713		TRBV19_TRBJ2-2	0.00472617	5.6041e-05	108	3.72303	402.087	0.0903159		TRBV19_TRBJ2-2	0.00488964	3.62111e-05	87	3.69457	321.428	0.0898121		TRBV19_TRBJ2-2	0.00359603	3.13506e-05	90	3.80546	342.491	0.0876007		TRBV19_TRBJ2-2	0.00331817
/	/	/	/	/	/	/		/	/	/	/	/	/	/		/	/	/	/	/	/	/		TRBV28_TRBJ1-3	0.00284538	0.00278451	60	3.61726	217.035	0.167492		/	/	/	/	/	/	/		/	/	/	/	/	/	/		TRBV28_TRBJ1-3	0.000144822
TRBV5-5_TRBJ2-2	0.000226403	1.85521e-05	33	3.24752	107.168	0.104107		TRBV5-5_TRBJ2-2	0.000262115	1.80914e-05	43	3.1664	136.155	0.0988072		TRBV5-5_TRBJ2-2	0.000110822	1.47263e-05	29	3.14523	91.2117	0.105588		TRBV5-5_TRBJ2-2	0.000230993	1.73068e-05	39	3.34043	130.277	0.0992995		TRBV5-5_TRBJ2-2	0.000122248	1.03358e-05	30	3.05586	91.6757	0.102217		TRBV5-5_TRBJ2-2	0.000100617	1.05486e-05	33	3.14483	103.779	0.0996632		TRBV5-5_TRBJ2-2	0.000204712
TRBV5-1_TRBJ1-5	0.00112524	4.01037e-05	43	3.19679	137.462	0.106369		TRBV5-1_TRBJ1-5	0.00193073	8.27786e-05	76	3.43497	261.057	0.101365		TRBV5-1_TRBJ1-5	0.00176691	4.24317e-05	69	3.51359	242.438	0.0959121		TRBV5-1_TRBJ1-5	0.00183699	3.19057e-05	72	3.50814	252.586	0.0925793		TRBV5-1_TRBJ1-5	0.00123923	2.92968e-05	51	3.2474	165.618	0.0994074		TRBV5-1_TRBJ1-5	0.000819321	2.88426e-05	62	3.58436	222.23	0.0938579		TRBV5-1_TRBJ1-5	0.00162675
/	/	/	/	/	/	/		/	/	/	/	/	/	/		TRBV6-2_TRBJ2-6	0.000135906	1.09823e-05	39	3.3753	131.637	0.0951417		/	/	/	/	/	/	/		TRBV6-2_TRBJ2-6	0.000197521	1.03358e-05	48	3.41854	164.09	0.0905499		/	/	/	/	/	/	/		/	/
TRBV13_TRBJ1-2	0.000120533	2.11072e-05	23	2.98198	68.5856	0.116476		TRBV13_TRBJ1-2	0.000271055	2.38764e-05	37	3.20754	118.679	0.104299		TRBV13_TRBJ1-2	0.000685397	0.000404349	25	3.00251	75.0627	0.15714		TRBV13_TRBJ1-2	0.00183511	0.00155325	31	3.08768	95.718	0.179723		/	/	/	/	/	/	/		TRBV13_TRBJ1-2	0.000359168	0.000189432	33	3.18895	105.235	0.132845		TRBV13_TRBJ1-2	0.000320054
TRBV2_TRBJ1-1	0.00673909	0.00010798	70	3.58247	250.773	0.105074		TRBV2_TRBJ1-1	0.00589464	7.7835e-05	74	3.40794	252.187	0.101335		TRBV2_TRBJ1-1	0.0247877	0.0215612	58	3.47236	201.397	0.260464		TRBV2_TRBJ1-1	0.00646155	9.10078e-05	64	3.39152	217.058	0.105911		TRBV2_TRBJ1-1	0.00315414	5.18218e-05	72	3.56696	256.821	0.0968388		TRBV2_TRBJ1-1	0.00524315	4.82431e-05	66	3.36665	222.199	0.098718		TRBV2_TRBJ1-1	0.00431111
TRBV28_TRBJ2-1	0.000203518	3.5549e-06	64	3.45692	221.243	0.078262		TRBV28_TRBJ2-1	0.000117699	2.10365e-06	60	3.42776	205.666	0.0761506		TRBV28_TRBJ2-1	0.000307879	1.64735e-05	67	3.60004	241.203	0.0877544		TRBV28_TRBJ2-1	0.00094999	0.000659659	62	3.41637	211.815	0.135169		TRBV28_TRBJ2-1	0.000383994	3.56408e-06	82	3.51826	288.497	0.0746103		TRBV28_TRBJ2-1	0.000387346	2.13922e-06	76	3.49202	265.393	0.0727652		TRBV28_TRBJ2-1	0.000773124
TRBV25-1_TRBJ1-5	0.00138386	0.000308943	15	2.46774	37.0161	0.181645		TRBV25-1_TRBJ1-5	0.00292197	0.000239606	42	3.26781	137.248	0.129218		TRBV25-1_TRBJ1-5	0.00116188	0.000185701	23	2.98198	68.5856	0.145957		TRBV25-1_TRBJ1-5	0.00241259	0.000184606	45	3.42361	154.062	0.122424		TRBV25-1_TRBJ1-5	0.0013572	0.000184334	24	2.96972	71.2732	0.144518		TRBV25-1_TRBJ1-5	0.00342961	0.000254493	49	3.4019	166.693	0.125215		TRBV25-1_TRBJ1-5	0.00151512
/	/	/	/	/	/	/		/	/	/	/	/	/	/		/	/	/	/	/	/	/		/	/	/	/	/	/	/		/	/	/	/	/	/	/		/	/	/	/	/	/	/		/	/
/	/	/	/	/	/	/		/	/	/	/	/	/	/		/	/	/	/	/	/	/		/	/	/	/	/	/	/		/	/	/	/	/	/	/		/	/	/	/	/	/	/		/	/
/	/	/	/	/	/	/		/	/	/	/	/	/	/		/	/	/	/	/	/	/		TRBV11-3_TRBJ1-4	0.00014128	1.62472e-05	19	2.7838	52.8922	0.121158		/	/	/	/	/	/	/		/	/	/	/	/	/	/		/	/
TRBV24-1_TRBJ2-1	0.0125718	0.000227625	84	3.52587	296.173	0.11107		TRBV24-1_TRBJ2-1	0.0138494	0.000110336	85	3.5889	305.057	0.101715		TRBV24-1_TRBJ2-1	0.0108388	0.000150882	91	3.80142	345.93	0.103067		TRBV24-1_TRBJ2-1	0.0105753	0.00020674	92	3.65561	336.317	0.107411		TRBV24-1_TRBJ2-1	0.0152526	0.000126881	118	3.71543	438.42	0.0971402		TRBV24-1_TRBJ2-1	0.010834	9.70763e-05	104	3.72586	387.49	0.0962798		TRBV24-1_TRBJ2-1	0.00754857
TRBV5-1_TRBJ1-2	0.00276993	4.35475e-05	55	3.27659	180.213	0.101651		TRBV5-1_TRBJ1-2	0.00367308	4.56492e-05	88	3.45163	303.743	0.0928032		TRBV5-1_TRBJ1-2	0.00357088	4.49277e-05	62	3.33548	206.799	0.0993362		TRBV5-1_TRBJ1-2	0.00440899	4.415e-05	92	3.45145	317.533	0.0917813		TRBV5-1_TRBJ1-2	0.00261554	3.37875e-05	83	3.57071	296.369	0.09048		TRBV5-1_TRBJ1-2	0.00146632	3.05392e-05	62	3.41266	211.585	0.0952391		TRBV5-1_TRBJ1-2	0.00365855
TRBV5-1_TRBJ2-2	0.00234557	2.42178e-05	65	3.35968	218.379	0.0926141		TRBV5-1_TRBJ2-2	0.00280564	4.75425e-05	87	3.58936	312.274	0.0927328		TRBV5-1_TRBJ2-2	0.00383283	0.00224676	69	3.43047	236.702	0.159035		TRBV5-1_TRBJ2-2	0.00211472	2.16629e-05	70	3.41398	238.978	0.0901442		TRBV5-1_TRBJ2-2	0.00201599	1.75353e-05	68	3.46329	235.504	0.0886413		TRBV5-1_TRBJ2-2	0.00138821	1.63023e-05	69	3.44952	238.017	0.0878842		TRBV5-1_TRBJ2-2	0.00256179
TRBV7-9_TRBJ1-4	0.00132442	5.84337e-05	39	3.15704	123.125	0.113005		TRBV7-9_TRBJ1-4	0.00306344	6.3951e-05	57	3.34973	190.935	0.104533		TRBV7-9_TRBJ1-4	0.00338717	8.08698e-05	71	3.55846	252.65	0.101713		TRBV7-9_TRBJ1-4	0.00273094	5.73361e-05	79	3.57465	282.398	0.0961954		TRBV7-9_TRBJ1-4	0.00169023	5.73104e-05	54	3.45548	186.596	0.103814		TRBV7-9_TRBJ1-4	0.00319865	4.4186e-05	66	3.4594	228.32	0.0973635		TRBV7-9_TRBJ1-4	0.00283806
TRBV9_TRBJ1-5	0.00404903	0.00210072	57	3.53908	201.728	0.16204		TRBV9_TRBJ1-5	0.00175444	4.82788e-05	58	3.36566	195.208	0.10115		TRBV9_TRBJ1-5	0.00140624	5.7158e-05	71	3.76169	267.08	0.0971246		TRBV9_TRBJ1-5	0.0013577	6.23986e-05	56	3.43855	192.559	0.1041		TRBV9_TRBJ1-5	0.00159307	4.41946e-05	55	3.4113	187.621	0.101017		TRBV9_TRBJ1-5	0.00237284	4.4186e-05	81	3.5478	287.372	0.0934071		TRBV9_TRBJ1-5	0.00560807
TRBV7-9_TRBJ1-1	0.00355168	5.93224e-05	62	3.40692	211.229	0.101768		TRBV7-9_TRBJ1-1	0.00286496	3.72346e-05	70	3.37377	236.164	0.0951376		TRBV7-9_TRBJ1-1	0.00762111	0.000250721	65	3.3885	220.252	0.118534		TRBV7-9_TRBJ1-1	0.0044462	5.63942e-05	84	3.56504	299.463	0.0950444		TRBV7-9_TRBJ1-1	0.00393097	5.24633e-05	71	3.47004	246.373	0.0976909		TRBV7-9_TRBJ1-1	0.0113832	0.000356586	95	3.53909	336.214	0.114793		TRBV7-9_TRBJ1-1	0.0040435
TRBV7-8_TRBJ1-3	0.000302611	9.35383e-05	16	2.65885	42.5416	0.152381		TRBV7-8_TRBJ1-3	0.000820634	6.45821e-05	33	3.0768	101.534	0.118942		TRBV7-8_TRBJ1-3	0.000619877	9.87161e-05	22	2.76996	60.9391	0.139868		TRBV7-8_TRBJ1-3	0.000953875	0.000106549	31	3.27169	101.422	0.125482		TRBV7-8_TRBJ1-3	0.00286659	0.00209254	40	3.37337	134.935	0.175214		TRBV7-8_TRBJ1-3	0.000416632	5.96031e-05	21	2.92952	61.52	0.132308		TRBV7-8_TRBJ1-3	0.000733556
TRBV12-4_TRBJ2-5	0.00118145	2.54398e-05	75	3.65097	273.823	0.0892943		TRBV12-4_TRBJ2-5	0.00141954	1.69344e-05	75	3.36677	252.508	0.0872463		TRBV12-4_TRBJ2-5	0.00269029	4.40541e-05	78	3.5252	274.965	0.094113		TRBV12-4_TRBJ2-5	0.00200488	2.81382e-05	88	3.51229	309.082	0.0882489		TRBV12-4_TRBJ2-5	0.00148252	2.41645e-05	74	3.47401	257.076	0.0898729		TRBV12-4_TRBJ2-5	0.00117679	1.96956e-05	64	3.45085	220.854	0.0906577		TRBV12-4_TRBJ2-5	0.00116194
/	/	/	/	/	/	/		TRBV7-9_TRBJ2-4	0.000137263	9.04569e-06	53	3.68945	195.541	0.0865352		TRBV7-9_TRBJ2-4	0.000261704	2.58334e-05	62	3.84967	238.679	0.0916676		/	/	/	/	/	/	/		TRBV7-9_TRBJ2-4	0.000185689	1.81055e-05	37	3.36073	124.347	0.100673		TRBV7-9_TRBJ2-4	0.000144656	9.88467e-06	58	3.7903	219.837	0.0853075		TRBV7-9_TRBJ2-4	0.00017652
TRBV2_TRBJ1-3	0.00137408	9.96483e-05	35	3.16902	110.916	0.122203		TRBV2_TRBJ1-3	0.00184837	8.22527e-05	41	3.22653	132.288	0.115392		TRBV2_TRBJ1-3	0.00141634	0.000107452	34	3.20732	109.049	0.123657		TRBV2_TRBJ1-3	0.00183264	0.000102428	41	3.23776	132.748	0.118064		TRBV2_TRBJ1-3	0.00274484	0.000184263	38	3.06266	116.381	0.129615		TRBV2_TRBJ1-3	0.00207357	6.22587e-05	70	3.60603	252.422	0.0989818		TRBV2_TRBJ1-3	0.000883458
/	/	/	/	/	/	/		/	/	/	/	/	/	/		/	/	/	/	/	/	/		/	/	/	/	/	/	/		/	/	/	/	/	/	/		TRBV6-6_TRBJ2-6	0.000103568	2.09496e-05	22	2.89873	63.7721	0.118434		/	/
TRBV30_TRBJ2-5	0.000107425	4.66581e-06	53	3.3395	176.993	0.0834444		/	/	/	/	/	/	/		/	/	/	/	/	/	/		/	/	/	/	/	/	/		/	/	/	/	/	/	/		/	/	/	/	/	/	/		TRBV30_TRBJ2-5	0.000128079
/	/	/	/	/	/	/		/	/	/	/	/	/	/		/	/	/	/	/	/	/		/	/	/	/	/	/	/		/	/	/	/	/	/	/		/	/	/	/	/	/	/		/	/
TRBV6-6_TRBJ1-1	0.000284614	1.47751e-05	47	3.53607	166.195	0.0932259		TRBV6-6_TRBJ1-1	0.000229929	9.36124e-06	49	3.30281	161.838	0.0900193		TRBV6-6_TRBJ1-1	0.000641592	3.40701e-05	53	3.44583	182.629	0.0989722		TRBV6-6_TRBJ1-1	0.00046693	1.2362e-05	56	3.47276	194.474	0.0890192		TRBV6-6_TRBJ1-1	0.000440948	1.02646e-05	47	3.33049	156.533	0.0913397		TRBV6-6_TRBJ1-1	0.000360791	8.55688e-06	54	3.42441	184.918	0.0870448		TRBV6-6_TRBJ1-1	0.000243708
/	/	/	/	/	/	/		/	/	/	/	/	/	/		/	/	/	/	/	/	/		/	/	/	/	/	/	/		TRBV4-2_TRBJ2-6	0.000139142	2.01727e-05	32	3.16603	101.313	0.10619		/	/	/	/	/	/	/		/	/
TRBV10-3_TRBJ1-3	0.00182178	0.000220404	22	2.82512	62.1526	0.152479		TRBV10-3_TRBJ1-3	0.00160351	0.000119172	40	3.21724	128.69	0.12081		TRBV10-3_TRBJ1-3	0.000311873	8.17434e-05	9	2.12066	19.086	0.191023		TRBV10-3_TRBJ1-3	0.00177365	0.000126916	38	3.38987	128.815	0.121633		TRBV10-3_TRBJ1-3	0.000534897	0.000119896	11	2.32219	25.5441	0.181217		TRBV10-3_TRBJ1-3	0.00227134	0.00010047	38	3.16584	120.302	0.120238		TRBV10-3_TRBJ1-3	0.000850329
/	/	/	/	/	/	/		/	/	/	/	/	/	/		TRBV14_TRBJ1-3	0.000427686	6.11515e-05	31	3.23012	100.134	0.118629		TRBV14_TRBJ1-3	0.000225224	3.37894e-05	17	2.6617	45.2489	0.135088		/	/	/	/	/	/	/		TRBV14_TRBJ1-3	0.000255379	2.77361e-05	24	2.92807	70.2736	0.118825		TRBV14_TRBJ1-3	0.000101533
/	/	/	/	/	/	/		/	/	/	/	/	/	/		TRBV4-3_TRBJ2-2	0.000130914	6.73915e-06	42	3.36332	141.259	0.0899395		/	/	/	/	/	/	/		TRBV4-3_TRBJ2-2	0.000224608	4.91843e-06	57	3.40089	193.851	0.0823569		/	/	/	/	/	/	/		/	/
/	/	/	/	/	/	/		/	/	/	/	/	/	/		/	/	/	/	/	/	/		/	/	/	/	/	/	/		/	/	/	/	/	/	/		/	/	/	/	/	/	/		/	/
TRBV16_TRBJ2-1	0.000153416	0.000126088	2	0.693147	1.38629	1.80786		/	/	/	/	/	/	/		TRBV16_TRBJ2-1	0.000136905	8.06202e-05	2	0.693147	1.38629	1.72208		/	/	/	/	/	/	/		/	/	/	/	/	/	/		TRBV16_TRBJ2-1	0.000199095	2.55969e-05	26	3.11051	80.8732	0.114152		/	/
/	/	/	/	/	/	/		/	/	/	/	/	/	/		/	/	/	/	/	/	/		/	/	/	/	/	/	/		/	/	/	/	/	/	/		/	/	/	/	/	/	/		/	/
/	/	/	/	/	/	/		TRBV11-2_TRBJ2-6	0.000145993	1.72499e-05	31	3.14213	97.4061	0.105574		TRBV11-2_TRBJ2-6	0.000170476	2.9827e-05	11	2.19304	24.1235	0.159844		TRBV11-2_TRBJ2-6	0.000138219	1.51876e-05	25	3.00344	75.0861	0.110651		TRBV11-2_TRBJ2-6	0.000156178	2.13132e-05	26	3.02654	78.69	0.112911		TRBV11-2_TRBJ2-6	0.000115887	1.19501e-05	18	2.67634	48.1742	0.120717		TRBV11-2_TRBJ2-6	0.000209005
TRBV10-3_TRBJ1-1	0.00382907	0.000130754	61	3.61586	220.568	0.109875		TRBV10-3_TRBJ1-1	0.00402923	8.0675e-05	61	3.42301	208.804	0.105315		TRBV10-3_TRBJ1-1	0.00340851	0.000123676	57	3.67664	209.568	0.11024		TRBV10-3_TRBJ1-1	0.00335022	9.8425e-05	64	3.65666	234.026	0.105336		TRBV10-3_TRBJ1-1	0.00425637	0.000159386	56	3.55063	198.835	0.114565		TRBV10-3_TRBJ1-1	0.00783464	0.000285844	68	3.44361	234.166	0.119086		TRBV10-3_TRBJ1-1	0.00351423
/	/	/	/	/	/	/		TRBV10-3_TRBJ2-4	0.000284098	4.72269e-05	29	3.16919	91.9066	0.117743		TRBV10-3_TRBJ2-4	0.000192191	3.2323e-05	19	2.82653	53.7041	0.128724		TRBV10-3_TRBJ2-4	0.000127741	3.07284e-05	13	2.47622	32.1909	0.146981		TRBV10-3_TRBJ2-4	0.000239863	3.40726e-05	36	3.36688	121.208	0.10743		TRBV10-3_TRBJ2-4	0.000170547	2.92114e-05	20	2.8862	57.724	0.125207		TRBV10-3_TRBJ2-4	0.000137882
TRBV20-1_TRBJ1-3	0.00153983	7.94298e-05	49	3.47735	170.39	0.109302		TRBV20-1_TRBJ1-3	0.00108885	2.95563e-05	72	3.53937	254.835	0.0917533		TRBV20-1_TRBJ1-3	0.00194924	7.02619e-05	46	3.25623	149.787	0.110676		TRBV20-1_TRBJ1-3	0.00361747	0.000205798	68	3.45759	235.116	0.114392		TRBV20-1_TRBJ1-3	0.00181975	4.3268e-05	56	3.32457	186.176	0.100953		TRBV20-1_TRBJ1-3	0.00214527	4.23418e-05	72	3.40586	245.222	0.0956929		TRBV20-1_TRBJ1-3	0.00324877
TRBV7-6_TRBJ1-3	0.000644104	0.000140863	15	2.58091	38.7136	0.163527		TRBV7-6_TRBJ1-3	0.000329958	6.73168e-05	9	2.12066	19.086	0.187161		TRBV7-6_TRBJ1-3	0.000708484	9.85913e-05	23	2.91058	66.9433	0.136723		TRBV7-6_TRBJ1-3	0.000502956	7.67621e-05	21	2.92952	61.52	0.135841		TRBV7-6_TRBJ1-3	0.00052392	7.27073e-05	20	2.66359	53.2718	0.139959		TRBV7-6_TRBJ1-3	0.00021252	0.00011869	7	1.89886	13.292	0.226719		TRBV7-6_TRBJ1-3	0.00103773
TRBV6-1_TRBJ1-2	0.0011429	2.03296e-05	69	3.46506	239.089	0.0896066		TRBV6-1_TRBJ1-2	0.000493621	1.08338e-05	63	3.4485	217.256	0.0861803		TRBV6-1_TRBJ1-2	0.00152991	5.49116e-05	63	3.4168	215.259	0.100612		TRBV6-1_TRBJ1-2	0.000975302	1.90728e-05	59	3.45757	203.996	0.0917392		TRBV6-1_TRBJ1-2	0.00048329	1.36861e-05	60	3.47239	208.344	0.088669		TRBV6-1_TRBJ1-2	0.00138754	1.27616e-05	89	3.59012	319.52	0.0815843		TRBV6-1_TRBJ1-2	0.00119722
TRBV4-1_TRBJ2-3	0.00052357	2.89947e-05	55	3.44887	189.688	0.0967397		TRBV4-1_TRBJ2-3	0.000327012	6.10058e-06	55	3.34037	183.72	0.0846974		TRBV4-1_TRBJ2-3	0.000327598	9.73433e-06	61	3.42037	208.643	0.0860279		TRBV4-1_TRBJ2-3	0.000811064	2.04856e-05	56	3.44875	193.13	0.0933069		TRBV4-1_TRBJ2-3	0.000185974	7.12816e-06	61	3.5027	213.664	0.0833946		TRBV4-1_TRBJ2-3	0.000392215	1.00322e-05	71	3.61177	256.436	0.0830459		TRBV4-1_TRBJ2-3	0.000402626
TRBV6-5_TRBJ1-5	0.00101026	3.27717e-05	79	3.60825	285.052	0.0908339		TRBV6-5_TRBJ1-5	0.00360723	0.00290241	56	3.40141	190.479	0.172875		TRBV6-5_TRBJ1-5	0.000631733	2.28382e-05	65	3.69667	240.284	0.0904998		TRBV6-5_TRBJ1-5	0.000643648	1.82487e-05	65	3.5015	227.597	0.0895249		TRBV6-5_TRBJ1-5	0.000885104	1.83194e-05	61	3.31941	202.484	0.0915283		TRBV6-5_TRBJ1-5	0.000995844	1.6081e-05	61	3.36217	205.092	0.0902303		TRBV6-5_TRBJ1-5	0.00162417
TRBV6-4_TRBJ2-5	0.000583115	4.61026e-05	40	3.29407	131.763	0.10879		TRBV6-4_TRBJ2-5	0.000356148	2.26142e-05	46	3.28952	151.318	0.0987465		TRBV6-4_TRBJ2-5	0.000439917	3.94365e-05	56	3.7563	210.353	0.097747		TRBV6-4_TRBJ2-5	0.000745722	3.67328e-05	56	3.53891	198.179	0.0981612		TRBV6-4_TRBJ2-5	0.00052	2.77286e-05	63	3.73634	235.39	0.0925206		TRBV6-4_TRBJ2-5	0.000403132	2.13922e-05	54	3.45761	186.711	0.0942882		TRBV6-4_TRBJ2-5	0.000177235
TRBV24-1_TRBJ2-6	0.000960268	0.00011309	27	3.08846	83.3886	0.131895		TRBV24-1_TRBJ2-6	0.00102826	9.41383e-05	25	3.0356	75.89	0.132099		TRBV24-1_TRBJ2-6	0.00060877	0.000143769	11	2.2161	24.3771	0.187644		TRBV24-1_TRBJ2-6	0.000735715	0.00014646	20	2.74906	54.9811	0.14987		TRBV24-1_TRBJ2-6	0.000856592	0.000109417	26	2.98654	77.65	0.13357		TRBV24-1_TRBJ2-6	0.000773955	9.50846e-05	24	2.99319	71.8366	0.13394		TRBV24-1_TRBJ2-6	0.000900846
/	/	/	/	/	/	/		/	/	/	/	/	/	/		/	/	/	/	/	/	/		/	/	/	/	/	/	/		/	/	/	/	/	/	/		/	/	/	/	/	/	/		/	/
/	/	/	/	/	/	/		TRBV6-2_TRBJ2-2	0.000229298	1.43048e-05	48	3.19624	153.419	0.0944328		TRBV6-2_TRBJ2-2	0.000176715	5.11676e-06	50	3.33414	166.707	0.0850603		TRBV6-2_TRBJ2-2	0.000101368	1.45989e-05	32	3.21971	103.031	0.102732		TRBV6-2_TRBJ2-2	0.000217765	4.84715e-06	63	3.47676	219.036	0.0803942		/	/	/	/	/	/	/		TRBV6-2_TRBJ2-2	0.000102892
TRBV7-3_TRBJ1-3	0.000853287	9.10943e-05	30	3.20558	96.1673	0.124806		TRBV7-3_TRBJ1-3	0.000345209	3.29221e-05	28	3.04428	85.2397	0.115552		TRBV7-3_TRBJ1-3	0.000300017	5.04188e-05	20	2.86985	57.397	0.132299		TRBV7-3_TRBJ1-3	0.000480116	5.99262e-05	29	3.1272	90.6887	0.120984		/	/	/	/	/	/	/		TRBV7-3_TRBJ1-3	0.000260985	4.58826e-05	23	2.98198	68.5856	0.12553		TRBV7-3_TRBJ1-3	0.000480618
/	/	/	/	/	/	/		/	/	/	/	/	/	/		/	/	/	/	/	/	/		/	/	/	/	/	/	/		/	/	/	/	/	/	/		/	/	/	/	/	/	/		/	/
TRBV7-2_TRBJ2-4	0.000573783	0.0003616	24	2.93978	70.5547	0.157178		TRBV7-2_TRBJ2-4	0.000457649	4.31248e-05	58	3.60002	208.801	0.0987531		TRBV7-2_TRBJ2-4	0.000373648	3.25726e-05	51	3.37899	172.329	0.0996525		/	/	/	/	/	/	/		TRBV7-2_TRBJ2-4	0.000682237	2.27388e-05	88	3.87111	340.658	0.0850475		TRBV7-2_TRBJ2-4	0.000199169	0.000162654	22	2.94775	64.8505	0.145669		TRBV7-2_TRBJ2-4	0.000173085
/	/	/	/	/	/	/		/	/	/	/	/	/	/		/	/	/	/	/	/	/		/	/	/	/	/	/	/		/	/	/	/	/	/	/		/	/	/	/	/	/	/		TRBV16_TRBJ1-4	0.000138311
TRBV6-1_TRBJ2-2	0.000632328	3.71043e-05	69	3.59666	248.17	0.0942497		TRBV6-1_TRBJ2-2	0.000201004	4.31248e-06	65	3.55166	230.858	0.0788644		TRBV6-1_TRBJ2-2	0.000823549	8.96057e-05	61	3.43702	209.658	0.10642		TRBV6-1_TRBJ2-2	0.00048718	2.33112e-05	62	3.66917	227.489	0.091588		TRBV6-1_TRBJ2-2	0.000333598	8.19739e-06	65	3.642	236.73	0.0828073		TRBV6-1_TRBJ2-2	0.000342275	6.93402e-06	58	3.50682	203.396	0.0839717		TRBV6-1_TRBJ2-2	0.000315475
/	/	/	/	/	/	/		/	/	/	/	/	/	/		/	/	/	/	/	/	/		/	/	/	/	/	/	/		TRBV11-1_TRBJ2-2	0.000119183	1.46127e-05	29	3.19295	92.5954	0.105164		/	/	/	/	/	/	/		/	/
TRBV5-8_TRBJ1-2	0.000576672	4.75468e-05	31	3.13226	97.0999	0.116408		TRBV5-8_TRBJ1-2	0.000457123	0.000229719	30	3.06048	91.8145	0.140004		TRBV5-8_TRBJ1-2	0.000601906	3.63165e-05	33	3.17332	104.72	0.111499		TRBV5-8_TRBJ1-2	0.000204267	3.64973e-05	19	2.76469	52.5292	0.130981		TRBV5-8_TRBJ1-2	0.000221116	1.62522e-05	23	2.90422	66.7969	0.114431		TRBV5-8_TRBJ1-2	0.000342423	2.30151e-05	40	3.31567	132.627	0.101577		TRBV5-8_TRBJ1-2	0.000274547
TRBV6-3_TRBJ1-1	0.000118089	1.23311e-05	43	3.42176	147.136	0.0939733		TRBV6-3_TRBJ1-1	0.000124326	4.2073e-06	59	3.62286	213.748	0.0798368		TRBV6-3_TRBJ1-1	0.000258209	6.11515e-06	78	3.63957	283.887	0.0781879		TRBV6-3_TRBJ1-1	0.000124091	8.00586e-06	43	3.27398	140.781	0.0913221		TRBV6-3_TRBJ1-1	0.00030366	3.99177e-06	75	3.52818	264.613	0.0764568		/	/	/	/	/	/	/		TRBV6-3_TRBJ1-1	0.000103393
/	/	/	/	/	/	/		/	/	/	/	/	/	/		/	/	/	/	/	/	/		/	/	/	/	/	/	/		/	/	/	/	/	/	/		/	/	/	/	/	/	/		/	/
TRBV5-5_TRBJ1-2	0.000113424	2.85503e-05	11	2.24517	24.6969	0.15801		TRBV5-5_TRBJ1-2	0.000875434	0.000450497	48	3.34233	160.432	0.135509		TRBV5-5_TRBJ1-2	0.000452646	3.08254e-05	30	3.08125	92.4376	0.112763		TRBV5-5_TRBJ1-2	0.000822484	5.2509e-05	41	3.41389	139.97	0.108879		TRBV5-5_TRBJ1-2	0.000490275	2.0244e-05	44	3.37726	148.599	0.0980892		TRBV5-5_TRBJ1-2	0.000549337	2.10971e-05	49	3.34415	163.863	0.0965771		TRBV5-5_TRBJ1-2	0.000213083
TRBV15_TRBJ1-4	0.00167491	0.000131976	29	3.09346	89.7103	0.131995		TRBV15_TRBJ1-4	0.000762152	7.67832e-05	18	2.72155	48.9879	0.143797		TRBV15_TRBJ1-4	0.00169015	0.000134284	42	3.30511	138.815	0.120548		TRBV15_TRBJ1-4	0.00241177	0.000134687	54	3.61473	195.196	0.112795		TRBV15_TRBJ1-4	0.00119447	7.65565e-05	55	3.55956	195.776	0.106012		TRBV15_TRBJ1-4	0.00150682	8.08478e-05	51	3.64608	185.95	0.107676		TRBV15_TRBJ1-4	0.00111121
TRBV10-3_TRBJ2-1	0.00551065	0.000171191	75	3.674	275.55	0.108801		TRBV10-3_TRBJ2-1	0.0078097	9.12984e-05	86	3.70308	318.465	0.0989001		TRBV10-3_TRBJ2-1	0.00542327	0.00016436	77	3.65977	281.802	0.107862		TRBV10-3_TRBJ2-1	0.0231255	0.0156711	83	3.78117	313.837	0.221911		TRBV10-3_TRBJ2-1	0.00797927	0.000116973	103	3.97192	409.107	0.0973755		TRBV10-3_TRBJ2-1	0.0236432	0.0144394	99	3.72073	368.353	0.211726		TRBV10-3_TRBJ2-1	0.00813995
TRBV20-1_TRBJ2-6	0.00129276	7.48751e-05	37	3.1527	116.65	0.117271		TRBV20-1_TRBJ2-6	0.000694099	3.58672e-05	46	3.31099	152.306	0.103063		TRBV20-1_TRBJ2-6	0.00089768	6.37723e-05	36	3.11852	112.267	0.116258		TRBV20-1_TRBJ2-6	0.00134157	7.31123e-05	57	3.37726	192.504	0.105837		TRBV20-1_TRBJ2-6	0.00185275	6.04468e-05	60	3.50247	210.148	0.102063		TRBV20-1_TRBJ2-6	0.000803757	4.57351e-05	50	3.46731	173.366	0.102917		TRBV20-1_TRBJ2-6	0.00143606
TRBV11-3_TRBJ2-2	0.000349602	2.22181e-05	43	3.29865	141.842	0.0998704		TRBV11-3_TRBJ2-2	0.000223302	1.33582e-05	49	3.39267	166.241	0.0923835		TRBV11-3_TRBJ2-2	0.000390496	2.37118e-05	50	3.51384	175.692	0.0963201		TRBV11-3_TRBJ2-2	0.000288329	2.66077e-05	30	3.04507	91.3521	0.111479		TRBV11-3_TRBJ2-2	0.000223397	1.03358e-05	53	3.39747	180.066	0.08893		TRBV11-3_TRBJ2-2	0.000253092	1.01797e-05	41	3.24374	132.993	0.0943155		TRBV11-3_TRBJ2-2	0.000316262
TRBV24-1_TRBJ1-1	0.00335205	0.000150306	68	3.70494	251.936	0.10893		TRBV24-1_TRBJ1-1	0.00448204	0.00014673	64	3.50902	224.577	0.11094		TRBV24-1_TRBJ1-1	0.00420585	0.00013341	75	3.73008	279.756	0.105476		TRBV24-1_TRBJ1-1	0.0110966	0.006432	70	3.60397	252.278	0.189966		TRBV24-1_TRBJ1-1	0.00284956	0.000113979	53	3.45113	182.91	0.112103		TRBV24-1_TRBJ1-1	0.00641095	0.000840566	74	3.62183	268.015	0.133911		TRBV24-1_TRBJ1-1	0.00168993
TRBV13_TRBJ2-7	0.00095638	3.9215e-05	39	3.23278	126.078	0.108031		TRBV13_TRBJ2-7	0.00065108	1.96691e-05	62	3.46761	214.992	0.0911006		TRBV13_TRBJ2-7	0.000404474	2.72062e-05	34	3.07899	104.686	0.108443		TRBV13_TRBJ2-7	0.0207571	0.0167697	57	3.46541	197.528	0.245349		TRBV13_TRBJ2-7	0.000570966	2.13132e-05	40	2.90939	116.375	0.103623		TRBV13_TRBJ2-7	0.00100344	3.99075e-05	48	3.40378	163.382	0.102714		TRBV13_TRBJ2-7	0.000517897
/	/	/	/	/	/	/		/	/	/	/	/	/	/		/	/	/	/	/	/	/		/	/	/	/	/	/	/		/	/	/	/	/	/	/		/	/	/	/	/	/	/		TRBV30_TRBJ1-1	0.00012629
TRBV4-2_TRBJ2-5	0.000597223	3.07721e-05	54	3.50618	189.333	0.0973284		TRBV4-2_TRBJ2-5	0.000250124	8.51978e-06	65	3.49304	227.047	0.0837205		TRBV4-2_TRBJ2-5	0.000573077	2.44606e-05	64	3.54064	226.601	0.0920694		TRBV4-2_TRBJ2-5	0.000297865	2.27225e-05	51	3.59182	183.183	0.0951674		TRBV4-2_TRBJ2-5	0.000350706	1.43989e-05	60	3.45313	207.188	0.0891657		TRBV4-2_TRBJ2-5	0.000374437	1.14338e-05	60	3.46393	207.836	0.0873078		TRBV4-2_TRBJ2-5	0.000307604
/	/	/	/	/	/	/		/	/	/	/	/	/	/		/	/	/	/	/	/	/		TRBV21-1_TRBJ2-1	0.000101133	9.21851e-05	6	1.73287	10.3972	0.243688		/	/	/	/	/	/	/		/	/	/	/	/	/	/		/	/
[truncated: 446 more columns]

## Sheet: test
YL2578	YL2578	YL2578	YL2578	YL2578	YL2578	YL2578		YL2602	YL2602	YL2602	YL2602	YL2602	YL2602	YL2602		YL2603	YL2603	YL2603	YL2603	YL2603	YL2603	YL2603		YL2622	YL2622	YL2622	YL2622	YL2622	YL2622	YL2622		WL0557	WL0557	WL0557	WL0557	WL0557	WL0557	WL0557		WL0572	WL0572	WL0572	WL0572	WL0572	WL0572	WL0572		WL0601	WL0601
VJ	Freq	F50	Variety	Entropy	E-V	TCS		VJ	Freq	F50	Variety	Entropy	E-V	TCS		VJ	Freq	F50	Variety	Entropy	E-V	TCS		VJ	Freq	F50	Variety	Entropy	E-V	TCS		VJ	Freq	F50	Variety	Entropy	E-V	TCS		VJ	Freq	F50	Variety	Entropy	E-V	TCS		VJ	Freq
/	/	/	/	/	/	/		/	/	/	/	/	/	/		/	/	/	/	/	/	/		/	/	/	/	/	/	/		TRBV5-8_TRBJ1-5	0.000409759	9.33043e-05	14	2.52433	35.3406	0.160264		TRBV5-8_TRBJ1-5	0.000158353	1.2334e-05	48	3.36893	161.709	0.0922302		/	/
/	/	/	/	/	/	/		/	/	/	/	/	/	/		TRBV11-3_TRBJ1-1	0.000189171	2.74908e-06	82	3.37468	276.724	0.073639		TRBV11-3_TRBJ1-1	0.000107705	1.11782e-06	71	3.34739	237.665	0.0707171		TRBV11-3_TRBJ1-1	0.00014338	3.79745e-05	7	1.90615	13.3431	0.201037		TRBV11-3_TRBJ1-1	0.000426359	4.9336e-06	76	3.52515	267.911	0.0776099		/	/
TRBV7-9_TRBJ2-5	0.00290405	4.59416e-06	95	3.41501	324.426	0.0746056		TRBV7-9_TRBJ2-5	0.00309414	7.67215e-06	96	3.37371	323.876	0.0778768		TRBV7-9_TRBJ2-5	0.00440604	6.58635e-06	97	3.37431	327.308	0.0767408		TRBV7-9_TRBJ2-5	0.00350811	3.55072e-06	114	3.432	391.248	0.0707812		TRBV7-9_TRBJ2-5	0.00582499	0.000131358	66	3.38593	223.472	0.109666		TRBV7-9_TRBJ2-5	0.00472336	1.9257e-05	90	3.44237	309.814	0.0851313		TRBV7-9_TRBJ2-5	0.0026243
TRBV10-2_TRBJ1-5	0.000227366	9.45857e-06	79	3.63881	287.466	0.0809561		TRBV10-2_TRBJ1-5	0.000110549	1.26416e-05	53	3.50824	185.937	0.0899621		/	/	/	/	/	/	/		TRBV10-2_TRBJ1-5	0.000192659	2.82742e-06	79	3.56933	281.977	0.0735549		TRBV10-2_TRBJ1-5	0.0008805	0.000218214	8	2.00976	16.0781	0.226441		TRBV10-2_TRBJ1-5	0.000976932	3.96279e-05	52	3.48978	181.469	0.100571		TRBV10-2_TRBJ1-5	0.000120179
/	/	/	/	/	/	/		/	/	/	/	/	/	/		/	/	/	/	/	/	/		/	/	/	/	/	/	/		TRBV7-3_TRBJ1-4	0.000676616	0.00012905	17	2.72353	46.3001	0.154372		TRBV7-3_TRBJ1-4	0.000132411	2.08484e-05	18	2.73989	49.3179	0.126186		/	/
TRBV28_TRBJ1-4	0.000118052	4.05367e-06	72	3.53875	254.79	0.0770743		/	/	/	/	/	/	/		/	/	/	/	/	/	/		/	/	/	/	/	/	/		TRBV28_TRBJ1-4	0.000269404	1.09863e-05	42	3.13515	131.676	0.0951389		/	/	/	/	/	/	/		TRBV28_TRBJ1-4	0.000319458
TRBV9_TRBJ1-2	0.00141879	4.68424e-06	93	3.32193	308.939	0.0753612		TRBV9_TRBJ1-2	0.000847598	4.44636e-06	90	3.32054	298.848	0.0754797		TRBV9_TRBJ1-2	0.00196686	1.26572e-05	87	3.28187	285.523	0.083147		TRBV9_TRBJ1-2	0.00205659	2.76167e-06	101	3.34286	337.629	0.0711482		TRBV9_TRBJ1-2	0.00246596	0.000121168	50	3.36644	168.322	0.114693		TRBV9_TRBJ1-2	0.00327209	2.01323e-05	74	3.3256	246.094	0.0890562		TRBV9_TRBJ1-2	0.00159946
/	/	/	/	/	/	/		/	/	/	/	/	/	/		/	/	/	/	/	/	/		/	/	/	/	/	/	/		TRBV5-8_TRBJ1-6	0.000297268	0.000150704	4	1.36892	5.47569	0.354331		TRBV5-8_TRBJ1-6	0.000178326	1.09017e-05	37	3.12311	115.555	0.0976886		/	/
TRBV11-1_TRBJ2-7	0.000119088	1.39627e-06	58	3.25754	188.937	0.0750305		/	/	/	/	/	/	/		/	/	/	/	/	/	/		TRBV11-1_TRBJ2-7	0.00022501	2.18961e-05	62	3.24266	201.045	0.0931749		TRBV11-1_TRBJ2-7	0.000690946	5.34987e-05	31	3.03286	94.0187	0.11864		TRBV11-1_TRBJ2-7	0.000225513	8.19614e-06	59	3.41963	201.758	0.0853004		/	/
TRBV6-2_TRBJ2-3	0.000352174	2.207e-06	96	3.59035	344.674	0.0696763		TRBV6-2_TRBJ2-3	0.00013775	5.40538e-06	84	3.74148	314.284	0.0760235		TRBV6-2_TRBJ2-3	0.000148107	1.94727e-06	67	3.49731	234.32	0.0738936		TRBV6-2_TRBJ2-3	0.000202917	5.45759e-06	74	3.52222	260.645	0.0786432		TRBV6-2_TRBJ2-3	0.00042393	3.09688e-05	34	3.24618	110.37	0.108561		TRBV6-2_TRBJ2-3	0.000140369	1.43234e-06	62	3.33893	207.013	0.0738848		TRBV6-2_TRBJ2-3	0.000151964
/	/	/	/	/	/	/		/	/	/	/	/	/	/		/	/	/	/	/	/	/		/	/	/	/	/	/	/		TRBV5-1_TRBJ1-4	0.00121527	6.00269e-05	49	3.45407	169.25	0.106292		TRBV5-1_TRBJ1-4	0.000754284	6.20679e-06	62	3.31528	205.548	0.0830314		/	/
TRBV20-1_TRBJ2-4	0.00158868	4.45904e-06	105	3.52242	369.854	0.0727754		TRBV20-1_TRBJ2-4	0.00626082	0.00497984	95	3.46831	329.49	0.172472		TRBV20-1_TRBJ2-4	0.00189103	2.28518e-05	98	3.53291	346.226	0.084851		TRBV20-1_TRBJ2-4	0.00181909	5.52334e-06	113	3.46528	391.577	0.0733541		TRBV20-1_TRBJ2-4	0.000756864	3.62231e-05	48	3.47032	166.575	0.101356		TRBV20-1_TRBJ2-4	0.000174029	2.70552e-06	60	3.42094	205.256	0.0776742		TRBV20-1_TRBJ2-4	0.00065055
/	/	/	/	/	/	/		/	/	/	/	/	/	/		/	/	/	/	/	/	/		/	/	/	/	/	/	/		/	/	/	/	/	/	/		TRBV7-4_TRBJ1-2	0.000212702	2.49067e-05	24	2.98017	71.524	0.117133		/	/
/	/	/	/	/	/	/		/	/	/	/	/	/	/		/	/	/	/	/	/	/		/	/	/	/	/	/	/		TRBV13_TRBJ1-1	0.00236055	0.00205126	28	2.93034	82.0496	0.194364		TRBV13_TRBJ1-1	0.000168538	3.73999e-06	52	3.35861	174.648	0.0821793		/	/
TRBV3-1_TRBJ2-2	0.000128051	1.08098e-06	67	3.40968	228.449	0.0710582		/	/	/	/	/	/	/		/	/	/	/	/	/	/		TRBV3-1_TRBJ2-2	0.000169711	1.05206e-06	68	3.33648	226.881	0.0710083		/	/	/	/	/	/	/		/	/	/	/	/	/	/		/	/
TRBV20-1_TRBJ1-1	0.00564082	4.32392e-06	115	3.28305	377.551	0.0723421		TRBV20-1_TRBJ1-1	0.00396598	6.27721e-06	83	3.16685	262.848	0.0794416		TRBV20-1_TRBJ1-1	0.00642788	6.58635e-06	89	3.24778	289.052	0.078424		TRBV20-1_TRBJ1-1	0.0109939	1.58467e-05	117	3.31281	387.599	0.0804868		TRBV20-1_TRBJ1-1	0.00560734	9.0916e-05	63	3.33504	210.108	0.106544		TRBV20-1_TRBJ1-1	0.0129314	0.000103128	94	3.38172	317.881	0.100245		TRBV20-1_TRBJ1-1	0.0072956
/	/	/	/	/	/	/		/	/	/	/	/	/	/		/	/	/	/	/	/	/		/	/	/	/	/	/	/		/	/	/	/	/	/	/		/	/	/	/	/	/	/		/	/
TRBV10-3_TRBJ1-5	0.000638859	3.15286e-06	95	3.59187	341.228	0.0717616		TRBV10-3_TRBJ1-5	0.00036216	3.31297e-06	67	3.4728	232.678	0.0771052		TRBV10-3_TRBJ1-5	0.000728278	3.5509e-06	78	3.44598	268.786	0.0755319		TRBV10-3_TRBJ1-5	0.000592378	2.69592e-06	87	3.47064	301.946	0.0724037		TRBV10-3_TRBJ1-5	0.00242249	0.000275057	40	3.47488	138.995	0.131056		TRBV10-3_TRBJ1-5	0.00253396	5.22802e-05	64	3.55388	227.448	0.0990945		TRBV10-3_TRBJ1-5	0.000398
/	/	/	/	/	/	/		/	/	/	/	/	/	/		/	/	/	/	/	/	/		TRBV3-1_TRBJ1-5	0.000148538	8.54803e-07	62	3.1736	196.763	0.0718393		/	/	/	/	/	/	/		TRBV3-1_TRBJ1-5	0.000114109	2.7851e-06	69	3.34828	231.032	0.0761581		/	/
TRBV7-9_TRBJ1-6	0.00109102	6.26067e-06	78	3.34161	260.646	0.0795442		TRBV7-9_TRBJ1-6	0.00068875	1.0462e-05	75	3.32888	249.666	0.0837537		TRBV7-9_TRBJ1-6	0.00133044	8.47635e-06	88	3.37832	297.292	0.0797228		TRBV7-9_TRBJ1-6	0.00108488	3.87949e-06	88	3.39141	298.444	0.0746712		TRBV7-9_TRBJ1-6	0.00301519	0.000252368	32	3.20086	102.428	0.138247		TRBV7-9_TRBJ1-6	0.00434594	3.68428e-05	82	3.41075	279.681	0.0921859		TRBV7-9_TRBJ1-6	0.00188875
TRBV6-4_TRBJ1-5	0.000829201	1.37374e-05	94	3.74709	352.227	0.0807566		TRBV6-4_TRBJ1-5	0.000636527	9.89533e-05	72	3.61013	259.929	0.103408		TRBV6-4_TRBJ1-5	0.00057748	8.59089e-06	85	3.69313	313.916	0.0790591		TRBV6-4_TRBJ1-5	0.000806605	8.61378e-06	93	3.75594	349.303	0.0776348		TRBV6-4_TRBJ1-5	0.000503382	7.18889e-05	33	3.22493	106.423	0.119066		TRBV6-4_TRBJ1-5	0.000184055	6.28636e-06	62	3.66215	227.054	0.0815951		TRBV6-4_TRBJ1-5	0.000462571
/	/	/	/	/	/	/		/	/	/	/	/	/	/		/	/	/	/	/	/	/		/	/	/	/	/	/	/		TRBV5-5_TRBJ1-1	0.000418516	4.99958e-05	19	2.73009	51.8717	0.135574		TRBV5-5_TRBJ1-1	0.000318615	4.69488e-06	67	3.3361	223.518	0.0798848		/	/
TRBV7-2_TRBJ1-2	0.0106807	1.06747e-05	125	3.35538	419.423	0.0766936		TRBV7-2_TRBJ1-2	0.00569971	3.5135e-05	91	3.29351	299.71	0.0906465		TRBV7-2_TRBJ1-2	0.0085248	1.76972e-05	98	3.35067	328.366	0.0836262		TRBV7-2_TRBJ1-2	0.00674045	1.11782e-05	106	3.33527	353.539	0.0792461		TRBV7-2_TRBJ1-2	0.00449071	0.0002007	49	3.3921	166.213	0.121791		TRBV7-2_TRBJ1-2	0.00487456	3.59675e-05	77	3.33188	256.555	0.0934002		TRBV7-2_TRBJ1-2	0.00261617
TRBV29-1_TRBJ1-6	0.000107467	3.28798e-06	81	3.52796	285.765	0.0742585		TRBV29-1_TRBJ1-6	0.000102179	9.24145e-06	51	3.3878	172.778	0.0887777		TRBV29-1_TRBJ1-6	0.000199251	4.12363e-06	74	3.39351	251.119	0.0773833		TRBV29-1_TRBJ1-6	0.00013644	2.49865e-06	79	3.42745	270.768	0.0733777		TRBV29-1_TRBJ1-6	0.00103041	0.000598756	9	2.12066	19.086	0.242282		TRBV29-1_TRBJ1-6	0.000525826	8.34733e-05	17	2.69656	45.8416	0.147593		/	/
TRBV5-1_TRBJ1-1	0.00154197	1.89171e-06	86	3.12924	269.115	0.0719068		TRBV5-1_TRBJ1-1	0.000649081	1.08108e-05	60	3.06107	183.664	0.0889405		TRBV5-1_TRBJ1-1	0.000734865	2.00454e-06	68	3.12878	212.757	0.0753906		TRBV5-1_TRBJ1-1	0.00242678	2.03838e-06	80	3.12645	250.116	0.0732754		TRBV5-1_TRBJ1-1	0.00193861	5.85142e-05	51	3.38683	172.729	0.105595		TRBV5-1_TRBJ1-1	0.00243982	6.12721e-06	91	3.3513	304.968	0.0772215		TRBV5-1_TRBJ1-1	0.0018888
TRBV12-3_TRBJ1-1	0.0502373	2.13043e-05	102	3.41644	348.476	0.0842045		TRBV12-3_TRBJ1-1	0.0336567	3.12989e-05	105	3.3736	354.228	0.087084		TRBV12-3_TRBJ1-1	0.0578747	4.70781e-05	106	3.37359	357.6	0.0905058		TRBV12-3_TRBJ1-1	0.0532664	1.90687e-05	122	3.37557	411.819	0.0810335		TRBV12-3_TRBJ1-1	0.00127091	3.84522e-05	51	3.29227	167.906	0.101793		TRBV12-3_TRBJ1-1	0.00116337	4.45615e-06	74	3.33441	246.747	0.0781187		TRBV12-3_TRBJ1-1	0.0490691
TRBV7-8_TRBJ2-1	0.000141788	6.89124e-06	58	3.52576	204.494	0.0838431		TRBV7-8_TRBJ2-1	0.000186398	6.27721e-06	72	3.68802	265.537	0.0792967		/	/	/	/	/	/	/		TRBV7-8_TRBJ2-1	0.00010639	5.85211e-06	77	3.70514	285.296	0.0778344		TRBV7-8_TRBJ2-1	0.00366132	0.000183345	48	3.32218	159.465	0.121495		TRBV7-8_TRBJ2-1	0.0030492	2.68961e-05	77	3.42687	263.869	0.0903628		TRBV7-8_TRBJ2-1	0.000100196
TRBV2_TRBJ2-7	0.00825792	9.18832e-06	127	3.48269	442.301	0.0750421		TRBV2_TRBJ2-7	0.0327119	0.0206649	104	3.44757	358.547	0.232352		TRBV2_TRBJ2-7	0.0128423	2.62309e-05	98	3.44975	338.075	0.0863119		TRBV2_TRBJ2-7	0.0203219	0.000990256	108	3.44587	372.154	0.129482		TRBV2_TRBJ2-7	0.00950486	0.000144654	78	3.52744	275.14	0.106757		TRBV2_TRBJ2-7	0.0144628	3.40578e-05	105	3.49523	366.999	0.0872725		TRBV2_TRBJ2-7	0.00921646
/	/	/	/	/	/	/		/	/	/	/	/	/	/		/	/	/	/	/	/	/		/	/	/	/	/	/	/		/	/	/	/	/	/	/		TRBV14_TRBJ2-6	0.000107982	1.1777e-05	43	3.38388	145.507	0.0938018		/	/
TRBV28_TRBJ1-5	0.0186874	9.45857e-06	114	3.42316	390.241	0.076809		TRBV28_TRBJ1-5	0.00729778	1.65649e-05	94	3.38977	318.639	0.0835575		TRBV28_TRBJ1-5	0.0127673	1.58645e-05	106	3.41346	361.827	0.0814351		TRBV28_TRBJ1-5	0.0160994	7.89049e-06	116	3.41029	395.593	0.0754518		TRBV28_TRBJ1-5	0.00111432	0.000117665	60	3.3795	202.77	0.110314		TRBV28_TRBJ1-5	0.00018501	2.54637e-06	72	3.33149	239.867	0.0751103		TRBV28_TRBJ1-5	0.0151749
/	/	/	/	/	/	/		/	/	/	/	/	/	/		/	/	/	/	/	/	/		/	/	/	/	/	/	/		/	/	/	/	/	/	/		TRBV10-2_TRBJ1-3	0.000168379	4.12194e-05	20	2.8862	57.724	0.129477		/	/
TRBV28_TRBJ2-7	0.0378857	9.09824e-06	116	3.4787	403.53	0.0761248		TRBV28_TRBJ2-7	0.0194794	3.39144e-05	114	3.44752	393.017	0.0862365		TRBV28_TRBJ2-7	0.0302284	1.55781e-05	117	3.44494	403.059	0.0798386		TRBV28_TRBJ2-7	0.0439436	3.05756e-05	122	3.42571	417.937	0.0845071		TRBV28_TRBJ2-7	0.00350106	2.36445e-05	65	3.35046	217.78	0.0924531		TRBV28_TRBJ2-7	0.000711791	1.83021e-06	89	3.42147	304.511	0.070177		TRBV28_TRBJ2-7	0.148227
TRBV12-4_TRBJ1-4	0.000177281	6.44084e-06	76	3.5542	270.119	0.0792246		/	/	/	/	/	/	/		/	/	/	/	/	/	/		TRBV12-4_TRBJ1-4	0.000147355	6.04937e-06	45	3.11744	140.285	0.089256		TRBV12-4_TRBJ1-4	0.000587531	5.119e-05	40	3.38293	135.317	0.109346		TRBV12-4_TRBJ1-4	0.000287422	3.58084e-06	65	3.31374	215.393	0.0786979		TRBV12-4_TRBJ1-4	0.000170055
/	/	/	/	/	/	/		/	/	/	/	/	/	/		/	/	/	/	/	/	/		/	/	/	/	/	/	/		TRBV5-1_TRBJ2-1	0.00747772	7.78598e-05	80	3.5993	287.944	0.0989656		TRBV5-1_TRBJ2-1	0.00213513	5.41104e-06	92	3.48321	320.456	0.0757738		/	/
/	/	/	/	/	/	/		/	/	/	/	/	/	/		/	/	/	/	/	/	/		/	/	/	/	/	/	/		/	/	/	/	/	/	/		/	/	/	/	/	/	/		/	/
TRBV6-6_TRBJ2-3	0.000139807	1.84667e-06	73	3.47015	253.321	0.0725599		/	/	/	/	/	/	/		/	/	/	/	/	/	/		TRBV6-6_TRBJ2-3	0.000187925	3.48497e-06	67	3.3881	227.003	0.0777681		TRBV6-6_TRBJ2-3	0.000345353	5.5489e-05	22	2.90012	63.8025	0.130191		TRBV6-6_TRBJ2-3	0.000253523	8.11657e-06	69	3.42314	236.197	0.0827715		/	/
/	/	/	/	/	/	/		/	/	/	/	/	/	/		/	/	/	/	/	/	/		/	/	/	/	/	/	/		/	/	/	/	/	/	/		/	/	/	/	/	/	/		/	/
TRBV11-2_TRBJ1-1	0.00040888	2.74749e-06	76	3.41943	259.877	0.0744675		TRBV11-2_TRBJ1-1	0.000157628	2.78987e-06	66	3.26131	215.246	0.0771718		TRBV11-2_TRBJ1-1	0.000160191	1.94727e-06	85	3.50746	298.134	0.0707699		TRBV11-2_TRBJ1-1	0.000428059	1.90687e-06	100	3.45315	345.315	0.0688811		TRBV11-2_TRBJ1-1	0.00071666	2.85008e-05	50	3.32799	166.399	0.0990545		TRBV11-2_TRBJ1-1	0.000518983	4.85403e-06	69	3.5209	242.942	0.0788873		TRBV11-2_TRBJ1-1	0.00043357
TRBV12-4_TRBJ2-6	0.00206134	1.19809e-05	89	3.47219	309.025	0.0816025		TRBV12-4_TRBJ2-6	0.001753	1.62161e-05	85	3.47582	295.445	0.0845043		TRBV12-4_TRBJ2-6	0.00221754	2.15345e-05	89	3.46812	308.662	0.0860727		TRBV12-4_TRBJ2-6	0.00170652	8.02199e-06	89	3.44537	306.638	0.0789195		TRBV12-4_TRBJ2-6	0.00055497	0.000496694	8	2.00976	16.0781	0.250923		TRBV12-4_TRBJ2-6	0.000184771	4.53573e-06	64	3.35591	214.779	0.0802526		TRBV12-4_TRBJ2-6	0.00131919
/	/	/	/	/	/	/		/	/	/	/	/	/	/		/	/	/	/	/	/	/		/	/	/	/	/	/	/		TRBV5-5_TRBJ2-1	0.000373854	6.52016e-05	23	3.00329	69.0757	0.129888		TRBV5-5_TRBJ2-1	0.000235301	3.97871e-06	66	3.43669	226.821	0.0786083		/	/
TRBV12-3_TRBJ1-2	0.00980083	9.99906e-06	115	3.37003	387.553	0.0772692		TRBV12-3_TRBJ1-2	0.0459314	0.0311772	90	3.31163	298.047	0.268336		TRBV12-3_TRBJ1-2	0.0174712	2.42836e-05	103	3.34008	344.028	0.0854293		TRBV12-3_TRBJ1-2	0.0268549	0.000350798	110	3.34178	367.596	0.112826		TRBV12-3_TRBJ1-2	0.00201345	7.18093e-05	45	3.22702	145.216	0.11162		TRBV12-3_TRBJ1-2	0.00143417	6.92295e-06	73	3.36097	245.351	0.081099		TRBV12-3_TRBJ1-2	0.0261237
TRBV10-3_TRBJ1-6	0.0002543	3.37806e-06	67	3.4798	233.146	0.0771957		TRBV10-3_TRBJ1-6	0.000167741	4.62073e-06	57	3.48732	198.777	0.0815498		TRBV10-3_TRBJ1-6	0.000271186	3.66545e-06	78	3.48222	271.613	0.0755821		TRBV10-3_TRBJ1-6	0.000188714	1.90687e-06	86	3.57741	307.657	0.0702694		TRBV10-3_TRBJ1-6	0.00307188	0.000372421	29	3.09596	89.7827	0.149311		TRBV10-3_TRBJ1-6	0.00235953	9.14307e-05	66	3.71657	245.294	0.103608		TRBV10-3_TRBJ1-6	0.000156807
/	/	/	/	/	/	/		/	/	/	/	/	/	/		/	/	/	/	/	/	/		/	/	/	/	/	/	/		TRBV19_TRBJ1-4	0.00176952	9.64888e-05	60	3.78063	226.838	0.105715		TRBV19_TRBJ1-4	0.00102388	1.40846e-05	65	3.46929	225.504	0.0875983		/	/
TRBV25-1_TRBJ2-2	0.000146608	1.50887e-05	58	3.37078	195.505	0.0905266		/	/	/	/	/	/	/		/	/	/	/	/	/	/		TRBV25-1_TRBJ2-2	0.000107245	3.2877e-06	73	3.589	261.997	0.075416		TRBV25-1_TRBJ2-2	0.000341293	0.000196162	10	2.23157	22.3157	0.200007		TRBV25-1_TRBJ2-2	0.00301642	6.78768e-05	70	3.6942	258.594	0.0994385		/	/
TRBV7-9_TRBJ1-5	0.00114214	6.30571e-06	90	3.40964	306.868	0.0773227		TRBV7-9_TRBJ1-5	0.000601654	4.44636e-06	100	3.36961	336.961	0.073923		TRBV7-9_TRBJ1-5	0.00104998	4.40999e-06	95	3.37114	320.259	0.0745247		TRBV7-9_TRBJ1-5	0.000858879	2.23564e-06	98	3.41266	334.44	0.070107		TRBV7-9_TRBJ1-5	0.00270614	0.000129846	45	3.34536	150.541	0.118153		TRBV7-9_TRBJ1-5	0.00331705	2.19625e-05	79	3.47336	274.396	0.0880379		TRBV7-9_TRBJ1-5	0.00070794
TRBV6-1_TRBJ2-7	0.0320633	2.15295e-05	121	3.42959	414.981	0.0818448		TRBV6-1_TRBJ2-7	0.0384699	0.000213687	117	3.44388	402.934	0.104583		TRBV6-1_TRBJ2-7	0.0364948	2.21645e-05	119	3.4579	411.491	0.0821819		TRBV6-1_TRBJ2-7	0.0308867	1.33481e-05	114	3.42851	390.85	0.0791455		TRBV6-1_TRBJ2-7	0.0074696	0.000292332	111	3.76701	418.138	0.107944		TRBV6-1_TRBJ2-7	0.0010943	4.21743e-06	85	3.55193	301.914	0.075023		TRBV6-1_TRBJ2-7	0.0182413
/	/	/	/	/	/	/		/	/	/	/	/	/	/		/	/	/	/	/	/	/		/	/	/	/	/	/	/		TRBV4-3_TRBJ2-1	0.000143141	4.43434e-05	10	2.16816	21.6816	0.171933		TRBV4-3_TRBJ2-1	0.000284955	2.62595e-06	64	3.36606	215.428	0.0767961		/	/
/	/	/	/	/	/	/		/	/	/	/	/	/	/		/	/	/	/	/	/	/		/	/	/	/	/	/	/		TRBV10-1_TRBJ2-6	0.000142106	0.000111854	4	1.36892	5.47569	0.34272		TRBV10-1_TRBJ2-6	0.000332779	0.000169175	28	3.16253	88.5508	0.136163		/	/
/	/	/	/	/	/	/		/	/	/	/	/	/	/		/	/	/	/	/	/	/		/	/	/	/	/	/	/		TRBV13_TRBJ1-4	0.000159063	5.27026e-05	3	1.06086	3.18257	0.464907		/	/	/	/	/	/	/		/	/
/	/	/	/	/	/	/		/	/	/	/	/	/	/		/	/	/	/	/	/	/		/	/	/	/	/	/	/		TRBV25-1_TRBJ1-4	0.000815378	0.000195366	17	2.6617	45.2489	0.162843		TRBV25-1_TRBJ1-4	0.00197638	8.43486e-05	48	3.50113	168.054	0.110298		/	/
TRBV6-3_TRBJ2-7	0.0376824	1.27916e-05	117	3.54036	414.222	0.0780865		TRBV6-3_TRBJ2-7	0.0111071	2.60679e-05	107	3.54246	379.043	0.0845992		TRBV6-3_TRBJ2-7	0.0275516	3.20154e-05	106	3.54008	375.248	0.0864257		TRBV6-3_TRBJ2-7	0.010665	1.12439e-05	107	3.55964	380.882	0.078293		TRBV6-3_TRBJ2-7	0.00114975	3.52678e-05	61	3.61105	220.274	0.0958559		TRBV6-3_TRBJ2-7	0.000707255	3.18297e-06	82	3.5211	288.73	0.0739331		TRBV6-3_TRBJ2-7	0.00784996
/	/	/	/	/	/	/		/	/	/	/	/	/	/		/	/	/	/	/	/	/		/	/	/	/	/	/	/		TRBV7-7_TRBJ2-1	0.00305604	0.000261364	37	3.12266	115.538	0.135314		TRBV7-7_TRBJ2-1	0.00144292	8.10065e-05	64	3.52798	225.791	0.103841		/	/
TRBV12-5_TRBJ1-2	0.000451399	6.48588e-06	63	3.3501	211.057	0.0829252		TRBV12-5_TRBJ1-2	0.00055998	2.5632e-05	69	3.39799	234.461	0.091899		TRBV12-5_TRBJ1-2	0.00124505	1.02518e-05	77	3.35132	258.051	0.0831083		TRBV12-5_TRBJ1-2	0.00119699	6.37814e-06	98	3.5119	344.166	0.0758766		TRBV12-5_TRBJ1-2	0.000123397	3.35959e-05	5	1.55958	7.79791	0.250598		/	/	/	/	/	/	/		TRBV12-5_TRBJ1-2	0.00174447
TRBV12-4_TRBJ1-1	0.0502373	2.13043e-05	102	3.41644	348.476	0.0842045		TRBV12-4_TRBJ1-1	0.0336567	3.12989e-05	105	3.3736	354.228	0.087084		TRBV12-4_TRBJ1-1	0.0578753	4.70781e-05	106	3.37356	357.598	0.0905059		TRBV12-4_TRBJ1-1	0.0532701	1.90687e-05	122	3.37548	411.808	0.0810339		TRBV12-4_TRBJ1-1	0.00127091	3.84522e-05	51	3.29227	167.906	0.101793		TRBV12-4_TRBJ1-1	0.00116337	4.45615e-06	74	3.33443	246.747	0.0781187		TRBV12-4_TRBJ1-1	0.0490702
TRBV7-6_TRBJ1-1	0.00170038	1.26114e-05	104	3.4462	358.404	0.0799074		TRBV7-6_TRBJ1-1	0.000830946	1.75239e-05	68	3.32651	226.202	0.0892948		TRBV7-6_TRBJ1-1	0.00101848	1.11109e-05	87	3.39241	295.14	0.0817184		TRBV7-6_TRBJ1-1	0.00162735	2.78797e-05	96	3.35538	322.116	0.0875406		TRBV7-6_TRBJ1-1	0.00105795	0.000150784	19	2.78321	52.8809	0.151841		TRBV7-6_TRBJ1-1	0.00140663	2.65778e-05	56	3.2865	184.044	0.0964962		TRBV7-6_TRBJ1-1	0.00121822
TRBV30_TRBJ2-7	0.000253219	8.55775e-07	80	3.37623	270.098	0.0677801		TRBV30_TRBJ2-7	0.000123975	1.74367e-06	66	3.33646	220.206	0.074122		/	/	/	/	/	/	/		TRBV30_TRBJ2-7	0.000177207	7.89049e-07	69	3.36036	231.865	0.0692771		TRBV30_TRBJ2-7	0.000637288	1.56834e-05	67	3.54173	237.296	0.0876253		TRBV30_TRBJ2-7	0.000153817	1.16178e-05	61	3.24906	198.193	0.0882158		/	/
TRBV6-4_TRBJ2-6	0.000183947	1.72506e-05	58	3.40972	197.764	0.0914328		/	/	/	/	/	/	/		/	/	/	/	/	/	/		TRBV6-4_TRBJ2-6	0.000266304	1.43344e-05	60	3.45511	207.307	0.0891202		TRBV6-4_TRBJ2-6	0.000553139	8.07258e-05	23	2.95695	68.0099	0.133321		/	/	/	/	/	/	/		/	/
TRBV30_TRBJ1-2	0.000120169	9.00816e-07	78	3.41494	266.365	0.0681994		/	/	/	/	/	/	/		/	/	/	/	/	/	/		TRBV30_TRBJ1-2	0.000156166	9.86311e-07	79	3.33867	263.755	0.0687678		TRBV30_TRBJ1-2	0.000196003	1.09067e-05	40	3.1341	125.364	0.0960451		/	/	/	/	/	/	/		/	/
TRBV27_TRBJ2-3	0.000327176	3.64831e-06	86	3.57098	307.104	0.0739337		TRBV27_TRBJ2-3	0.000454052	6.3644e-05	81	3.72676	301.867	0.0960992		TRBV27_TRBJ2-3	0.000287738	5.18317e-05	76	3.57953	272.044	0.0958459		TRBV27_TRBJ2-3	0.000416092	3.48497e-06	77	3.37048	259.527	0.0758948		TRBV27_TRBJ2-3	0.000409122	2.23708e-05	65	3.58009	232.706	0.0908561		/	/	/	/	/	/	/		TRBV27_TRBJ2-3	0.000220487
TRBV6-3_TRBJ2-1	0.000395999	3.78343e-06	91	3.63883	331.134	0.0731864		TRBV6-3_TRBJ2-1	0.000187706	4.96946e-06	76	3.61941	275.075	0.0772911		TRBV6-3_TRBJ2-1	0.000176171	6.29999e-06	79	3.67829	290.585	0.0780601		TRBV6-3_TRBJ2-1	0.000127826	6.31239e-06	76	3.77881	287.189	0.078235		TRBV6-3_TRBJ2-1	0.00044638	2.46795e-05	43	3.33255	143.3	0.100652		TRBV6-3_TRBJ2-1	0.000245725	1.59148e-06	76	3.43843	261.321	0.0713508		TRBV6-3_TRBJ2-1	0.000113889
TRBV14_TRBJ1-6	0.000269659	5.4049e-06	72	3.31834	238.921	0.0798291		TRBV14_TRBJ1-6	0.000160941	7.4106e-06	56	3.38885	189.776	0.08556		TRBV14_TRBJ1-6	0.000268494	5.95635e-06	71	3.45279	245.148	0.0800973		TRBV14_TRBJ1-6	0.000270972	3.55072e-06	69	3.37167	232.645	0.077533		TRBV14_TRBJ1-6	0.000278719	0.000148793	4	1.36892	5.47569	0.353818		TRBV14_TRBJ1-6	0.00064662	5.24394e-05	42	3.17469	133.337	0.109944		TRBV14_TRBJ1-6	0.000173061
TRBV24-1_TRBJ2-7	0.00334978	7.43173e-06	102	3.57539	364.69	0.0761042		TRBV24-1_TRBJ2-7	0.00529806	9.65122e-05	100	3.61747	361.747	0.0973419		TRBV24-1_TRBJ2-7	0.00547406	2.26227e-05	93	3.49784	325.299	0.0856847		TRBV24-1_TRBJ2-7	0.00497587	2.07783e-05	110	3.58222	394.044	0.0822818		TRBV24-1_TRBJ2-7	0.0102214	0.000290342	77	3.64776	280.878	0.115465		TRBV24-1_TRBJ2-7	0.00697181	5.91236e-05	101	3.78892	382.68	0.091568		TRBV24-1_TRBJ2-7	0.00188363
/	/	/	/	/	/	/		/	/	/	/	/	/	/		/	/	/	/	/	/	/		/	/	/	/	/	/	/		TRBV29-1_TRBJ2-3	0.00592857	0.000185255	56	3.37582	189.046	0.117693		TRBV29-1_TRBJ2-3	0.00560099	4.00258e-05	94	3.69883	347.69	0.0894831		/	/
/	/	/	/	/	/	/		/	/	/	/	/	/	/		/	/	/	/	/	/	/		TRBV3-1_TRBJ2-3	0.000304178	0.000294118	26	2.94225	76.4984	0.150329		TRBV3-1_TRBJ2-3	0.000101584	4.61745e-06	49	3.32779	163.062	0.0847155		/	/	/	/	/	/	/		/	/
TRBV2_TRBJ2-1	0.000198765	5.90035e-06	81	3.67658	297.803	0.0773008		TRBV2_TRBJ2-1	0.000405665	4.62073e-06	86	3.66433	315.133	0.0750177		TRBV2_TRBJ2-1	0.000306638	8.30453e-06	88	3.68481	324.264	0.0783878		TRBV2_TRBJ2-1	0.000299707	9.79735e-06	80	3.6485	291.88	0.0809852		TRBV2_TRBJ2-1	0.00591065	0.000124432	64	3.60605	230.787	0.10836		TRBV2_TRBJ2-1	0.00813574	2.4668e-05	95	3.53479	335.805	0.0859116		TRBV2_TRBJ2-1	0.000286393
TRBV6-6_TRBJ1-2	0.00511587	6.93628e-06	91	3.37152	306.808	0.0779458		TRBV6-6_TRBJ1-2	0.00318403	9.24145e-06	90	3.3693	303.237	0.0800388		TRBV6-6_TRBJ1-2	0.00241112	8.41907e-06	81	3.31926	268.86	0.0811082		TRBV6-6_TRBJ1-2	0.00771782	7.10144e-06	102	3.34609	341.302	0.0766739		TRBV6-6_TRBJ1-2	0.000355146	5.92307e-05	16	2.59141	41.4625	0.14623		TRBV6-6_TRBJ1-2	0.000434873	5.01317e-06	73	3.40696	248.708	0.0787595		TRBV6-6_TRBJ1-2	0.0023924
/	/	/	/	/	/	/		/	/	/	/	/	/	/		/	/	/	/	/	/	/		/	/	/	/	/	/	/		/	/	/	/	/	/	/		/	/	/	/	/	/	/		/	/
/	/	/	/	/	/	/		/	/	/	/	/	/	/		/	/	/	/	/	/	/		/	/	/	/	/	/	/		/	/	/	/	/	/	/		/	/	/	/	/	/	/		/	/
TRBV11-2_TRBJ2-5	0.00036956	2.38716e-06	94	3.28379	308.677	0.0714475		TRBV11-2_TRBJ2-5	0.00168726	0.00123251	72	3.33526	240.139	0.144399		TRBV11-2_TRBJ2-5	0.000344495	2.97818e-06	67	3.30772	221.618	0.077149		TRBV11-2_TRBJ2-5	0.000664905	2.03838e-06	91	3.24064	294.899	0.0711531		TRBV11-2_TRBJ2-5	0.00121845	6.25744e-05	43	3.31399	142.502	0.110451		TRBV11-2_TRBJ2-5	0.000612323	7.32083e-06	64	3.32978	213.106	0.0836235		TRBV11-2_TRBJ2-5	0.000507214
/	/	/	/	/	/	/		/	/	/	/	/	/	/		/	/	/	/	/	/	/		/	/	/	/	/	/	/		/	/	/	/	/	/	/		/	/	/	/	/	/	/		/	/
/	/	/	/	/	/	/		/	/	/	/	/	/	/		/	/	/	/	/	/	/		/	/	/	/	/	/	/		TRBV29-1_TRBJ1-4	0.00876902	0.00652501	52	3.59483	186.931	0.201427		TRBV29-1_TRBJ1-4	0.00168872	3.83548e-05	51	3.26158	166.341	0.101954		/	/
/	/	/	/	/	/	/		TRBV12-5_TRBJ2-6	0.000148648	1.8047e-05	43	3.2749	140.821	0.0981123		TRBV12-5_TRBJ2-6	0.000306695	4.10072e-05	58	3.38223	196.169	0.0994224		/	/	/	/	/	/	/		/	/	/	/	/	/	/		/	/	/	/	/	/	/		/	/
/	/	/	/	/	/	/		/	/	/	/	/	/	/		/	/	/	/	/	/	/		/	/	/	/	/	/	/		TRBV6-5_TRBJ2-1	0.0028215	4.92793e-05	66	3.43919	226.987	0.0985408		TRBV6-5_TRBJ2-1	0.000673755	3.18297e-06	81	3.48253	282.085	0.0742382		/	/
TRBV2_TRBJ2-4	0.000270875	3.06277e-06	88	3.67214	323.148	0.0722723		TRBV2_TRBJ2-4	0.000482299	6.53876e-06	80	3.56297	285.038	0.0785703		TRBV2_TRBJ2-4	0.000503083	4.58181e-06	83	3.54432	294.179	0.0758735		TRBV2_TRBJ2-4	0.000279389	3.22195e-06	86	3.62228	311.516	0.0730252		TRBV2_TRBJ2-4	0.000194092	3.83726e-05	11	2.34247	25.7672	0.160482		TRBV2_TRBJ2-4	0.000227184	7.47997e-06	60	3.50458	210.275	0.0839854		TRBV2_TRBJ2-4	0.000210578
/	/	/	/	/	/	/		/	/	/	/	/	/	/		/	/	/	/	/	/	/		/	/	/	/	/	/	/		TRBV7-7_TRBJ1-3	0.000343363	0.000197754	4	1.36892	5.47569	0.365619		TRBV7-7_TRBJ1-3	0.000109335	1.98935e-05	9	2.02915	18.2624	0.168607		/	/
TRBV6-1_TRBJ1-1	0.0237178	1.2161e-05	114	3.44639	392.888	0.0784258		TRBV6-1_TRBJ1-1	0.0135509	1.51699e-05	99	3.42349	338.925	0.0820169		TRBV6-1_TRBJ1-1	0.0173512	1.449e-05	111	3.43261	381.019	0.0800703		TRBV6-1_TRBJ1-1	0.02943	9.99462e-06	124	3.41958	424.028	0.0761175		TRBV6-1_TRBJ1-1	0.000695643	2.75455e-05	62	3.64276	225.851	0.0931679		TRBV6-1_TRBJ1-1	0.000520256	3.34212e-06	88	3.52101	309.849	0.0733058		TRBV6-1_TRBJ1-1	0.0249081
/	/	/	/	/	/	/		/	/	/	/	/	/	/		/	/	/	/	/	/	/		/	/	/	/	/	/	/		TRBV15_TRBJ2-3	0.00272788	0.000140673	64	3.61248	231.199	0.109823		TRBV15_TRBJ2-3	0.00281876	3.56492e-05	67	3.43436	230.102	0.0951864		/	/
TRBV9_TRBJ2-4	0.000159399	2.52229e-06	77	3.49195	268.88	0.0735231		/	/	/	/	/	/	/		TRBV9_TRBJ2-4	0.000130868	4.46726e-06	77	3.52867	271.708	0.0767911		/	/	/	/	/	/	/		TRBV9_TRBJ2-4	0.000252049	5.52502e-05	15	2.45299	36.7948	0.150002		/	/	/	/	/	/	/		/	/
/	/	/	/	/	/	/		/	/	/	/	/	/	/		/	/	/	/	/	/	/		/	/	/	/	/	/	/		TRBV10-1_TRBJ1-3	0.00049136	0.000141947	10	2.23157	22.3157	0.192705		TRBV10-1_TRBJ1-3	0.000118247	1.83021e-05	17	2.71543	46.1624	0.12683		/	/
TRBV24-1_TRBJ1-2	0.00249882	9.90898e-06	90	3.46375	311.737	0.0801356		TRBV24-1_TRBJ1-2	0.0033931	1.42981e-05	85	3.48168	295.943	0.083526		TRBV24-1_TRBJ1-2	0.00393617	1.72963e-05	96	3.46638	332.772	0.0832599		TRBV24-1_TRBJ1-2	0.00658021	2.42632e-05	96	3.4785	333.936	0.0858602		TRBV24-1_TRBJ1-2	0.0030589	0.000310324	33	3.09943	102.281	0.141829		TRBV24-1_TRBJ1-2	0.00708465	8.65767e-05	87	3.63279	316.053	0.0984686		TRBV24-1_TRBJ1-2	0.0026828
/	/	/	/	/	/	/		/	/	/	/	/	/	/		/	/	/	/	/	/	/		/	/	/	/	/	/	/		TRBV6-7_TRBJ2-1	0.000329272	7.2287e-05	14	2.55324	35.7453	0.155478		/	/	/	/	/	/	/		/	/
TRBV9_TRBJ2-5	0.00241793	5.67514e-06	84	3.24421	272.514	0.0782711		TRBV9_TRBJ2-5	0.00239633	1.09851e-05	87	3.2644	284.002	0.0821929		TRBV9_TRBJ2-5	0.00311746	7.21635e-06	89	3.32457	295.887	0.0787046		TRBV9_TRBJ2-5	0.00267678	5.26032e-06	86	3.22463	277.318	0.0775407		TRBV9_TRBJ2-5	0.00447948	0.000148475	65	3.37883	219.624	0.111548		TRBV9_TRBJ2-5	0.00227415	1.55965e-05	92	3.50791	322.728	0.0829194		TRBV9_TRBJ2-5	0.00172994
TRBV7-3_TRBJ2-4	0.000227636	4.1888e-06	76	3.64875	277.305	0.076115		TRBV7-3_TRBJ2-4	0.000252483	3.56581e-05	67	3.71697	249.037	0.0938244		TRBV7-3_TRBJ2-4	0.000176113	6.58635e-06	80	3.83321	306.657	0.0776143		TRBV7-3_TRBJ2-4	0.000231257	5.39183e-06	91	3.77414	343.447	0.0748527		TRBV7-3_TRBJ2-4	0.000171403	4.19551e-05	16	2.70727	43.3163	0.139587		/	/	/	/	/	/	/		/	/
/	/	/	/	/	/	/		/	/	/	/	/	/	/		/	/	/	/	/	/	/		/	/	/	/	/	/	/		TRBV11-1_TRBJ1-2	0.000117665	8.55024e-05	2	0.693147	1.38629	1.73289		/	/	/	/	/	/	/		/	/
TRBV27_TRBJ2-2	0.00418898	6.75612e-06	112	3.49276	391.189	0.0746078		TRBV27_TRBJ2-2	0.00208098	1.24672e-05	107	3.58916	384.04	0.0788993		TRBV27_TRBJ2-2	0.00207464	5.55544e-06	105	3.56522	374.348	0.0739465		TRBV27_TRBJ2-2	0.00407267	5.32608e-06	109	3.4823	379.571	0.0735178		TRBV27_TRBJ2-2	0.00021296	8.19995e-06	59	3.45991	204.135	0.085116		/	/	/	/	/	/	/		TRBV27_TRBJ2-2	0.00170917
TRBV3-1_TRBJ1-1	0.000228537	8.55775e-07	72	3.32114	239.122	0.0692875		TRBV3-1_TRBJ1-1	0.0067487	0.00667416	74	3.4141	252.643	0.191318		TRBV3-1_TRBJ1-1	0.000104007	1.14545e-06	60	3.29038	197.423	0.0733299		TRBV3-1_TRBJ1-1	0.000550624	9.86311e-07	78	3.35376	261.594	0.0688694		TRBV3-1_TRBJ1-1	0.000101743	7.64268e-06	43	3.33678	143.481	0.0906142		TRBV3-1_TRBJ1-1	0.000243815	5.64977e-06	70	3.35501	234.851	0.0803739		TRBV3-1_TRBJ1-1	0.000275205
/	/	/	/	/	/	/		/	/	/	/	/	/	/		/	/	/	/	/	/	/		/	/	/	/	/	/	/		/	/	/	/	/	/	/		/	/	/	/	/	/	/		/	/
/	/	/	/	/	/	/		/	/	/	/	/	/	/		/	/	/	/	/	/	/		/	/	/	/	/	/	/		TRBV19_TRBJ2-6	0.000998802	8.49452e-05	27	3.0038	81.1025	0.128677		TRBV19_TRBJ2-6	0.000744576	1.41642e-05	74	3.55611	263.152	0.0852143		/	/
TRBV7-8_TRBJ1-6	0.00113895	1.09449e-05	96	3.55137	340.932	0.0795923		TRBV7-8_TRBJ1-6	0.0011591	1.77854e-05	78	3.40347	265.471	0.0868514		TRBV7-8_TRBJ1-6	0.0017345	4.77081e-05	78	3.44408	268.638	0.0952614		TRBV7-8_TRBJ1-6	0.000941795	6.96993e-06	88	3.30426	290.775	0.0787154		TRBV7-8_TRBJ1-6	0.000816811	0.000265424	6	1.73287	10.3972	0.274985		TRBV7-8_TRBJ1-6	0.00165268	5.09275e-05	51	3.38731	172.753	0.104108		TRBV7-8_TRBJ1-6	0.00118437
/	/	/	/	/	/	/		/	/	/	/	/	/	/		/	/	/	/	/	/	/		/	/	/	/	/	/	/		TRBV18_TRBJ2-5	0.000137091	7.8019e-06	44	3.18818	140.28	0.0911875		/	/	/	/	/	/	/		/	/
TRBV7-2_TRBJ1-5	0.0104773	1.08999e-05	91	3.24535	295.327	0.0815722		TRBV7-2_TRBJ1-5	0.0026693	2.34524e-05	77	3.18895	245.549	0.0903678		TRBV7-2_TRBJ1-5	0.00633269	1.74109e-05	97	3.19002	309.432	0.0843665		TRBV7-2_TRBJ1-5	0.00265936	5.06306e-06	84	3.21555	270.106	0.0776615		TRBV7-2_TRBJ1-5	0.00172494	0.000164875	27	2.99672	80.9114	0.138548		TRBV7-2_TRBJ1-5	0.00265428	2.40314e-05	88	3.54642	312.085	0.0867935		TRBV7-2_TRBJ1-5	0.00107583
TRBV11-2_TRBJ1-6	0.000217547	2.70245e-06	83	3.4655	287.637	0.0730383		TRBV11-2_TRBJ1-6	0.000127549	4.09763e-06	49	3.13411	153.572	0.0848992		TRBV11-2_TRBJ1-6	0.000350967	2.78918e-05	54	3.24568	175.267	0.0978571		TRBV11-2_TRBJ1-6	0.000229745	1.97262e-06	67	3.15494	211.381	0.0753898		TRBV11-2_TRBJ1-6	0.00100008	8.62986e-05	34	3.30394	112.334	0.120001		TRBV11-2_TRBJ1-6	0.000391107	9.31018e-06	57	3.26333	186.01	0.08758		TRBV11-2_TRBJ1-6	0.000192098
TRBV12-4_TRBJ2-7	0.0353044	1.48184e-05	121	3.38186	409.205	0.0792796		TRBV12-4_TRBJ2-7	0.0344242	9.11068e-05	112	3.39008	379.689	0.0959504		TRBV12-4_TRBJ2-7	0.042705	2.39399e-05	120	3.36411	403.694	0.083041		TRBV12-4_TRBJ2-7	0.0937819	0.0512474	154	3.34085	514.491	0.285831		TRBV12-4_TRBJ2-7	0.00572994	7.26054e-05	71	3.32759	236.259	0.101796		TRBV12-4_TRBJ2-7	0.00258974	6.28636e-06	85	3.42955	291.512	0.0780022		TRBV12-4_TRBJ2-7	0.13261
/	/	/	/	/	/	/		/	/	/	/	/	/	/		/	/	/	/	/	/	/		/	/	/	/	/	/	/		/	/	/	/	/	/	/		/	/	/	/	/	/	/		/	/
TRBV6-5_TRBJ1-6	0.000484279	4.54912e-06	73	3.56854	260.503	0.0774866		TRBV6-5_TRBJ1-6	0.000129642	4.18481e-06	63	3.46232	218.126	0.0795018		TRBV6-5_TRBJ1-6	0.000326568	1.17982e-05	74	3.44077	254.617	0.0843408		TRBV6-5_TRBJ1-6	0.00130805	4.27401e-06	83	3.45612	286.858	0.0757827		TRBV6-5_TRBJ1-6	0.00137497	0.000122522	33	3.1086	102.584	0.127115		TRBV6-5_TRBJ1-6	0.00146703	5.34739e-05	73	3.49115	254.854	0.0972825		TRBV6-5_TRBJ1-6	0.0018681
TRBV7-9_TRBJ2-2	0.00105319	2.61237e-06	101	3.49261	352.754	0.0703114		TRBV7-9_TRBJ2-2	0.000613162	4.35918e-06	86	3.44679	296.424	0.0754664		TRBV7-9_TRBJ2-2	0.00128726	2.97818e-06	98	3.46262	339.337	0.0715083		TRBV7-9_TRBJ2-2	0.000976842	1.64385e-06	104	3.43725	357.474	0.0677125		TRBV7-9_TRBJ2-2	0.00281657	9.47373e-05	75	3.85859	289.394	0.100972		TRBV7-9_TRBJ2-2	0.00290764	1.22544e-05	90	3.47372	312.635	0.0816001		TRBV7-9_TRBJ2-2	0.000698811
/	/	/	/	/	/	/		/	/	/	/	/	/	/		/	/	/	/	/	/	/		TRBV6-5_TRBJ1-3	0.000146829	1.51234e-06	71	3.446	244.666	0.0719304		TRBV6-5_TRBJ1-3	0.000704241	3.40736e-05	51	3.38049	172.405	0.10008		TRBV6-5_TRBJ1-3	0.000127	2.4668e-06	54	3.28859	177.584	0.0792748		/	/
/	/	/	/	/	/	/		/	/	/	/	/	/	/		TRBV13_TRBJ2-5	0.000233329	2.95527e-05	66	3.30063	217.842	0.0944253		TRBV13_TRBJ2-5	0.000372365	0.000250523	61	3.25131	198.33	0.120872		TRBV13_TRBJ2-5	0.000276729	6.01065e-05	9	1.96835	17.7152	0.189776		TRBV13_TRBJ2-5	0.000156284	4.6153e-06	56	3.39861	190.322	0.0822173		/	/
/	/	/	/	/	/	/		/	/	/	/	/	/	/		/	/	/	/	/	/	/		/	/	/	/	/	/	/		TRBV11-3_TRBJ1-2	0.000125308	7.06151e-05	6	1.73287	10.3972	0.236892		TRBV11-3_TRBJ1-2	0.000279942	6.52508e-06	71	3.4879	247.641	0.080561		/	/
TRBV12-3_TRBJ2-6	0.00206134	1.19809e-05	89	3.47219	309.025	0.0816025		TRBV12-3_TRBJ2-6	0.001753	1.62161e-05	85	3.47582	295.445	0.0845043		TRBV12-3_TRBJ2-6	0.00221754	2.15345e-05	89	3.46807	308.658	0.0860729		TRBV12-3_TRBJ2-6	0.00170645	8.02199e-06	89	3.44536	306.637	0.0789195		TRBV12-3_TRBJ2-6	0.00055497	0.000496694	8	2.00976	16.0781	0.250923		TRBV12-3_TRBJ2-6	0.000184771	4.53573e-06	64	3.35591	214.779	0.0802526		TRBV12-3_TRBJ2-6	0.00131919
TRBV6-1_TRBJ2-1	0.000226465	5.99043e-06	87	3.65532	318.013	0.0765162		TRBV6-1_TRBJ2-1	0.00042005	1.26416e-05	77	3.56754	274.7	0.0837099		TRBV6-1_TRBJ2-1	0.000282125	6.41453e-06	84	3.65713	307.199	0.0774188		TRBV6-1_TRBJ2-1	0.000421944	5.78636e-06	85	3.55586	302.248	0.0769755		TRBV6-1_TRBJ2-1	0.00159995	4.56968e-05	68	3.60614	245.217	0.0964234		TRBV6-1_TRBJ2-1	0.00038124	2.38723e-06	79	3.47459	274.492	0.0729412		TRBV6-1_TRBJ2-1	0.000289733
/	/	/	/	/	/	/		TRBV6-4_TRBJ2-1	0.000106887	7.14905e-06	63	3.63058	228.727	0.0823692		/	/	/	/	/	/	/		TRBV6-4_TRBJ2-1	0.000128812	6.50965e-06	64	3.7662	241.037	0.0809419		TRBV6-4_TRBJ2-1	0.00310229	0.00027848	71	3.7778	268.224	0.115824		TRBV6-4_TRBJ2-1	0.000476809	4.85403e-06	87	3.63599	316.331	0.07527		/	/
TRBV28_TRBJ1-6	0.00911261	1.37825e-05	100	3.45411	345.411	0.0810503		TRBV28_TRBJ1-6	0.00328664	1.72623e-05	101	3.43627	347.063	0.0826466		TRBV28_TRBJ1-6	0.00735564	1.92436e-05	99	3.46231	342.769	0.0836516		TRBV28_TRBJ1-6	0.00650373	8.8768e-06	113	3.43031	387.625	0.076476		TRBV28_TRBJ1-6	0.000775413	3.84522e-05	48	3.43741	164.996	0.102142		TRBV28_TRBJ1-6	0.000147371	2.06893e-06	63	3.2587	205.298	0.0760793		TRBV28_TRBJ1-6	0.00925248
/	/	/	/	/	/	/		/	/	/	/	/	/	/		/	/	/	/	/	/	/		/	/	/	/	/	/	/		/	/	/	/	/	/	/		/	/	/	/	/	/	/		/	/
TRBV7-2_TRBJ1-4	0.000121205	5.90035e-06	74	3.3497	247.878	0.0798737		/	/	/	/	/	/	/		/	/	/	/	/	/	/		/	/	/	/	/	/	/		TRBV7-2_TRBJ1-4	0.00124281	0.000140912	39	3.3666	131.297	0.122586		TRBV7-2_TRBJ1-4	0.000701128	1.72676e-05	65	3.48313	226.403	0.0891602		/	/
/	/	/	/	/	/	/		/	/	/	/	/	/	/		/	/	/	/	/	/	/		/	/	/	/	/	/	/		TRBV5-6_TRBJ1-6	0.00108598	0.000107396	23	2.92197	67.2053	0.137874		TRBV5-6_TRBJ1-6	0.000352991	9.8672e-06	60	3.42811	205.687	0.0863598		/	/
/	/	/	/	/	/	/		/	/	/	/	/	/	/		/	/	/	/	/	/	/		/	/	/	/	/	/	/		/	/	/	/	/	/	/		/	/	/	/	/	/	/		/	/
TRBV27_TRBJ2-7	0.003093	2.4322e-06	113	3.43805	388.5	0.0687907		TRBV27_TRBJ2-7	0.00589587	0.000398952	107	3.4054	364.378	0.114851		TRBV27_TRBJ2-7	0.00265086	3.03545e-06	102	3.40177	346.98	0.0713428		TRBV27_TRBJ2-7	0.00383103	3.15619e-06	107	3.38997	362.727	0.0710236		TRBV27_TRBJ2-7	0.00145832	1.18621e-05	98	3.57827	350.671	0.0797718		TRBV27_TRBJ2-7	0.000542776	9.8672e-06	98	3.32536	325.886	0.0794918		TRBV27_TRBJ2-7	0.00212922
TRBV4-3_TRBJ1-1	0.000118818	7.20653e-07	73	3.35369	244.819	0.0681527		/	/	/	/	/	/	/		/	/	/	/	/	/	/		/	/	/	/	/	/	/		/	/	/	/	/	/	/		/	/	/	/	/	/	/		/	/
TRBV6-5_TRBJ2-2	0.00016575	1.93675e-06	87	3.63624	316.353	0.0700118		/	/	/	/	/	/	/		/	/	/	/	/	/	/		TRBV6-5_TRBJ2-2	0.000705607	2.76167e-06	89	3.50234	311.709	0.072138		TRBV6-5_TRBJ2-2	0.00113096	4.8324e-05	61	3.69281	225.262	0.0984852		TRBV6-5_TRBJ2-2	0.000308827	8.51444e-06	67	3.32574	222.824	0.0840068		TRBV6-5_TRBJ2-2	0.000540613
TRBV15_TRBJ2-5	0.00234424	7.07141e-06	91	3.42298	311.492	0.0778666		TRBV15_TRBJ2-5	0.0128202	0.00880004	89	3.45792	307.755	0.195521		TRBV15_TRBJ2-5	0.00565762	1.764e-05	93	3.444	320.292	0.0839622		TRBV15_TRBJ2-5	0.00371806	7.95624e-06	97	3.39199	329.023	0.0779054		TRBV15_TRBJ2-5	0.00159684	8.07258e-05	53	3.66946	194.481	0.106742		TRBV15_TRBJ2-5	0.0117352	0.00772904	74	3.56173	263.568	0.195594		TRBV15_TRBJ2-5	0.00256975
TRBV12-3_TRBJ1-3	0.00508286	1.02693e-05	99	3.43259	339.827	0.0791949		TRBV12-3_TRBJ1-3	0.00279388	1.54315e-05	71	3.28953	233.556	0.0877521		TRBV12-3_TRBJ1-3	0.00411492	1.56354e-05	105	3.43419	360.59	0.0813754		TRBV12-3_TRBJ1-3	0.00464802	7.23295e-06	119	3.37645	401.798	0.0747028		TRBV12-3_TRBJ1-3	0.000247591	2.05397e-05	28	3.03295	84.9227	0.110594		TRBV12-3_TRBJ1-3	0.000215646	3.89914e-06	63	3.26517	205.706	0.0799206		TRBV12-3_TRBJ1-3	0.00517278
TRBV6-2_TRBJ2-4	0.0026525	1.14854e-05	124	3.79197	470.204	0.0757535		TRBV6-2_TRBJ2-4	0.00065902	4.68176e-05	84	3.82375	321.195	0.092138		TRBV6-2_TRBJ2-4	0.00100491	9.50725e-06	90	3.68051	331.246	0.0790136		TRBV6-2_TRBJ2-4	0.000518865	5.91787e-06	105	3.70938	389.485	0.0738407		/	/	/	/	/	/	/		/	/	/	/	/	/	/		TRBV6-2_TRBJ2-4	0.000426668
TRBV30_TRBJ1-6	0.000178632	1.44131e-06	71	3.30521	234.67	0.0722208		/	/	/	/	/	/	/		TRBV30_TRBJ1-6	0.000114431	2.51999e-06	57	3.30239	188.236	0.0785228		TRBV30_TRBJ1-6	0.000131771	1.38084e-06	66	3.32644	219.545	0.072881		TRBV30_TRBJ1-6	0.000150147	1.58426e-05	26	3.02504	78.6511	0.109894		/	/	/	/	/	/	/		/	/
/	/	/	/	/	/	/		/	/	/	/	/	/	/		/	/	/	/	/	/	/		/	/	/	/	/	/	/		TRBV12-5_TRBJ2-3	0.000107714	2.77047e-05	9	2.12066	19.086	0.171327		/	/	/	/	/	/	/		/	/
/	/	/	/	/	/	/		/	/	/	/	/	/	/		/	/	/	/	/	/	/		/	/	/	/	/	/	/		/	/	/	/	/	/	/		/	/	/	/	/	/	/		/	/
/	/	/	/	/	/	/		/	/	/	/	/	/	/		/	/	/	/	/	/	/		/	/	/	/	/	/	/		/	/	/	/	/	/	/		/	/	/	/	/	/	/		/	/
/	/	/	/	/	/	/		/	/	/	/	/	/	/		/	/	/	/	/	/	/		/	/	/	/	/	/	/		TRBV10-3_TRBJ1-4	0.00061229	0.000244406	13	2.47622	32.1909	0.183629		TRBV10-3_TRBJ1-4	0.000725717	3.60471e-05	49	3.3945	166.33	0.101337		/	/
/	/	/	/	/	/	/		/	/	/	/	/	/	/		/	/	/	/	/	/	/		/	/	/	/	/	/	/		TRBV10-3_TRBJ2-3	0.00430115	0.000238754	45	3.36045	151.22	0.126668		TRBV10-3_TRBJ2-3	0.00296557	3.47739e-05	68	3.52025	239.377	0.0942709		/	/
TRBV15_TRBJ1-6	0.000671694	7.43173e-06	87	3.46271	301.256	0.078652		TRBV15_TRBJ1-6	0.000449518	1.17698e-05	80	3.5051	280.408	0.0828794		TRBV15_TRBJ1-6	0.00128056	1.56354e-05	97	3.47948	337.51	0.0823		TRBV15_TRBJ1-6	0.00113472	3.00496e-05	90	3.41623	307.461	0.0888874		TRBV15_TRBJ1-6	0.00119242	0.000275296	13	2.47622	32.1909	0.186295		TRBV15_TRBJ1-6	0.00323023	8.60197e-05	53	3.37684	178.972	0.109188		TRBV15_TRBJ1-6	0.000838417
TRBV6-4_TRBJ2-7	0.000851947	8.42263e-06	104	3.73379	388.314	0.0761096		TRBV6-4_TRBJ2-7	0.000452221	1.58674e-05	98	3.6695	359.611	0.0815215		TRBV6-4_TRBJ2-7	0.000603081	8.18998e-06	87	3.60408	313.555	0.0787523		TRBV6-4_TRBJ2-7	0.000892414	4.27401e-06	106	3.79397	402.161	0.0715131		TRBV6-4_TRBJ2-7	0.00173935	9.27471e-05	63	3.71009	233.736	0.104686		TRBV6-4_TRBJ2-7	0.000440125	6.12721e-06	68	3.50616	238.419	0.0806943		TRBV6-4_TRBJ2-7	0.000542616
/	/	/	/	/	/	/		/	/	/	/	/	/	/		/	/	/	/	/	/	/		/	/	/	/	/	/	/		/	/	/	/	/	/	/		/	/	/	/	/	/	/		/	/
/	/	/	/	/	/	/		/	/	/	/	/	/	/		/	/	/	/	/	/	/		/	/	/	/	/	/	/		TRBV5-4_TRBJ2-1	0.00206201	6.91025e-05	59	3.48223	205.451	0.103928		TRBV5-4_TRBJ2-1	0.000589326	4.37658e-06	80	3.40579	272.463	0.0766255		/	/
TRBV7-6_TRBJ2-7	0.00212061	7.47677e-06	93	3.31835	308.606	0.0783613		TRBV7-6_TRBJ2-7	0.00175936	1.66521e-05	110	3.39242	373.166	0.0813675		TRBV7-6_TRBJ2-7	0.00297251	1.40318e-05	89	3.35415	298.519	0.0832587		TRBV7-6_TRBJ2-7	0.00177773	5.78636e-06	87	3.31622	288.511	0.0776076		TRBV7-6_TRBJ2-7	0.0101354	0.000297348	54	3.39883	183.537	0.125258		TRBV7-6_TRBJ2-7	0.00408271	3.83548e-05	84	3.39936	285.546	0.0922109		TRBV7-6_TRBJ2-7	0.0016559
/	/	/	/	/	/	/		/	/	/	/	/	/	/		/	/	/	/	/	/	/		/	/	/	/	/	/	/		/	/	/	/	/	/	/		/	/	/	/	/	/	/		/	/
/	/	/	/	/	/	/		/	/	/	/	/	/	/		/	/	/	/	/	/	/		/	/	/	/	/	/	/		TRBV9_TRBJ2-1	0.0125694	0.000137091	81	3.51832	284.984	0.105452		TRBV9_TRBJ2-1	0.00359468	1.10608e-05	100	3.48599	348.599	0.0793631		/	/
TRBV24-1_TRBJ1-3	0.000250562	6.621e-06	75	3.57283	267.962	0.0795217		TRBV24-1_TRBJ1-3	0.000249519	2.46729e-05	62	3.55922	220.672	0.0925972		TRBV24-1_TRBJ1-3	0.000201199	7.15908e-06	81	3.8309	310.303	0.0779995		TRBV24-1_TRBJ1-3	0.00034054	3.94524e-06	88	3.67193	323.13	0.0737437		TRBV24-1_TRBJ1-3	0.000957643	0.000202929	10	2.23157	22.3157	0.200805		TRBV24-1_TRBJ1-3	0.000940487	4.57552e-05	60	3.58174	214.905	0.0988052		TRBV24-1_TRBJ1-3	0.000212861
/	/	/	/	/	/	/		/	/	/	/	/	/	/		/	/	/	/	/	/	/		/	/	/	/	/	/	/		TRBV21-1_TRBJ2-7	0.000253164	5.6922e-05	9	2.0788	18.7092	0.185202		/	/	/	/	/	/	/		/	/
TRBV12-3_TRBJ2-7	0.0353033	1.48184e-05	121	3.38194	409.215	0.0792793		TRBV12-3_TRBJ2-7	0.0344214	9.11068e-05	112	3.39049	379.734	0.0959485		TRBV12-3_TRBJ2-7	0.042705	2.39399e-05	120	3.36411	403.694	0.083041		TRBV12-3_TRBJ2-7	0.0937707	0.0512474	154	3.34058	514.45	0.285835		TRBV12-3_TRBJ2-7	0.00572994	7.26054e-05	71	3.32759	236.259	0.101796		TRBV12-3_TRBJ2-7	0.00258974	6.28636e-06	85	3.42952	291.509	0.0780023		TRBV12-3_TRBJ2-7	0.132608
/	/	/	/	/	/	/		/	/	/	/	/	/	/		/	/	/	/	/	/	/		/	/	/	/	/	/	/		TRBV5-8_TRBJ2-3	0.00031741	8.31937e-05	11	2.32219	25.5441	0.174167		TRBV5-8_TRBJ2-3	0.000146814	4.69488e-06	53	3.47049	183.936	0.0828707		/	/
TRBV6-1_TRBJ2-6	0.000801141	4.23384e-06	87	3.44133	299.395	0.0751568		TRBV6-1_TRBJ2-6	0.00124237	4.08891e-05	70	3.41521	239.065	0.0958051		TRBV6-1_TRBJ2-6	0.000949007	1.18554e-05	74	3.44631	255.027	0.0843523		TRBV6-1_TRBJ2-6	0.00215535	2.4329e-05	96	3.42716	329.007	0.0861024		TRBV6-1_TRBJ2-6	0.000844834	0.00065329	23	2.90012	66.7026	0.172126		/	/	/	/	/	/	/		TRBV6-1_TRBJ2-6	0.00109915
/	/	/	/	/	/	/		/	/	/	/	/	/	/		/	/	/	/	/	/	/		TRBV4-1_TRBJ2-5	0.00077649	0.000550427	70	3.26549	228.584	0.130059		TRBV4-1_TRBJ2-5	0.000996494	5.42152e-05	61	3.46284	211.234	0.100835		TRBV4-1_TRBJ2-5	0.000238961	3.50126e-06	66	3.47835	229.571	0.0776359		/	/
TRBV7-7_TRBJ2-5	0.000746146	2.21601e-05	79	3.32893	262.986	0.0887831		TRBV7-7_TRBJ2-5	0.000518829	9.15427e-06	50	3.12503	156.252	0.0904706		TRBV7-7_TRBJ2-5	0.000929133	2.92663e-05	67	3.285	220.095	0.0941572		TRBV7-7_TRBJ2-5	0.000530833	8.94255e-06	75	3.29908	247.431	0.0827579		TRBV7-7_TRBJ2-5	0.000714749	0.000232146	13	2.47622	32.1909	0.1825		TRBV7-7_TRBJ2-5	0.00090444	4.46411e-05	47	3.25358	152.918	0.10523		TRBV7-7_TRBJ2-5	0.000322018
/	/	/	/	/	/	/		/	/	/	/	/	/	/		/	/	/	/	/	/	/		/	/	/	/	/	/	/		TRBV5-4_TRBJ1-3	0.000135658	4.43434e-05	6	1.73287	10.3972	0.225896		/	/	/	/	/	/	/		/	/
/	/	/	/	/	/	/		/	/	/	/	/	/	/		/	/	/	/	/	/	/		/	/	/	/	/	/	/		/	/	/	/	/	/	/		/	/	/	/	/	/	/		/	/
/	/	/	/	/	/	/		/	/	/	/	/	/	/		/	/	/	/	/	/	/		TRBV4-1_TRBJ1-1	0.000161821	7.23295e-07	68	3.34932	227.754	0.0690777		TRBV4-1_TRBJ1-1	0.00060807	3.49493e-05	39	3.33081	129.902	0.106163		TRBV4-1_TRBJ1-1	0.00020554	2.1485e-06	63	3.40647	214.608	0.075669		/	/
TRBV14_TRBJ1-5	0.000246373	5.08961e-06	75	3.44892	258.669	0.0782998		/	/	/	/	/	/	/		TRBV14_TRBJ1-5	0.000219182	1.197e-05	67	3.56712	238.997	0.0854246		TRBV14_TRBJ1-5	0.000149525	2.69592e-06	79	3.63014	286.781	0.073063		TRBV14_TRBJ1-5	0.000179444	6.21764e-05	4	1.36892	5.47569	0.321942		TRBV14_TRBJ1-5	0.000299915	1.09812e-05	64	3.6618	234.355	0.0850844		/	/
TRBV7-8_TRBJ1-5	0.00269578	1.04044e-05	94	3.39937	319.541	0.0801313		TRBV7-8_TRBJ1-5	0.00159938	1.19441e-05	87	3.33634	290.262	0.0824815		TRBV7-8_TRBJ1-5	0.00168055	1.40318e-05	78	3.4134	266.245	0.0849645		TRBV7-8_TRBJ1-5	0.00200609	5.06306e-06	116	3.39509	393.83	0.0727607		TRBV7-8_TRBJ1-5	0.00129711	0.000172916	22	2.70371	59.4816	0.149801		TRBV7-8_TRBJ1-5	0.0020262	3.29437e-05	71	3.51179	249.337	0.0930843		TRBV7-8_TRBJ1-5	0.00195766
TRBV6-3_TRBJ2-2	0.00968445	1.11701e-05	116	3.62836	420.89	0.0769543		TRBV6-3_TRBJ2-2	0.00118299	1.22057e-05	101	3.74263	378.005	0.0789617		TRBV6-3_TRBJ2-2	0.0327133	0.0265925	109	3.68112	401.242	0.243843		TRBV6-3_TRBJ2-2	0.0023753	7.56172e-06	94	3.55871	334.519	0.0773484		TRBV6-3_TRBJ2-2	0.000144813	1.90271e-05	29	3.12982	90.7648	0.108195		/	/	/	/	/	/	/		TRBV6-3_TRBJ2-2	0.00165112
TRBV27_TRBJ2-1	0.00023705	5.81026e-06	78	3.52849	275.222	0.0782858		TRBV27_TRBJ2-1	0.000261986	5.66693e-06	62	3.46263	214.683	0.0817385		TRBV27_TRBJ2-1	0.000143697	5.09726e-06	69	3.56386	245.906	0.0790293		TRBV27_TRBJ2-1	0.000340935	7.16719e-06	78	3.56057	277.725	0.0795447		TRBV27_TRBJ2-1	0.000356977	7.88151e-06	68	3.65968	248.858	0.081783		TRBV27_TRBJ2-1	0.000140289	1.51191e-06	70	3.30867	231.607	0.0726534		TRBV27_TRBJ2-1	0.000158198
/	/	/	/	/	/	/		/	/	/	/	/	/	/		/	/	/	/	/	/	/		/	/	/	/	/	/	/		TRBV5-8_TRBJ1-4	0.000227608	5.95492e-05	5	1.55958	7.79791	0.265342		/	/	/	/	/	/	/		/	/
TRBV7-2_TRBJ2-7	0.0421593	1.22061e-05	151	3.35472	506.563	0.0752501		TRBV7-2_TRBJ2-7	0.0173908	1.97035e-05	107	3.35157	358.618	0.0831898		TRBV7-2_TRBJ2-7	0.0225284	1.71245e-05	133	3.34108	444.363	0.0792385		TRBV7-2_TRBJ2-7	0.0127383	9.66585e-06	104	3.30629	343.855	0.0786206		TRBV7-2_TRBJ2-7	0.0167785	0.000202611	71	3.50239	248.669	0.113022		TRBV7-2_TRBJ2-7	0.00951365	2.74531e-05	110	3.52101	387.311	0.0847085		TRBV7-2_TRBJ2-7	0.00335389
TRBV24-1_TRBJ2-3	0.000316367	5.90035e-06	77	3.51143	270.38	0.0786343		TRBV24-1_TRBJ2-3	0.00040828	7.06187e-06	79	3.61635	285.692	0.0790481		TRBV24-1_TRBJ2-3	0.000281037	5.4409e-06	70	3.51377	245.964	0.0794513		TRBV24-1_TRBJ2-3	0.000402546	4.011e-06	82	3.51582	288.297	0.0753288		TRBV24-1_TRBJ2-3	0.00801956	0.000440011	89	3.91506	348.44	0.117196		TRBV24-1_TRBJ2-3	0.00583828	4.94951e-05	115	3.58229	411.964	0.0888248		TRBV24-1_TRBJ2-3	0.000313836
/	/	/	/	/	/	/		/	/	/	/	/	/	/		/	/	/	/	/	/	/		/	/	/	/	/	/	/		/	/	/	/	/	/	/		TRBV25-1_TRBJ1-3	0.000790649	9.62848e-05	42	3.54839	149.032	0.114563		/	/
/	/	/	/	/	/	/		TRBV25-1_TRBJ2-1	0.000113513	7.14905e-06	57	3.7053	211.202	0.0835958		/	/	/	/	/	/	/		/	/	/	/	/	/	/		TRBV25-1_TRBJ2-1	0.0039472	0.000287954	56	3.53423	197.917	0.122985		TRBV25-1_TRBJ2-1	0.00488816	8.96801e-05	66	3.51921	232.268	0.104429		/	/
TRBV6-6_TRBJ2-4	0.000319565	3.46814e-06	84	3.61116	303.337	0.0737949		TRBV6-6_TRBJ2-4	0.000274367	2.73756e-05	66	3.49294	230.534	0.0927618		TRBV6-6_TRBJ2-4	0.000107386	1.41463e-05	53	3.48686	184.804	0.0909745		TRBV6-6_TRBJ2-4	0.000646297	9.66585e-05	66	3.46544	228.719	0.105574		/	/	/	/	/	/	/		/	/	/	/	/	/	/		/	/
TRBV7-7_TRBJ2-2	0.00024286	4.414e-06	64	3.43635	219.926	0.0797239		TRBV7-7_TRBJ2-2	0.000120836	6.71313e-06	50	3.33828	166.914	0.0869783		TRBV7-7_TRBJ2-2	0.000205494	5.15453e-06	73	3.58678	261.835	0.0782101		TRBV7-7_TRBJ2-2	0.000166621	1.08494e-05	61	3.40011	207.407	0.0869408		TRBV7-7_TRBJ2-2	0.00058976	9.34636e-05	25	3.05059	76.2649	0.131847		TRBV7-7_TRBJ2-2	0.0006615	2.92833e-05	52	3.34268	173.819	0.0984716		TRBV7-7_TRBJ2-2	0.000160703
TRBV10-1_TRBJ1-2	0.000117016	3.15286e-06	74	3.87383	286.663	0.0739714		/	/	/	/	/	/	/		/	/	/	/	/	/	/		TRBV10-1_TRBJ1-2	0.000220802	6.57541e-06	80	3.60822	288.657	0.078432		TRBV10-1_TRBJ1-2	0.000986303	0.000241859	15	2.63025	39.4538	0.173245		TRBV10-1_TRBJ1-2	0.00178485	5.88053e-05	64	3.58357	229.348	0.100137		/	/
TRBV15_TRBJ1-2	0.00217754	1.34672e-05	93	3.48261	323.882	0.0817835		TRBV15_TRBJ1-2	0.00174071	2.02266e-05	87	3.44411	299.637	0.086019		TRBV15_TRBJ1-2	0.003293	3.1729e-05	97	3.45323	334.963	0.0880374		TRBV15_TRBJ1-2	0.004035	1.87399e-05	93	3.43008	318.997	0.0844881		TRBV15_TRBJ1-2	0.00176203	0.000203645	28	3.09153	86.5628	0.139842		TRBV15_TRBJ1-2	0.00362651	6.76381e-05	58	3.35699	194.705	0.104753		TRBV15_TRBJ1-2	0.00266443
/	/	/	/	/	/	/		/	/	/	/	/	/	/		/	/	/	/	/	/	/		/	/	/	/	/	/	/		/	/	/	/	/	/	/		TRBV16_TRBJ1-2	0.000160819	1.71085e-05	19	2.76046	52.4487	0.121987		/	/
TRBV4-3_TRBJ2-7	0.000199351	1.30618e-06	88	3.42449	301.355	0.0685547		/	/	/	/	/	/	/		/	/	/	/	/	/	/		/	/	/	/	/	/	/		TRBV4-3_TRBJ2-7	0.000395031	6.74307e-05	26	2.99859	77.9633	0.126721		TRBV4-3_TRBJ2-7	0.000633013	5.80892e-06	76	3.56213	270.722	0.0785147		/	/
/	/	/	/	/	/	/		/	/	/	/	/	/	/		TRBV5-6_TRBJ2-5	0.000123823	1.54636e-06	69	3.36946	232.493	0.0727248		/	/	/	/	/	/	/		TRBV5-6_TRBJ2-5	0.00146023	7.67452e-05	40	3.22185	128.874	0.115165		TRBV5-6_TRBJ2-5	0.000694364	9.5489e-06	71	3.31095	235.078	0.0840083		/	/
TRBV27_TRBJ1-2	0.00293477	1.56292e-05	99	3.38918	335.529	0.0823803		TRBV27_TRBJ1-2	0.0022407	1.98778e-05	90	3.39796	305.817	0.0855745		TRBV27_TRBJ1-2	0.00247887	1.05382e-05	105	3.45466	362.74	0.0784947		TRBV27_TRBJ1-2	0.00580977	5.91787e-06	98	3.34579	327.888	0.0760352		TRBV27_TRBJ1-2	0.000281426	8.83684e-06	53	3.34362	177.212	0.0880033		/	/	/	/	/	/	/		TRBV27_TRBJ1-2	0.00363934
/	/	/	/	/	/	/		/	/	/	/	/	/	/		/	/	/	/	/	/	/		/	/	/	/	/	/	/		/	/	/	/	/	/	/		/	/	/	/	/	/	/		/	/
/	/	/	/	/	/	/		/	/	/	/	/	/	/		/	/	/	/	/	/	/		/	/	/	/	/	/	/		/	/	/	/	/	/	/		TRBV10-2_TRBJ1-4	0.000239518	2.59412e-05	28	3.06818	85.9089	0.112746		/	/
/	/	/	/	/	/	/		/	/	/	/	/	/	/		/	/	/	/	/	/	/		/	/	/	/	/	/	/		TRBV4-1_TRBJ1-4	0.00042998	5.82754e-05	44	3.52072	154.912	0.107829		/	/	/	/	/	/	/		/	/
TRBV6-4_TRBJ1-6	0.0006462	1.79713e-05	74	3.57412	264.485	0.086992		TRBV6-4_TRBJ1-6	0.000206974	1.23801e-05	47	3.4016	159.875	0.0924679		TRBV6-4_TRBJ1-6	0.00045211	6.75244e-05	70	3.77804	264.463	0.0989847		TRBV6-4_TRBJ1-6	0.000460804	6.96993e-06	83	3.73249	309.797	0.0778458		TRBV6-4_TRBJ1-6	0.000904543	0.000117427	22	2.90012	63.8025	0.140975		TRBV6-4_TRBJ1-6	0.000284398	1.26523e-05	64	3.58148	229.215	0.0865047		TRBV6-4_TRBJ1-6	0.000344841
TRBV19_TRBJ2-5	0.000169804	1.12602e-06	87	3.42437	297.92	0.0679483		TRBV19_TRBJ2-5	0.000324584	2.37139e-05	68	3.40088	231.26	0.0914582		TRBV19_TRBJ2-5	0.000309673	1.94727e-06	80	3.44738	275.79	0.0717509		TRBV19_TRBJ2-5	0.000187399	1.11782e-06	65	3.47941	226.162	0.0713642		TRBV19_TRBJ2-5	0.00276386	9.14733e-05	57	3.51047	200.097	0.107596		TRBV19_TRBJ2-5	0.00310053	1.86204e-05	94	3.61104	339.438	0.0835385		TRBV19_TRBJ2-5	0.000149348
/	/	/	/	/	/	/		/	/	/	/	/	/	/		/	/	/	/	/	/	/		/	/	/	/	/	/	/		/	/	/	/	/	/	/		/	/	/	/	/	/	/		/	/
TRBV29-1_TRBJ2-4	0.000372442	2.83757e-06	107	3.58928	384.053	0.0697556		TRBV29-1_TRBJ2-4	0.000541671	1.49956e-05	75	3.52541	264.406	0.0855789		TRBV29-1_TRBJ2-4	0.000552967	1.071e-05	91	3.47948	316.633	0.0804616		TRBV29-1_TRBJ2-4	0.000255915	2.23564e-06	77	3.48254	268.155	0.0728765		/	/	/	/	/	/	/		TRBV29-1_TRBJ2-4	0.000117929	7.16168e-06	40	3.24144	129.658	0.0919936		TRBV29-1_TRBJ2-4	0.000122684
/	/	/	/	/	/	/		/	/	/	/	/	/	/		/	/	/	/	/	/	/		/	/	/	/	/	/	/		/	/	/	/	/	/	/		TRBV4-2_TRBJ1-1	0.000146257	3.34212e-06	56	3.34869	187.527	0.0803391		/	/
TRBV7-3_TRBJ2-5	0.00380162	1.01792e-05	140	3.34901	468.862	0.0749928		TRBV7-3_TRBJ2-5	0.00373791	2.04881e-05	95	3.44272	327.058	0.084819		TRBV7-3_TRBJ2-5	0.00290653	1.05382e-05	105	3.5116	368.718	0.0782776		TRBV7-3_TRBJ2-5	0.00283262	6.64116e-06	112	3.39732	380.5	0.0748478		TRBV7-3_TRBJ2-5	0.00238006	0.000142026	50	3.374	168.7	0.116698		TRBV7-3_TRBJ2-5	0.000847147	1.78246e-05	67	3.50313	234.71	0.0888288		TRBV7-3_TRBJ2-5	0.000602901
TRBV10-1_TRBJ2-5	0.000304476	4.81937e-06	91	3.57179	325.032	0.0748731		TRBV10-1_TRBJ2-5	0.000240452	7.67215e-06	81	3.6467	295.383	0.0791376		TRBV10-1_TRBJ2-5	0.00026752	6.70089e-06	77	3.69815	284.758	0.0787456		TRBV10-1_TRBJ2-5	0.000282808	3.41921e-06	76	3.65444	277.737	0.0748666		TRBV10-1_TRBJ2-5	0.00220221	0.000170527	36	3.29974	118.791	0.127907		TRBV10-1_TRBJ2-5	0.00143464	4.0742e-05	70	3.74062	261.843	0.0942054		TRBV10-1_TRBJ2-5	0.000111718
/	/	/	/	/	/	/		/	/	/	/	/	/	/		/	/	/	/	/	/	/		/	/	/	/	/	/	/		/	/	/	/	/	/	/		TRBV7-7_TRBJ1-6	0.000576754	8.85661e-05	15	2.53076	37.9614	0.156234		/	/
TRBV28_TRBJ2-4	0.00466447	3.4186e-05	99	3.56914	353.344	0.0878685		TRBV28_TRBJ2-4	0.00150915	1.12467e-05	101	3.66218	369.88	0.0786827		TRBV28_TRBJ2-4	0.00199853	8.30453e-06	108	3.63996	393.116	0.0758614		TRBV28_TRBJ2-4	0.00307755	6.37814e-06	125	3.55452	444.316	0.0726978		/	/	/	/	/	/	/		/	/	/	/	/	/	/		TRBV28_TRBJ2-4	0.00135743
/	/	/	/	/	/	/		/	/	/	/	/	/	/		/	/	/	/	/	/	/		/	/	/	/	/	/	/		/	/	/	/	/	/	/		/	/	/	/	/	/	/		/	/
/	/	/	/	/	/	/		/	/	/	/	/	/	/		/	/	/	/	/	/	/		/	/	/	/	/	/	/		/	/	/	/	/	/	/		/	/	/	/	/	/	/		/	/
TRBV15_TRBJ2-4	0.000209124	3.78343e-06	76	3.66526	278.559	0.075434		TRBV15_TRBJ2-4	0.000164515	5.23101e-06	69	3.59505	248.058	0.0790725		TRBV15_TRBJ2-4	0.000842022	0.000425364	82	3.74558	307.138	0.119255		TRBV15_TRBJ2-4	0.000318052	6.11513e-06	84	3.70104	310.888	0.0769502		TRBV15_TRBJ2-4	0.000126423	3.98852e-05	4	1.36892	5.47569	0.307831		/	/	/	/	/	/	/		TRBV15_TRBJ2-4	0.000136044
/	/	/	/	/	/	/		/	/	/	/	/	/	/		/	/	/	/	/	/	/		/	/	/	/	/	/	/		/	/	/	/	/	/	/		/	/	/	/	/	/	/		/	/
/	/	/	/	/	/	/		/	/	/	/	/	/	/		/	/	/	/	/	/	/		/	/	/	/	/	/	/		TRBV5-4_TRBJ1-5	0.000388503	0.000218374	8	1.9679	15.7432	0.22819		TRBV5-4_TRBJ1-5	0.000182782	7.87784e-06	48	3.30063	158.43	0.0890704		/	/
TRBV25-1_TRBJ2-5	0.00138307	8.0623e-06	106	3.54191	375.442	0.0762571		TRBV25-1_TRBJ2-5	0.0013061	1.16826e-05	94	3.66665	344.665	0.0799002		TRBV25-1_TRBJ2-5	0.00194148	8.4878e-05	83	3.62319	300.724	0.0991165		TRBV25-1_TRBJ2-5	0.000871176	6.4439e-06	96	3.56396	342.14	0.0760186		TRBV25-1_TRBJ2-5	0.000459516	0.000286362	10	2.23157	22.3157	0.209282		TRBV25-1_TRBJ2-5	0.00308135	9.18286e-05	66	3.61379	238.51	0.104188		TRBV25-1_TRBJ2-5	0.000851387
TRBV19_TRBJ1-2	0.000138636	1.35122e-06	87	3.53148	307.239	0.0684947		TRBV19_TRBJ1-2	0.000194942	4.18481e-06	67	3.33307	223.316	0.0791562		TRBV19_TRBJ1-2	0.000291747	2.2909e-06	70	3.39514	237.66	0.0746248		TRBV19_TRBJ1-2	0.000290041	1.18357e-06	91	3.43518	312.602	0.0676255		TRBV19_TRBJ1-2	0.00458799	0.000154446	53	3.35867	178.009	0.116592		TRBV19_TRBJ1-2	0.00787777	3.2148e-05	80	3.4523	276.184	0.0911749		TRBV19_TRBJ1-2	0.000161816
TRBV7-6_TRBJ2-2	0.00053567	4.72928e-06	88	3.47561	305.854	0.0755523		TRBV7-6_TRBJ2-2	0.000338534	9.67737e-06	76	3.47186	263.861	0.0823631		TRBV7-6_TRBJ2-2	0.00109116	0.000137111	81	3.45412	279.784	0.105799		TRBV7-6_TRBJ2-2	0.000609737	4.8658e-06	86	3.43899	295.753	0.076175		TRBV7-6_TRBJ2-2	0.00131812	0.000174349	40	3.44459	137.784	0.124373		TRBV7-6_TRBJ2-2	0.00100542	2.40314e-05	55	3.3155	182.353	0.0957519		TRBV7-6_TRBJ2-2	0.000387814
/	/	/	/	/	/	/		/	/	/	/	/	/	/		/	/	/	/	/	/	/		/	/	/	/	/	/	/		TRBV11-3_TRBJ1-6	0.000178329	9.19509e-05	2	0.693147	1.38629	1.74645		TRBV11-3_TRBJ1-6	0.000233391	8.99188e-06	49	3.35411	164.351	0.0894365		/	/
TRBV28_TRBJ2-5	0.0240535	1.51788e-05	121	3.49634	423.057	0.0790139		TRBV28_TRBJ2-5	0.0478889	0.0339247	107	3.47162	371.464	0.264799		TRBV28_TRBJ2-5	0.0206164	1.79836e-05	106	3.42525	363.077	0.0823214		TRBV28_TRBJ2-5	0.0208845	1.57152e-05	115	3.46088	398.001	0.0800704		TRBV28_TRBJ2-5	0.000787673	1.73552e-05	74	3.51472	260.089	0.0869765		TRBV28_TRBJ2-5	0.000154454	1.67106e-06	63	3.31814	209.043	0.0746045		TRBV28_TRBJ2-5	0.0115046
TRBV7-8_TRBJ2-7	0.00673117	9.86394e-06	104	3.49606	363.59	0.0780135		TRBV7-8_TRBJ2-7	0.00783492	7.51522e-05	112	3.46655	388.254	0.0936534		TRBV7-8_TRBJ2-7	0.00455592	1.55781e-05	105	3.44768	362.007	0.0812943		TRBV7-8_TRBJ2-7	0.00720388	1.78193e-05	120	3.41687	410.024	0.0805898		TRBV7-8_TRBJ2-7	0.00669092	0.000208024	54	3.34189	180.462	0.120369		TRBV7-8_TRBJ2-7	0.00490885	3.20684e-05	89	3.45378	307.387	0.0894497		TRBV7-8_TRBJ2-7	0.00367235
TRBV7-9_TRBJ2-3	0.00011598	2.25204e-06	67	3.44384	230.737	0.0749315		/	/	/	/	/	/	/		TRBV7-9_TRBJ2-3	0.000101029	3.09272e-06	62	3.42859	212.573	0.0779802		TRBV7-9_TRBJ2-3	0.000132757	4.14251e-06	81	3.474	281.394	0.0758494		TRBV7-9_TRBJ2-3	0.00778446	0.000160337	68	3.50425	238.289	0.110852		TRBV7-9_TRBJ2-3	0.00562956	1.7188e-05	110	3.52373	387.61	0.0810825		/	/
/	/	/	/	/	/	/		/	/	/	/	/	/	/		/	/	/	/	/	/	/		/	/	/	/	/	/	/		/	/	/	/	/	/	/		/	/	/	/	/	/	/		/	/
/	/	/	/	/	/	/		/	/	/	/	/	/	/		/	/	/	/	/	/	/		/	/	/	/	/	/	/		TRBV10-3_TRBJ2-6	0.000296472	0.000149271	2	0.693147	1.38629	1.84249		TRBV10-3_TRBJ2-6	0.00026355	3.35007e-05	33	3.29203	108.637	0.109759		/	/
/	/	/	/	/	/	/		/	/	/	/	/	/	/		/	/	/	/	/	/	/		/	/	/	/	/	/	/		TRBV5-6_TRBJ1-5	0.000592785	6.35297e-05	31	3.14412	97.4676	0.119799		TRBV5-6_TRBJ1-5	0.000531396	9.94677e-06	62	3.19406	198.032	0.0870398		/	/
TRBV27_TRBJ1-5	0.00614708	7.8371e-06	109	3.34432	364.531	0.0764537		TRBV27_TRBJ1-5	0.131458	0.127811	110	3.39124	373.036	0.435221		TRBV27_TRBJ1-5	0.00447391	1.70672e-05	107	3.36483	360.036	0.0820463		TRBV27_TRBJ1-5	0.00577393	6.4439e-06	100	3.31718	331.718	0.0764237		TRBV27_TRBJ1-5	0.000278878	8.35918e-06	44	3.19761	140.695	0.0916707		/	/	/	/	/	/	/		TRBV27_TRBJ1-5	0.00399459
TRBV6-3_TRBJ2-3	0.000352174	2.207e-06	96	3.59038	344.677	0.0696762		TRBV6-3_TRBJ2-3	0.00013775	5.40538e-06	84	3.74047	314.2	0.076027		TRBV6-3_TRBJ2-3	0.000148107	1.94727e-06	67	3.49628	234.25	0.0738976		TRBV6-3_TRBJ2-3	0.000202917	5.45759e-06	74	3.5222	260.643	0.0786433		TRBV6-3_TRBJ2-3	0.00042393	3.09688e-05	34	3.24618	110.37	0.108561		TRBV6-3_TRBJ2-3	0.000140369	1.43234e-06	62	3.33883	207.008	0.0738851		TRBV6-3_TRBJ2-3	0.000151964
/	/	/	/	/	/	/		/	/	/	/	/	/	/		/	/	/	/	/	/	/		/	/	/	/	/	/	/		TRBV7-7_TRBJ1-2	0.000160098	0.000159461	2	0.693147	1.38629	1.85641		TRBV7-7_TRBJ1-2	0.000180395	4.62326e-05	8	1.9679	15.7432	0.192698		/	/
/	/	/	/	/	/	/		/	/	/	/	/	/	/		/	/	/	/	/	/	/		/	/	/	/	/	/	/		/	/	/	/	/	/	/		/	/	/	/	/	/	/		/	/
/	/	/	/	/	/	/		/	/	/	/	/	/	/		/	/	/	/	/	/	/		/	/	/	/	/	/	/		/	/	/	/	/	/	/		TRBV7-4_TRBJ1-4	0.000209201	0.000192172	4	1.36892	5.47569	0.364396		/	/
/	/	/	/	/	/	/		/	/	/	/	/	/	/		/	/	/	/	/	/	/		/	/	/	/	/	/	/		TRBV6-5_TRBJ1-4	0.000694369	5.119e-05	38	3.26141	123.934	0.11134		TRBV6-5_TRBJ1-4	0.000189784	2.94424e-06	51	3.26414	166.471	0.0813916		/	/
/	/	/	/	/	/	/		/	/	/	/	/	/	/		/	/	/	/	/	/	/		/	/	/	/	/	/	/		TRBV7-4_TRBJ1-5	0.000410475	0.000146723	4	1.36892	5.47569	0.353256		TRBV7-4_TRBJ1-5	0.000203789	4.40841e-05	15	2.5339	38.0084	0.145317		/	/
/	/	/	/	/	/	/		/	/	/	/	/	/	/		/	/	/	/	/	/	/		/	/	/	/	/	/	/		TRBV11-3_TRBJ2-1	0.00120683	4.20347e-05	53	3.43722	182.173	0.101084		TRBV11-3_TRBJ2-1	0.000791445	4.6153e-06	85	3.4275	291.337	0.0760484		/	/
/	/	/	/	/	/	/		/	/	/	/	/	/	/		/	/	/	/	/	/	/		/	/	/	/	/	/	/		TRBV4-1_TRBJ2-6	0.000239311	4.13978e-05	14	2.52433	35.3406	0.14736		/	/	/	/	/	/	/		/	/
/	/	/	/	/	/	/		/	/	/	/	/	/	/		/	/	/	/	/	/	/		/	/	/	/	/	/	/		TRBV5-1_TRBJ2-6	0.000507123	5.38172e-05	19	2.66545	50.6435	0.137424		TRBV5-1_TRBJ2-6	0.000309782	6.20679e-06	69	3.46636	239.179	0.0807342		/	/
/	/	/	/	/	/	/		/	/	/	/	/	/	/		/	/	/	/	/	/	/		/	/	/	/	/	/	/		TRBV7-7_TRBJ1-4	0.000368918	0.000114083	4	1.36892	5.47569	0.343465		/	/	/	/	/	/	/		/	/
TRBV19_TRBJ2-7	0.000198225	1.26114e-06	74	3.41705	252.862	0.0705459		TRBV19_TRBJ2-7	0.00024734	2.93808e-05	75	3.44972	258.729	0.0914507		TRBV19_TRBJ2-7	0.000255035	9.16362e-07	80	3.37713	270.171	0.0681103		TRBV19_TRBJ2-7	0.000154456	7.23295e-07	63	3.33573	210.151	0.0701167		TRBV19_TRBJ2-7	0.0159791	0.000124353	109	3.6326	395.953	0.0985737		TRBV19_TRBJ2-7	0.00771639	2.07689e-05	93	3.54162	329.37	0.0848228		/	/
/	/	/	/	/	/	/		/	/	/	/	/	/	/		/	/	/	/	/	/	/		/	/	/	/	/	/	/		TRBV4-2_TRBJ2-1	0.000482842	3.27998e-05	38	3.28044	124.657	0.106412		TRBV4-2_TRBJ2-1	0.000177848	2.38723e-06	59	3.38517	199.725	0.0773199		/	/
/	/	/	/	/	/	/		/	/	/	/	/	/	/		/	/	/	/	/	/	/		/	/	/	/	/	/	/		/	/	/	/	/	/	/		/	/	/	/	/	/	/		/	/
TRBV2_TRBJ1-6	0.000653902	5.26977e-06	88	3.53806	311.349	0.0759885		TRBV2_TRBJ1-6	0.000667913	8.63117e-06	84	3.26886	274.584	0.0809763		TRBV2_TRBJ1-6	0.000845859	5.89908e-06	71	3.40208	241.547	0.0802489		TRBV2_TRBJ1-6	0.000611907	2.49865e-06	84	3.47533	291.928	0.072405		TRBV2_TRBJ1-6	0.0026169	0.000243531	38	3.21449	122.151	0.13261		TRBV2_TRBJ1-6	0.00604644	6.64444e-05	69	3.40791	235.145	0.100945		TRBV2_TRBJ1-6	0.00105239
/	/	/	/	/	/	/		/	/	/	/	/	/	/		/	/	/	/	/	/	/		/	/	/	/	/	/	/		TRBV5-4_TRBJ1-2	0.00112921	7.87355e-05	31	3.15571	97.8271	0.122421		TRBV5-4_TRBJ1-2	0.000701606	6.84338e-06	75	3.30562	247.921	0.080867		/	/
/	/	/	/	/	/	/		/	/	/	/	/	/	/		/	/	/	/	/	/	/		/	/	/	/	/	/	/		TRBV10-2_TRBJ1-1	0.00137839	0.000763392	23	2.83667	65.2435	0.176792		TRBV10-2_TRBJ1-1	0.0011068	2.97607e-05	48	3.31567	159.152	0.100339		/	/
TRBV12-5_TRBJ1-3	0.000133366	7.56686e-06	52	3.38459	175.999	0.0869607		/	/	/	/	/	/	/		TRBV12-5_TRBJ1-3	0.000213455	6.81544e-06	62	3.4461	213.658	0.0830806		TRBV12-5_TRBJ1-3	0.000296091	4.66854e-06	78	3.43059	267.586	0.0772776		/	/	/	/	/	/	/		/	/	/	/	/	/	/		TRBV12-5_TRBJ1-3	0.000165769
TRBV30_TRBJ1-5	0.000113458	6.30571e-07	55	3.15261	173.394	0.0720326		/	/	/	/	/	/	/		/	/	/	/	/	/	/		/	/	/	/	/	/	/		TRBV30_TRBJ1-5	0.000187564	8.5184e-06	37	3.14382	116.321	0.0954913		/	/	/	/	/	/	/		/	/
/	/	/	/	/	/	/		/	/	/	/	/	/	/		/	/	/	/	/	/	/		/	/	/	/	/	/	/		TRBV4-1_TRBJ2-1	0.00134678	4.41842e-05	67	3.70252	248.069	0.0958982		TRBV4-1_TRBJ2-1	0.000380205	7.32083e-06	79	3.4734	274.398	0.0798584		/	/
TRBV7-2_TRBJ2-6	0.00112674	6.53092e-06	88	3.35879	295.573	0.0780612		TRBV7-2_TRBJ2-6	0.000527024	8.71835e-06	77	3.36771	259.313	0.0818806		TRBV7-2_TRBJ2-6	0.000440255	1.23709e-05	70	3.34298	234.009	0.0860049		TRBV7-2_TRBJ2-6	0.000374995	1.177e-05	84	3.47597	291.982	0.082289		TRBV7-2_TRBJ2-6	0.000663241	0.000115755	9	2.12066	19.086	0.198354		TRBV7-2_TRBJ2-6	0.000541343	1.82225e-05	59	3.46129	204.216	0.0913373		/	/
/	/	/	/	/	/	/		/	/	/	/	/	/	/		/	/	/	/	/	/	/		/	/	/	/	/	/	/		/	/	/	/	/	/	/		/	/	/	/	/	/	/		/	/
/	/	/	/	/	/	/		/	/	/	/	/	/	/		/	/	/	/	/	/	/		/	/	/	/	/	/	/		TRBV19_TRBJ2-3	0.00559197	8.20792e-05	104	3.97414	413.311	0.0935498		TRBV19_TRBJ2-3	0.00341158	1.36868e-05	86	3.56667	306.733	0.0826798		/	/
/	/	/	/	/	/	/		/	/	/	/	/	/	/		/	/	/	/	/	/	/		/	/	/	/	/	/	/		/	/	/	/	/	/	/		/	/	/	/	/	/	/		/	/
TRBV10-2_TRBJ2-5	0.000142419	3.01773e-06	68	3.5523	241.557	0.0760166		TRBV10-2_TRBJ2-5	0.000127026	7.06187e-06	53	3.31595	175.745	0.0864784		/	/	/	/	/	/	/		TRBV10-2_TRBJ2-5	0.000136308	3.15619e-06	64	3.44972	220.782	0.0775569		TRBV10-2_TRBJ2-5	0.000802959	0.000129448	19	2.84996	54.1492	0.148367		TRBV10-2_TRBJ2-5	0.000832664	3.6445e-05	41	3.25531	133.468	0.106009		TRBV10-2_TRBJ2-5	0.000268414
TRBV9_TRBJ1-1	0.00304917	4.27888e-06	93	3.31624	308.411	0.0748317		TRBV9_TRBJ1-1	0.00108561	4.09763e-06	85	3.26035	277.13	0.0759886		TRBV9_TRBJ1-1	0.00211565	6.18544e-06	98	3.26639	320.106	0.0766333		TRBV9_TRBJ1-1	0.00239733	3.41921e-06	95	3.22059	305.956	0.0736009		TRBV9_TRBJ1-1	0.00268505	7.41976e-05	58	3.35374	194.517	0.105792		TRBV9_TRBJ1-1	0.00241205	1.29706e-05	74	3.38443	250.448	0.0853051		TRBV9_TRBJ1-1	0.00183186
/	/	/	/	/	/	/		/	/	/	/	/	/	/		/	/	/	/	/	/	/		/	/	/	/	/	/	/		/	/	/	/	/	/	/		TRBV7-4_TRBJ2-5	0.00016257	3.25458e-05	22	2.9892	65.7623	0.122576		/	/
/	/	/	/	/	/	/		/	/	/	/	/	/	/		/	/	/	/	/	/	/		/	/	/	/	/	/	/		TRBV5-4_TRBJ2-7	0.00384482	8.47859e-05	49	3.15139	154.418	0.112212		TRBV5-4_TRBJ2-7	0.00128075	6.84338e-06	87	3.46805	301.721	0.0780854		/	/
TRBV14_TRBJ2-2	0.000422213	3.46814e-06	82	3.50493	287.404	0.0744983		TRBV14_TRBJ2-2	0.000300958	8.89272e-06	112	3.71584	416.174	0.0755866		TRBV14_TRBJ2-2	0.000372386	3.20727e-06	81	3.54262	286.952	0.0740583		TRBV14_TRBJ2-2	0.0002642	2.56441e-06	110	3.63763	400.14	0.0687333		TRBV14_TRBJ2-2	0.000269723	3.57454e-05	19	2.81591	53.5023	0.130112		TRBV14_TRBJ2-2	0.000237927	5.96806e-06	67	3.61461	242.179	0.0802882		TRBV14_TRBJ2-2	0.000115114
TRBV3-1_TRBJ2-5	0.000283532	1.03594e-06	85	3.50309	297.763	0.0675434		TRBV3-1_TRBJ2-5	0.000168613	9.59019e-06	50	3.17874	158.937	0.0905295		TRBV3-1_TRBJ2-5	0.000144556	1.08818e-06	66	3.31271	218.639	0.0716718		TRBV3-1_TRBJ2-5	0.000768205	2.76167e-06	83	3.39084	281.44	0.0734446		TRBV3-1_TRBJ2-5	0.000345433	1.42504e-05	47	3.40297	159.94	0.0936264		TRBV3-1_TRBJ2-5	0.000203153	2.30765e-06	63	3.26921	205.96	0.076673		TRBV3-1_TRBJ2-5	0.00310273
TRBV5-5_TRBJ2-7	0.0001267	1.48635e-06	61	3.2629	199.037	0.0746385		TRBV5-5_TRBJ2-7	0.000106974	3.13861e-06	67	3.4253	229.495	0.0769707		TRBV5-5_TRBJ2-7	0.000115576	2.57727e-06	64	3.35099	214.463	0.0767486		/	/	/	/	/	/	/		TRBV5-5_TRBJ2-7	0.00145155	8.46267e-05	53	3.59671	190.625	0.107689		TRBV5-5_TRBJ2-7	0.000772427	7.47997e-06	71	3.38442	240.294	0.0819409		/	/
/	/	/	/	/	/	/		/	/	/	/	/	/	/		/	/	/	/	/	/	/		/	/	/	/	/	/	/		TRBV7-7_TRBJ2-3	0.00136493	0.000225061	21	2.89221	60.7365	0.153716		TRBV7-7_TRBJ2-3	0.00515784	0.00466989	40	3.3068	132.272	0.202245		/	/
/	/	/	/	/	/	/		/	/	/	/	/	/	/		/	/	/	/	/	/	/		/	/	/	/	/	/	/		/	/	/	/	/	/	/		/	/	/	/	/	/	/		/	/
TRBV10-1_TRBJ1-5	0.000200927	3.82847e-06	87	3.70402	322.25	0.0736007		TRBV10-1_TRBJ1-5	0.000161551	8.91887e-05	61	3.63115	221.5	0.105285		/	/	/	/	/	/	/		/	/	/	/	/	/	/		TRBV10-1_TRBJ1-5	0.00160162	0.000245999	27	3.16517	85.4595	0.143434		TRBV10-1_TRBJ1-5	0.000970805	3.73999e-05	58	3.53539	205.053	0.0977047		/	/
TRBV2_TRBJ2-2	0.00299494	8.19743e-06	106	3.54518	375.789	0.0763534		TRBV2_TRBJ2-2	0.00518341	0.00288543	96	3.481	334.176	0.155997		TRBV2_TRBJ2-2	0.0157549	0.0118408	94	3.57003	335.583	0.205497		TRBV2_TRBJ2-2	0.00280625	3.81374e-06	99	3.44751	341.303	0.0728534		TRBV2_TRBJ2-2	0.00219608	9.5215e-05	60	3.71587	222.952	0.1059		TRBV2_TRBJ2-2	0.00372081	1.91774e-05	84	3.48071	292.38	0.0859668		TRBV2_TRBJ2-2	0.00267479
/	/	/	/	/	/	/		/	/	/	/	/	/	/		/	/	/	/	/	/	/		/	/	/	/	/	/	/		TRBV14_TRBJ2-1	0.00079444	7.14909e-05	47	3.48703	163.891	0.108921		TRBV14_TRBJ2-1	0.000647654	8.19614e-06	74	3.66095	270.91	0.0808127		/	/
TRBV6-2_TRBJ2-7	0.0376824	1.27916e-05	117	3.54036	414.222	0.0780865		TRBV6-2_TRBJ2-7	0.0111071	2.60679e-05	107	3.54247	379.044	0.0845992		TRBV6-2_TRBJ2-7	0.0275516	3.20154e-05	106	3.54008	375.248	0.0864257		TRBV6-2_TRBJ2-7	0.010665	1.12439e-05	107	3.55965	380.882	0.0782929		TRBV6-2_TRBJ2-7	0.00114975	3.52678e-05	61	3.61105	220.274	0.0958559		TRBV6-2_TRBJ2-7	0.000707255	3.18297e-06	82	3.52111	288.731	0.0739331		TRBV6-2_TRBJ2-7	0.00784996
/	/	/	/	/	/	/		/	/	/	/	/	/	/		/	/	/	/	/	/	/		/	/	/	/	/	/	/		/	/	/	/	/	/	/		/	/	/	/	/	/	/		/	/
TRBV10-2_TRBJ2-7	0.000251688	3.37806e-06	80	3.4719	277.752	0.074794		TRBV10-2_TRBJ2-7	0.000145161	7.06187e-06	66	3.49494	230.666	0.0821563		TRBV10-2_TRBJ2-7	0.000156411	1.89e-06	71	3.55335	252.288	0.0727413		TRBV10-2_TRBJ2-7	0.000100801	1.18357e-06	74	3.59287	265.872	0.0695867		TRBV10-2_TRBJ2-7	0.00302722	0.000228643	40	3.33576	133.43	0.129237		TRBV10-2_TRBJ2-7	0.00327066	0.00172143	57	3.39292	193.396	0.158228		/	/
TRBV12-4_TRBJ1-6	0.0101684	1.9863e-05	98	3.35707	328.993	0.0844901		TRBV12-4_TRBJ1-6	0.00711051	3.90582e-05	103	3.36262	346.349	0.0893263		TRBV12-4_TRBJ1-6	0.0136497	3.57381e-05	97	3.38157	328.013	0.0893828		TRBV12-4_TRBJ1-6	0.0104956	1.45974e-05	103	3.34163	344.188	0.0815179		TRBV12-4_TRBJ1-6	0.000657191	9.07568e-05	35	3.36057	117.62	0.119487		TRBV12-4_TRBJ1-6	0.000915183	2.41906e-05	67	3.45036	231.174	0.0916357		TRBV12-4_TRBJ1-6	0.0100522
TRBV7-3_TRBJ2-6	0.000368028	5.31482e-06	78	3.45056	269.144	0.0780215		TRBV7-3_TRBJ2-6	0.000259807	6.10285e-06	81	3.53587	286.405	0.0780527		TRBV7-3_TRBJ2-6	0.000232011	7.96089e-06	65	3.32571	216.171	0.0839968		TRBV7-3_TRBJ2-6	0.000260255	5.91787e-06	72	3.49133	251.376	0.0796908		TRBV7-3_TRBJ2-6	0.00053849	0.000124592	17	2.72353	46.3001	0.153768		TRBV7-3_TRBJ2-6	0.000168299	1.83816e-05	24	2.91721	70.013	0.114442		/	/
/	/	/	/	/	/	/		/	/	/	/	/	/	/		/	/	/	/	/	/	/		TRBV6-6_TRBJ2-1	0.000114346	7.10144e-06	55	3.38503	186.177	0.0855647		TRBV6-6_TRBJ2-1	0.00110803	5.2623e-05	51	3.61592	184.412	0.103147		TRBV6-6_TRBJ2-1	0.000299358	3.18297e-06	66	3.49751	230.835	0.0769736		/	/
TRBV6-4_TRBJ1-3	0.000168948	4.00863e-06	68	3.52696	239.833	0.0778551		/	/	/	/	/	/	/		/	/	/	/	/	/	/		TRBV6-4_TRBJ1-3	0.000127037	2.82742e-06	67	3.60581	241.589	0.0756272		/	/	/	/	/	/	/		/	/	/	/	/	/	/		TRBV6-4_TRBJ1-3	0.000114168
/	/	/	/	/	/	/		/	/	/	/	/	/	/		/	/	/	/	/	/	/		/	/	/	/	/	/	/		TRBV10-1_TRBJ2-3	0.00358362	0.000198232	59	3.70111	218.366	0.115452		TRBV10-1_TRBJ2-3	0.00118462	2.50659e-05	76	3.58437	272.412	0.0892516		/	/
/	/	/	/	/	/	/		/	/	/	/	/	/	/		/	/	/	/	/	/	/		/	/	/	/	/	/	/		TRBV19_TRBJ2-4	0.00606518	0.00568758	38	3.30378	125.544	0.212227		TRBV19_TRBJ2-4	0.000131616	3.02382e-06	61	3.53657	215.731	0.0776283		/	/
TRBV12-5_TRBJ1-5	0.000460362	8.24247e-06	76	3.57556	271.743	0.0808073		TRBV12-5_TRBJ1-5	0.000595638	3.74017e-05	67	3.32407	222.712	0.096212		TRBV12-5_TRBJ1-5	0.00183587	2.09618e-05	81	3.41551	276.656	0.0875289		TRBV12-5_TRBJ1-5	0.00127846	6.57541e-06	103	3.48748	359.21	0.0755172		TRBV12-5_TRBJ1-5	0.00028461	4.56172e-05	19	2.67298	50.7866	0.135054		/	/	/	/	/	/	/		TRBV12-5_TRBJ1-5	0.00107226
TRBV6-1_TRBJ2-4	0.00151243	5.35986e-06	123	3.61919	445.161	0.0716336		TRBV6-1_TRBJ2-4	0.00120531	8.71835e-06	94	3.63378	341.575	0.0780132		TRBV6-1_TRBJ2-4	0.00133102	7.50271e-06	97	3.63869	352.952	0.0765903		TRBV6-1_TRBJ2-4	0.00222801	0.000187399	99	3.60328	356.725	0.105118		/	/	/	/	/	/	/		/	/	/	/	/	/	/		TRBV6-1_TRBJ2-4	0.000924251
TRBV2_TRBJ2-5	0.00539562	9.8189e-06	124	3.55228	440.482	0.0755251		TRBV2_TRBJ2-5	0.115307	0.105827	102	3.44368	351.255	0.402737		TRBV2_TRBJ2-5	0.00809606	1.30009e-05	102	3.45535	352.446	0.0803525		TRBV2_TRBJ2-5	0.00788615	8.8768e-06	115	3.46094	398.008	0.0761383		TRBV2_TRBJ2-5	0.00645543	0.00334272	63	3.35198	211.175	0.173744		TRBV2_TRBJ2-5	0.00614536	3.04769e-05	92	3.52055	323.891	0.0882065		TRBV2_TRBJ2-5	0.00878345
TRBV24-1_TRBJ2-2	0.00130136	4.99953e-06	106	3.59791	381.379	0.0730783		TRBV24-1_TRBJ2-2	0.230735	0.222403	91	3.57417	325.25	0.609709		TRBV24-1_TRBJ2-2	0.00135977	5.72726e-06	91	3.55102	323.143	0.0760203		TRBV24-1_TRBJ2-2	0.00225727	2.32769e-05	98	3.58808	351.632	0.0847729		TRBV24-1_TRBJ2-2	0.00727654	0.000230236	89	3.97106	353.424	0.107872		TRBV24-1_TRBJ2-2	0.00299048	3.1591e-05	92	3.63657	334.565	0.0880184		TRBV24-1_TRBJ2-2	0.000620046
/	/	/	/	/	/	/		/	/	/	/	/	/	/		/	/	/	/	/	/	/		/	/	/	/	/	/	/		TRBV10-1_TRBJ2-4	0.000130403	7.09336e-05	4	1.36892	5.47569	0.326382		/	/	/	/	/	/	/		/	/
/	/	/	/	/	/	/		/	/	/	/	/	/	/		/	/	/	/	/	/	/		/	/	/	/	/	/	/		TRBV6-5_TRBJ2-6	0.000356658	4.13182e-05	37	3.31597	122.691	0.109205		/	/	/	/	/	/	/		/	/
/	/	/	/	/	/	/		/	/	/	/	/	/	/		/	/	/	/	/	/	/		/	/	/	/	/	/	/		TRBV5-8_TRBJ2-5	0.000199346	7.80986e-05	7	1.90615	13.3431	0.216365		TRBV5-8_TRBJ2-5	0.000148724	6.20679e-06	43	3.06932	131.981	0.0905651		/	/
/	/	/	/	/	/	/		/	/	/	/	/	/	/		/	/	/	/	/	/	/		/	/	/	/	/	/	/		TRBV6-6_TRBJ1-4	0.000296074	4.39454e-05	17	2.72191	46.2725	0.137818		/	/	/	/	/	/	/		/	/
/	/	/	/	/	/	/		/	/	/	/	/	/	/		/	/	/	/	/	/	/		/	/	/	/	/	/	/		TRBV24-1_TRBJ1-4	0.0011253	0.000233659	19	2.79956	53.1916	0.159559		TRBV24-1_TRBJ1-4	0.00096436	3.22275e-05	62	3.62092	224.497	0.0946871		/	/
TRBV6-2_TRBJ1-1	0.0290488	1.49986e-05	120	3.57793	429.352	0.0787367		TRBV6-2_TRBJ1-1	0.00380251	2.04881e-05	107	3.63197	388.621	0.0823656		TRBV6-2_TRBJ1-1	0.0123439	1.91863e-05	101	3.58087	361.667	0.0828667		TRBV6-2_TRBJ1-1	0.00701925	1.74248e-05	105	3.5772	375.606	0.0816145		TRBV6-2_TRBJ1-1	0.000135578	1.84698e-05	25	2.96857	74.2144	0.112943		TRBV6-2_TRBJ1-1	0.000153976	1.83021e-06	71	3.36344	238.805	0.0732922		TRBV6-2_TRBJ1-1	0.00603591
TRBV6-3_TRBJ1-2	0.00866157	1.05846e-05	100	3.5043	350.43	0.0789876		TRBV6-3_TRBJ1-2	0.00335308	0.00013836	94	3.5845	336.943	0.102524		TRBV6-3_TRBJ1-2	0.00688554	2.46845e-05	106	3.58146	379.635	0.0841423		TRBV6-3_TRBJ1-2	0.00383806	1.06522e-05	100	3.52524	352.524	0.0789512		TRBV6-3_TRBJ1-2	0.000153729	2.54756e-05	17	2.68021	45.5636	0.131242		TRBV6-3_TRBJ1-2	0.000157955	2.7851e-06	54	3.33178	179.916	0.0798258		TRBV6-3_TRBJ1-2	0.00845976
TRBV25-1_TRBJ1-2	0.000161922	5.13465e-06	60	3.56538	213.923	0.0811302		TRBV25-1_TRBJ1-2	0.000135658	1.22057e-05	63	3.37914	212.886	0.0874187		TRBV25-1_TRBJ1-2	0.000134533	2.80636e-06	66	3.57491	235.944	0.07591		TRBV25-1_TRBJ1-2	0.000177602	2.4329e-06	77	3.45177	265.787	0.0734698		TRBV25-1_TRBJ1-2	0.00231016	0.000289626	24	2.92197	70.1273	0.153115		TRBV25-1_TRBJ1-2	0.0067307	0.000155329	65	3.44588	223.982	0.111715		TRBV25-1_TRBJ1-2	0.000179128
/	/	/	/	/	/	/		TRBV29-1_TRBJ2-1	0.000106625	3.13861e-06	60	3.42219	205.332	0.078579		/	/	/	/	/	/	/		/	/	/	/	/	/	/		TRBV29-1_TRBJ2-1	0.00852684	0.000185335	72	3.59283	258.684	0.111055		TRBV29-1_TRBJ2-1	0.0177458	0.00161727	94	3.62348	340.607	0.141481		/	/
TRBV27_TRBJ1-1	0.00904379	7.34165e-06	116	3.42514	397.316	0.0749372		TRBV27_TRBJ1-1	0.00570468	3.5135e-05	97	3.33523	323.518	0.0894475		TRBV27_TRBJ1-1	0.0196824	0.0120929	101	3.41694	345.111	0.205488		TRBV27_TRBJ1-1	0.011704	8.02199e-06	115	3.39597	390.537	0.075721		TRBV27_TRBJ1-1	0.000155003	4.9359e-06	52	3.40069	176.836	0.0838431		/	/	/	/	/	/	/		TRBV27_TRBJ1-1	0.00790857
/	/	/	/	/	/	/		/	/	/	/	/	/	/		/	/	/	/	/	/	/		/	/	/	/	/	/	/		TRBV25-1_TRBJ2-4	0.000352996	9.27471e-05	7	1.90615	13.3431	0.22037		TRBV25-1_TRBJ2-4	0.000123897	1.54374e-05	24	3.02828	72.6787	0.111657		/	/
TRBV5-1_TRBJ2-5	0.00127303	1.44131e-06	90	3.19342	287.408	0.0696345		TRBV5-1_TRBJ2-5	0.000577852	1.5693e-06	65	3.12821	203.334	0.0746407		TRBV5-1_TRBJ2-5	0.000602451	1.14545e-06	63	3.15703	198.893	0.0732271		TRBV5-1_TRBJ2-5	0.00178095	1.24933e-06	74	3.12328	231.123	0.0716613		TRBV5-1_TRBJ2-5	0.00254573	4.85628e-05	66	3.58415	236.554	0.0976523		TRBV5-1_TRBJ2-5	0.0014909	5.17232e-06	86	3.40554	292.877	0.076689		TRBV5-1_TRBJ2-5	0.000871148
TRBV7-3_TRBJ1-5	0.000657055	7.74702e-06	114	3.80917	434.246	0.0741779		TRBV7-3_TRBJ1-5	0.000309937	1.07236e-05	73	3.55761	259.706	0.0833392		TRBV7-3_TRBJ1-5	0.000441114	7.1018e-06	83	3.65421	303.3	0.078258		TRBV7-3_TRBJ1-5	0.000381242	3.2877e-06	83	3.53527	293.427	0.0739122		TRBV7-3_TRBJ1-5	0.00150218	0.000130881	33	3.2122	106.003	0.127153		TRBV7-3_TRBJ1-5	0.000395882	2.66574e-05	45	3.39858	152.936	0.100077		TRBV7-3_TRBJ1-5	0.0002103
/	/	/	/	/	/	/		TRBV4-1_TRBJ1-6	0.000179598	0.000164777	20	2.72442	54.4885	0.152239		/	/	/	/	/	/	/		TRBV4-1_TRBJ1-6	0.000117239	4.14251e-06	61	3.31245	202.059	0.0805816		TRBV4-1_TRBJ1-6	0.000243929	6.1221e-05	13	2.44715	31.813	0.157962		TRBV4-1_TRBJ1-6	0.000222808	5.09275e-06	59	3.39742	200.448	0.0820708		/	/
TRBV9_TRBJ2-6	0.000239662	0.000122871	77	3.4282	263.971	0.105601		/	/	/	/	/	/	/		TRBV9_TRBJ2-6	0.000105553	2.23363e-06	59	3.29518	194.416	0.077318		TRBV9_TRBJ2-6	0.000137821	4.40552e-06	61	3.35874	204.883	0.0807726		TRBV9_TRBJ2-6	0.000435871	8.56617e-05	26	3.06106	79.5875	0.129347		TRBV9_TRBJ2-6	0.000343363	1.05834e-05	42	3.16217	132.811	0.0946621		/	/
TRBV12-4_TRBJ2-1	0.000633589	9.36849e-06	78	3.56086	277.747	0.0813837		TRBV12-4_TRBJ2-1	0.000830249	8.19525e-06	92	3.50852	322.784	0.0783611		TRBV12-4_TRBJ2-1	0.000685668	3.26454e-05	85	3.52792	299.874	0.0899929		TRBV12-4_TRBJ2-1	0.000507161	6.57541e-06	111	3.58808	398.277	0.074215		TRBV12-4_TRBJ2-1	0.00289634	4.65726e-05	78	3.62349	282.632	0.0941764		TRBV12-4_TRBJ2-1	0.0019175	9.38975e-06	97	3.47485	337.06	0.0786927		TRBV12-4_TRBJ2-1	0.000512335
/	/	/	/	/	/	/		/	/	/	/	/	/	/		/	/	/	/	/	/	/		/	/	/	/	/	/	/		TRBV11-3_TRBJ1-5	0.000125626	7.17297e-05	7	1.90615	13.3431	0.214436		TRBV11-3_TRBJ1-5	0.000164559	1.14587e-05	55	3.50333	192.683	0.088581		/	/
/	/	/	/	/	/	/		/	/	/	/	/	/	/		/	/	/	/	/	/	/		TRBV4-1_TRBJ1-5	0.0001081	1.44659e-06	55	3.09969	170.483	0.0767328		TRBV4-1_TRBJ1-5	0.000602259	4.19551e-05	40	3.21691	128.676	0.108299		TRBV4-1_TRBJ1-5	0.000120873	2.30765e-06	53	3.27874	173.773	0.0791991		/	/
TRBV18_TRBJ1-1	0.000123502	5.85531e-07	49	2.9354	143.835	0.0743562		/	/	/	/	/	/	/		/	/	/	/	/	/	/		TRBV18_TRBJ1-1	0.00031871	8.54803e-07	52	3.00122	156.064	0.0751357		/	/	/	/	/	/	/		/	/	/	/	/	/	/		/	/
TRBV9_TRBJ2-3	0.00016539	2.207e-06	80	3.4378	275.024	0.0724766		TRBV9_TRBJ2-3	0.000121795	2.78987e-06	57	3.375	192.375	0.0788201		/	/	/	/	/	/	/		TRBV9_TRBJ2-3	0.000168265	2.69592e-06	74	3.44391	254.85	0.0746196		TRBV9_TRBJ2-3	0.00731157	0.000117745	59	3.46919	204.682	0.110128		TRBV9_TRBJ2-3	0.00290486	1.29706e-05	88	3.4942	307.49	0.0822495		/	/
/	/	/	/	/	/	/		/	/	/	/	/	/	/		/	/	/	/	/	/	/		/	/	/	/	/	/	/		TRBV30_TRBJ1-4	0.000285088	0.000182628	46	3.46348	159.32	0.121462		/	/	/	/	/	/	/		/	/
TRBV28_TRBJ2-2	0.0116113	0.00049099	120	3.53771	424.525	0.115001		TRBV28_TRBJ2-2	0.00453607	0.0024332	86	3.50191	301.164	0.154341		TRBV28_TRBJ2-2	0.00555166	1.21991e-05	107	3.57179	382.181	0.078812		TRBV28_TRBJ2-2	0.00673032	5.98362e-06	111	3.49018	387.41	0.0739748		TRBV28_TRBJ2-2	0.000402037	1.09863e-05	69	3.58322	247.242	0.0842613		/	/	/	/	/	/	/		TRBV28_TRBJ2-2	0.00394827
/	/	/	/	/	/	/		/	/	/	/	/	/	/		/	/	/	/	/	/	/		TRBV7-6_TRBJ2-1	0.000120396	1.19672e-05	42	3.25732	136.807	0.0951118		TRBV7-6_TRBJ2-1	0.00257176	0.00020277	36	3.17321	114.236	0.131588		TRBV7-6_TRBJ2-1	0.00320835	3.62063e-05	87	3.62164	315.083	0.0901222		/	/
TRBV6-5_TRBJ1-1	0.00143306	7.88214e-06	95	3.55729	337.943	0.0774858		TRBV6-5_TRBJ1-1	0.000534784	9.06709e-06	78	3.44749	268.904	0.0816238		TRBV6-5_TRBJ1-1	0.00108154	5.38935e-05	93	3.60274	335.055	0.0927785		TRBV6-5_TRBJ1-1	0.00330506	5.06306e-06	102	3.42991	349.85	0.0742316		TRBV6-5_TRBJ1-1	0.0018887	0.000263513	54	3.42991	185.215	0.123206		TRBV6-5_TRBJ1-1	0.000782692	3.34212e-06	75	3.35927	251.945	0.0760485		TRBV6-5_TRBJ1-1	0.00314665
TRBV11-2_TRBJ2-7	0.000552696	1.75659e-06	82	3.4191	280.366	0.0709851		TRBV11-2_TRBJ2-7	0.000273582	1.91804e-06	70	3.40253	238.177	0.0735885		TRBV11-2_TRBJ2-7	0.000417861	1.77545e-06	88	3.41217	300.271	0.0701882		TRBV11-2_TRBJ2-7	0.000737695	2.10413e-06	91	3.29332	299.692	0.0711242		TRBV11-2_TRBJ2-7	0.00402188	6.5122e-05	75	3.62692	272.019	0.0981172		TRBV11-2_TRBJ2-7	0.00239757	6.80359e-05	72	3.36128	242.012	0.100664		TRBV11-2_TRBJ2-7	0.000563825
TRBV7-2_TRBJ2-1	0.000488693	5.90035e-06	84	3.55152	298.328	0.0772769		TRBV7-2_TRBJ2-1	0.000315692	1.07236e-05	68	3.45434	234.895	0.0848721		TRBV7-2_TRBJ2-1	0.000270899	6.92999e-06	78	3.57524	278.869	0.0792615		TRBV7-2_TRBJ2-1	0.000118423	4.07675e-06	70	3.56057	249.24	0.0774173		TRBV7-2_TRBJ2-1	0.0113202	0.000273146	76	3.62922	275.821	0.114976		TRBV7-2_TRBJ2-1	0.0608844	0.054936	110	3.56661	392.327	0.305963		/	/
/	/	/	/	/	/	/		/	/	/	/	/	/	/		TRBV5-4_TRBJ2-5	0.000173078	2.46272e-06	62	3.28174	203.468	0.0772356		/	/	/	/	/	/	/		TRBV5-4_TRBJ2-5	0.000780747	7.02967e-05	36	3.30362	118.93	0.116025		TRBV5-4_TRBJ2-5	0.000584234	5.33147e-06	63	3.29662	207.687	0.0818327		/	/
TRBV6-3_TRBJ1-5	0.0141983	9.68377e-06	123	3.52208	433.215	0.0756412		TRBV6-3_TRBJ1-5	0.00243477	1.29032e-05	98	3.61585	354.354	0.0802248		TRBV6-3_TRBJ1-5	0.00837222	1.62654e-05	100	3.57685	357.685	0.0817793		TRBV6-3_TRBJ1-5	0.00370965	7.03568e-06	87	3.48838	303.489	0.0781878		TRBV6-3_TRBJ1-5	0.000194809	2.06989e-05	36	3.40891	122.721	0.102201		TRBV6-3_TRBJ1-5	0.00012517	1.59148e-06	60	3.25149	195.089	0.0753056		TRBV6-3_TRBJ1-5	0.00422036
TRBV7-4_TRBJ1-1	0.000120034	8.42263e-06	49	3.45311	169.203	0.0884317		/	/	/	/	/	/	/		/	/	/	/	/	/	/		TRBV7-4_TRBJ1-1	0.000147223	7.2987e-06	57	3.44349	196.279	0.0849046		TRBV7-4_TRBJ1-1	0.000219408	0.000185415	2	0.693147	1.38629	1.88899		/	/	/	/	/	/	/		TRBV7-4_TRBJ1-1	0.000109993
/	/	/	/	/	/	/		/	/	/	/	/	/	/		TRBV11-3_TRBJ2-7	0.000200569	1.43182e-06	78	3.2943	256.955	0.0710052		TRBV11-3_TRBJ2-7	0.000142029	1.31508e-06	79	3.38213	267.188	0.0700662		TRBV11-3_TRBJ2-7	0.00109999	5.78774e-05	49	3.38172	165.704	0.106333		TRBV11-3_TRBJ2-7	0.00147013	8.43486e-06	84	3.54682	297.933	0.0796592		TRBV11-3_TRBJ2-7	0.000165323
/	/	/	/	/	/	/		/	/	/	/	/	/	/		/	/	/	/	/	/	/		TRBV3-1_TRBJ1-2	0.000306414	1.05206e-06	70	3.2894	230.258	0.0708154		TRBV3-1_TRBJ1-2	0.000199904	1.03495e-05	46	3.20216	147.299	0.0925184		TRBV3-1_TRBJ1-2	0.000137504	1.03446e-06	60	3.22291	193.375	0.073074		/	/
/	/	/	/	/	/	/		/	/	/	/	/	/	/		/	/	/	/	/	/	/		/	/	/	/	/	/	/		TRBV16_TRBJ2-5	0.000203486	0.000112252	4	1.36892	5.47569	0.342854		/	/	/	/	/	/	/		/	/
/	/	/	/	/	/	/		/	/	/	/	/	/	/		/	/	/	/	/	/	/		/	/	/	/	/	/	/		TRBV21-1_TRBJ2-5	0.000158187	4.52988e-05	8	2.00976	16.0781	0.190848		/	/	/	/	/	/	/		/	/
TRBV12-3_TRBJ1-4	0.000177281	6.44084e-06	76	3.5542	270.119	0.0792246		/	/	/	/	/	/	/		/	/	/	/	/	/	/		TRBV12-3_TRBJ1-4	0.000147355	6.04937e-06	45	3.11744	140.285	0.089256		TRBV12-3_TRBJ1-4	0.000587531	5.119e-05	41	3.39526	139.205	0.108719		TRBV12-3_TRBJ1-4	0.000287422	3.58084e-06	65	3.31374	215.393	0.0786979		TRBV12-3_TRBJ1-4	0.000170055
TRBV6-3_TRBJ2-4	0.0026525	1.14854e-05	124	3.79197	470.204	0.0757535		TRBV6-3_TRBJ2-4	0.00065902	4.68176e-05	84	3.82341	321.167	0.0921394		TRBV6-3_TRBJ2-4	0.00100491	9.50725e-06	90	3.68051	331.246	0.0790135		TRBV6-3_TRBJ2-4	0.000518865	5.91787e-06	105	3.70916	389.462	0.0738415		/	/	/	/	/	/	/		/	/	/	/	/	/	/		TRBV6-3_TRBJ2-4	0.000426668
TRBV5-1_TRBJ2-7	0.00305769	2.34212e-06	106	3.23818	343.248	0.0700454		TRBV5-1_TRBJ2-7	0.00155344	2.0924e-06	70	3.05263	213.684	0.0755766		TRBV5-1_TRBJ2-7	0.00188937	2.17636e-06	80	3.12327	249.861	0.0736571		TRBV5-1_TRBJ2-7	0.00388495	1.97262e-06	103	3.17907	327.444	0.0696925		TRBV5-1_TRBJ2-7	0.0114697	0.000100867	76	3.50064	266.049	0.103191		TRBV5-1_TRBJ2-7	0.00573611	1.15383e-05	92	3.4113	313.84	0.0811136		TRBV5-1_TRBJ2-7	0.0022735
/	/	/	/	/	/	/		/	/	/	/	/	/	/		TRBV11-3_TRBJ2-5	0.000290028	1.77545e-06	79	3.31709	262.05	0.0719043		TRBV11-3_TRBJ2-5	0.000148604	1.31508e-06	69	3.25965	224.916	0.0722943		TRBV11-3_TRBJ2-5	0.000173791	4.5458e-05	24	3.02913	72.6991	0.123709		TRBV11-3_TRBJ2-5	0.000414979	5.2519e-06	64	3.41484	218.549	0.080958		TRBV11-3_TRBJ2-5	0.000103202
TRBV6-6_TRBJ1-3	0.00130573	4.27888e-06	95	3.29518	313.042	0.0746376		TRBV6-6_TRBJ1-3	0.000266694	2.70269e-06	62	3.32269	206.007	0.0776147		TRBV6-6_TRBJ1-3	0.000538878	1.35736e-05	69	3.31857	228.981	0.0870635		TRBV6-6_TRBJ1-3	0.00183802	1.96605e-05	76	3.34382	254.13	0.0883457		TRBV6-6_TRBJ1-3	0.000140116	2.44406e-05	11	2.27663	25.043	0.155025		/	/	/	/	/	/	/		TRBV6-6_TRBJ1-3	0.000310273
TRBV11-2_TRBJ2-2	0.000101612	1.35122e-06	78	3.50141	273.11	0.0699324		/	/	/	/	/	/	/		/	/	/	/	/	/	/		TRBV11-2_TRBJ2-2	0.000109217	1.38084e-06	77	3.48061	268.007	0.070281		TRBV11-2_TRBJ2-2	0.000390652	3.75765e-05	23	2.78599	64.0779	0.125081		TRBV11-2_TRBJ2-2	0.000197503	4.05828e-06	70	3.49057	244.34	0.0776684		/	/
TRBV12-4_TRBJ1-3	0.00508403	1.02693e-05	99	3.432	339.768	0.0791973		TRBV12-4_TRBJ1-3	0.00279388	1.54315e-05	71	3.28949	233.554	0.0877523		TRBV12-4_TRBJ1-3	0.00411492	1.56354e-05	105	3.43418	360.589	0.0813754		TRBV12-4_TRBJ1-3	0.00465032	7.23295e-06	119	3.38191	402.447	0.0746827		TRBV12-4_TRBJ1-3	0.000247591	2.05397e-05	28	3.03295	84.9227	0.110594		TRBV12-4_TRBJ1-3	0.000215646	3.89914e-06	63	3.26474	205.679	0.0799225		TRBV12-4_TRBJ1-3	0.00517428
/	/	/	/	/	/	/		/	/	/	/	/	/	/		/	/	/	/	/	/	/		TRBV6-1_TRBJ1-4	0.00011507	4.66854e-06	62	3.45395	214.145	0.0804856		TRBV6-1_TRBJ1-4	0.000540719	9.13141e-05	40	3.47389	138.955	0.115526		TRBV6-1_TRBJ1-4	0.000152146	2.4668e-06	56	3.29556	184.551	0.0786901		/	/
/	/	/	/	/	/	/		/	/	/	/	/	/	/		/	/	/	/	/	/	/		/	/	/	/	/	/	/		/	/	/	/	/	/	/		/	/	/	/	/	/	/		/	/
TRBV6-4_TRBJ1-2	0.000713582	1.39627e-05	96	3.70731	355.901	0.0807312		TRBV6-4_TRBJ1-2	0.000494679	1.4734e-05	80	3.71	296.8	0.083709		TRBV6-4_TRBJ1-2	0.00220047	0.00143273	80	3.66106	292.885	0.142554		TRBV6-4_TRBJ1-2	0.00126366	9.33708e-06	99	3.64422	360.778	0.0777461		TRBV6-4_TRBJ1-2	0.000683064	5.7957e-05	31	3.13507	97.187	0.118747		TRBV6-4_TRBJ1-2	0.000323549	7.7187e-06	64	3.47782	222.581	0.0833234		TRBV6-4_TRBJ1-2	0.000848993
/	/	/	/	/	/	/		/	/	/	/	/	/	/		/	/	/	/	/	/	/		TRBV4-2_TRBJ2-7	0.000102905	1.84111e-06	69	3.37858	233.122	0.0736491		TRBV4-2_TRBJ2-7	0.00197356	6.60773e-05	67	3.68529	246.915	0.0999928		TRBV4-2_TRBJ2-7	0.000923697	0.000514208	67	3.42591	229.536	0.128791		/	/
TRBV7-6_TRBJ1-6	0.000299206	1.50436e-05	57	3.31304	188.843	0.091101		TRBV7-6_TRBJ1-6	0.000235134	1.89188e-05	50	3.26109	163.055	0.0957022		TRBV7-6_TRBJ1-6	0.000405032	9.67907e-06	57	3.34642	190.746	0.087454		TRBV7-6_TRBJ1-6	0.000369604	6.57541e-06	56	3.20432	179.442	0.0856164		TRBV7-6_TRBJ1-6	0.00144709	0.000356977	26	3.1189	81.0914	0.151954		TRBV7-6_TRBJ1-6	0.000910727	6.55691e-05	44	3.40273	149.72	0.109892		TRBV7-6_TRBJ1-6	0.000357031
/	/	/	/	/	/	/		/	/	/	/	/	/	/		/	/	/	/	/	/	/		/	/	/	/	/	/	/		/	/	/	/	/	/	/		TRBV16_TRBJ1-5	0.00010082	1.27319e-05	17	2.63619	44.8152	0.123703		/	/
TRBV7-3_TRBJ2-7	0.00403967	7.11645e-06	108	3.48302	376.166	0.0754297		TRBV7-3_TRBJ2-7	0.0045223	0.000190932	102	3.44419	351.307	0.105622		TRBV7-3_TRBJ2-7	0.0024578	8.41907e-06	109	3.52738	384.484	0.0762336		TRBV7-3_TRBJ2-7	0.00242705	5.45759e-06	135	3.57836	483.078	0.0707915		TRBV7-3_TRBJ2-7	0.00669992	0.000197595	60	3.2716	196.296	0.117738		TRBV7-3_TRBJ2-7	0.00250738	0.00014761	89	3.51862	313.157	0.104592		TRBV7-3_TRBJ2-7	0.000546513
/	/	/	/	/	/	/		/	/	/	/	/	/	/		/	/	/	/	/	/	/		/	/	/	/	/	/	/		TRBV19_TRBJ1-3	0.00138945	0.000109704	28	3.08483	86.3754	0.130418		TRBV19_TRBJ1-3	0.000937941	1.33685e-05	73	3.47179	253.441	0.0853512		/	/
TRBV7-3_TRBJ1-2	0.00118525	9.90898e-06	100	3.48661	348.661	0.0786033		TRBV7-3_TRBJ1-2	0.00114795	1.73495e-05	70	3.38668	237.067	0.088448		TRBV7-3_TRBJ1-2	0.000906511	1.20845e-05	99	3.58926	355.337	0.0797228		TRBV7-3_TRBJ1-2	0.00128536	5.52334e-06	102	3.51863	358.9	0.0744406		TRBV7-3_TRBJ1-2	0.00191377	0.000187325	38	3.38117	128.484	0.127218		TRBV7-3_TRBJ1-2	0.000431292	3.02382e-05	34	3.2475	110.415	0.108303		TRBV7-3_TRBJ1-2	0.000398501
TRBV6-6_TRBJ2-2	0.00279947	5.22473e-06	96	3.49786	335.795	0.0749481		TRBV6-6_TRBJ2-2	0.00071752	3.40016e-06	82	3.46326	283.988	0.0745386		TRBV6-6_TRBJ2-2	0.000922948	5.15453e-06	76	3.449	262.124	0.0781946		TRBV6-6_TRBJ2-2	0.00210163	4.011e-06	94	3.483	327.402	0.0736743		TRBV6-6_TRBJ2-2	0.000179364	2.63513e-05	15	2.60227	39.034	0.137221		/	/	/	/	/	/	/		TRBV6-6_TRBJ2-2	0.000500924
/	/	/	/	/	/	/		/	/	/	/	/	/	/		/	/	/	/	/	/	/		/	/	/	/	/	/	/		TRBV5-6_TRBJ1-4	0.000706311	6.5122e-05	44	3.43997	151.359	0.109576		TRBV5-6_TRBJ1-4	0.000156204	4.45615e-06	43	3.15893	135.834	0.0876132		/	/
/	/	/	/	/	/	/		/	/	/	/	/	/	/		/	/	/	/	/	/	/		/	/	/	/	/	/	/		TRBV11-2_TRBJ2-3	0.00143595	4.79259e-05	63	3.6132	227.632	0.0982135		TRBV11-2_TRBJ2-3	0.00131902	0.0008485	77	3.4602	266.435	0.134231		/	/
/	/	/	/	/	/	/		/	/	/	/	/	/	/		/	/	/	/	/	/	/		/	/	/	/	/	/	/		/	/	/	/	/	/	/		/	/	/	/	/	/	/		/	/
TRBV20-1_TRBJ2-1	0.000188541	2.92765e-06	91	3.60403	327.966	0.0718324		TRBV20-1_TRBJ2-1	0.000458237	0.000245422	73	3.42243	249.838	0.11553		TRBV20-1_TRBJ2-1	0.000184303	2.51999e-06	82	3.55257	291.31	0.0724798		TRBV20-1_TRBJ2-1	0.000219093	2.69592e-06	85	3.559	302.515	0.0723798		TRBV20-1_TRBJ2-1	0.0196129	0.000124592	92	3.58524	329.842	0.101701		TRBV20-1_TRBJ2-1	0.0089509	1.30502e-05	101	3.51258	354.77	0.0802895		TRBV20-1_TRBJ2-1	0.000160536
/	/	/	/	/	/	/		/	/	/	/	/	/	/		TRBV3-1_TRBJ1-6	0.000120731	2.25654e-05	55	3.09083	169.995	0.0964892		TRBV3-1_TRBJ1-6	0.000193185	1.24933e-06	69	3.33983	230.448	0.0716998		TRBV3-1_TRBJ1-6	0.000118541	1.31358e-05	36	3.20313	115.313	0.0993528		TRBV3-1_TRBJ1-6	0.000130581	1.75063e-06	68	3.30498	224.739	0.0738653		TRBV3-1_TRBJ1-6	0.000125356
TRBV15_TRBJ2-6	0.000473244	0.000239302	81	3.71884	301.226	0.111406		TRBV15_TRBJ2-6	0.000208543	9.41582e-06	65	3.54572	230.472	0.0842116		TRBV15_TRBJ2-6	0.00026248	1.00227e-05	70	3.60759	252.531	0.0832694		TRBV15_TRBJ2-6	0.00056246	2.63674e-05	70	3.51734	246.214	0.091327		TRBV15_TRBJ2-6	0.00042998	0.00011472	6	1.73287	10.3972	0.249562		TRBV15_TRBJ2-6	0.109331	0.108705	92	3.49865	321.876	0.413773		TRBV15_TRBJ2-6	0.000265742
/	/	/	/	/	/	/		/	/	/	/	/	/	/		/	/	/	/	/	/	/		/	/	/	/	/	/	/		TRBV25-1_TRBJ2-3	0.00338985	0.000289626	66	3.92606	259.12	0.117105		TRBV25-1_TRBJ2-3	0.00283332	7.32083e-05	70	3.62123	253.486	0.100589		/	/
/	/	/	/	/	/	/		/	/	/	/	/	/	/		/	/	/	/	/	/	/		/	/	/	/	/	/	/		/	/	/	/	/	/	/		/	/	/	/	/	/	/		/	/
TRBV6-5_TRBJ2-5	0.000356093	4.00863e-06	77	3.53274	272.021	0.0761061		/	/	/	/	/	/	/		TRBV6-5_TRBJ2-5	0.000167007	4.63908e-06	61	3.51278	214.28	0.0804347		TRBV6-5_TRBJ2-5	0.00124052	4.99731e-06	106	3.54227	375.48	0.0732678		TRBV6-5_TRBJ2-5	0.00270487	0.000362788	76	3.61292	274.582	0.119191		TRBV6-5_TRBJ2-5	0.000663092	1.15383e-05	86	3.48017	299.295	0.0817887		TRBV6-5_TRBJ2-5	0.000989156
/	/	/	/	/	/	/		/	/	/	/	/	/	/		/	/	/	/	/	/	/		/	/	/	/	/	/	/		TRBV7-4_TRBJ2-3	0.000173075	0.000172677	2	0.693147	1.38629	1.87347		TRBV7-4_TRBJ2-3	0.000109812	1.44825e-05	15	2.47279	37.0919	0.131683		/	/
/	/	/	/	/	/	/		/	/	/	/	/	/	/		/	/	/	/	/	/	/		/	/	/	/	/	/	/		TRBV10-1_TRBJ1-4	0.000340418	0.000125706	7	1.90615	13.3431	0.227831		TRBV10-1_TRBJ1-4	0.000383548	3.36599e-05	42	3.48018	146.168	0.103272		/	/
TRBV7-7_TRBJ2-7	0.000390369	1.07648e-05	59	3.28067	193.559	0.0880213		TRBV7-7_TRBJ2-7	0.000344462	1.49084e-05	61	3.39408	207.039	0.0894567		TRBV7-7_TRBJ2-7	0.000266948	7.84635e-06	60	3.19987	191.992	0.0857859		TRBV7-7_TRBJ2-7	0.000226391	5.58909e-06	62	3.29887	204.53	0.0823885		TRBV7-7_TRBJ2-7	0.00146437	0.000240904	28	3.11513	87.2235	0.142419		TRBV7-7_TRBJ2-7	0.00102587	4.26518e-05	68	3.59506	244.464	0.0958162		TRBV7-7_TRBJ2-7	0.000344952
/	/	/	/	/	/	/		/	/	/	/	/	/	/		/	/	/	/	/	/	/		/	/	/	/	/	/	/		/	/	/	/	/	/	/		/	/	/	/	/	/	/		/	/
/	/	/	/	/	/	/		/	/	/	/	/	/	/		/	/	/	/	/	/	/		/	/	/	/	/	/	/		/	/	/	/	/	/	/		/	/	/	/	/	/	/		/	/
TRBV24-1_TRBJ1-5	0.00407511	9.45407e-05	107	3.54642	379.467	0.096343		TRBV24-1_TRBJ1-5	0.00747773	0.00527443	83	3.54333	294.097	0.177848		TRBV24-1_TRBJ1-5	0.00278184	1.43754e-05	92	3.55175	326.761	0.0821365		TRBV24-1_TRBJ1-5	0.0026898	5.19457e-06	101	3.52945	356.475	0.0741506		TRBV24-1_TRBJ1-5	0.00251826	0.000258896	37	3.39104	125.468	0.132852		TRBV24-1_TRBJ1-5	0.00747496	0.000526542	91	3.63236	330.544	0.121073		TRBV24-1_TRBJ1-5	0.00179612
TRBV7-6_TRBJ2-5	0.00113615	6.89124e-06	90	3.42128	307.915	0.0778541		TRBV7-6_TRBJ2-5	0.000950039	1.22929e-05	74	3.33757	246.98	0.0851151		TRBV7-6_TRBJ2-5	0.00145524	1.16263e-05	88	3.40721	299.835	0.0818176		TRBV7-6_TRBJ2-5	0.00134553	3.70195e-05	84	3.3988	285.499	0.0918933		TRBV7-6_TRBJ2-5	0.00499664	0.00341683	55	3.61039	198.571	0.176444		TRBV7-6_TRBJ2-5	0.00153618	3.3819e-05	69	3.52806	243.436	0.0937282		TRBV7-6_TRBJ2-5	0.00084454
TRBV10-3_TRBJ2-7	0.00115656	2.38716e-06	98	3.50228	343.223	0.0701493		TRBV10-3_TRBJ2-7	0.00100741	3.40016e-06	93	3.47218	322.913	0.0728813		TRBV10-3_TRBJ2-7	0.00149212	2.97818e-06	96	3.50775	336.744	0.0716026		TRBV10-3_TRBJ2-7	0.00120968	2.59071e-05	105	3.51651	369.234	0.0849247		TRBV10-3_TRBJ2-7	0.0112325	0.000479339	72	3.75112	270.081	0.1239		TRBV10-3_TRBJ2-7	0.00871966	4.86198e-05	90	3.65691	329.122	0.0920994		TRBV10-3_TRBJ2-7	0.00119244
/	/	/	/	/	/	/		/	/	/	/	/	/	/		/	/	/	/	/	/	/		/	/	/	/	/	/	/		TRBV10-2_TRBJ1-6	0.000384363	0.00038293	4	1.36892	5.47569	0.396329		TRBV10-2_TRBJ1-6	0.000546038	4.68692e-05	27	3.09657	83.6074	0.120169		/	/
TRBV7-8_TRBJ2-6	0.00030398	2.88712e-05	60	3.35792	201.475	0.0956014		TRBV7-8_TRBJ2-6	0.000331995	3.09502e-05	56	3.21646	180.122	0.0983177		TRBV7-8_TRBJ2-6	0.000218839	3.91745e-05	59	3.41201	201.309	0.0984919		TRBV7-8_TRBJ2-6	0.000266041	7.89049e-06	78	3.48965	272.193	0.0804834		/	/	/	/	/	/	/		TRBV7-8_TRBJ2-6	0.00029721	2.16442e-05	51	3.59145	183.164	0.0947384		TRBV7-8_TRBJ2-6	0.00014996
TRBV7-8_TRBJ2-5	0.00484824	1.27916e-05	128	3.55173	454.621	0.0768989		TRBV7-8_TRBJ2-5	0.00464819	2.58935e-05	102	3.46086	353.008	0.085571		TRBV7-8_TRBJ2-5	0.00436268	1.89572e-05	85	3.4097	289.825	0.0860085		TRBV7-8_TRBJ2-5	0.00370623	9.27132e-06	115	3.46352	398.305	0.0764145		TRBV7-8_TRBJ2-5	0.00977124	0.00672834	58	3.58758	208.08	0.198594		TRBV7-8_TRBJ2-5	0.00148756	2.70552e-05	66	3.49391	230.598	0.0926532		TRBV7-8_TRBJ2-5	0.00964352
/	/	/	/	/	/	/		/	/	/	/	/	/	/		/	/	/	/	/	/	/		/	/	/	/	/	/	/		TRBV16_TRBJ2-7	0.000328317	6.85453e-05	10	2.23157	22.3157	0.178074		/	/	/	/	/	/	/		/	/
/	/	/	/	/	/	/		/	/	/	/	/	/	/		/	/	/	/	/	/	/		/	/	/	/	/	/	/		TRBV4-2_TRBJ1-6	0.000400922	0.00021089	10	2.23157	22.3157	0.201718		/	/	/	/	/	/	/		/	/
/	/	/	/	/	/	/		/	/	/	/	/	/	/		/	/	/	/	/	/	/		/	/	/	/	/	/	/		/	/	/	/	/	/	/		/	/	/	/	/	/	/		/	/
TRBV19_TRBJ1-5	0.000574676	1.30618e-06	87	3.49739	304.273	0.0684392		TRBV19_TRBJ1-5	0.000406798	2.35396e-06	83	3.5083	291.189	0.0721039		TRBV19_TRBJ1-5	0.00079271	4.86817e-06	88	3.41635	300.639	0.0759593		TRBV19_TRBJ1-5	0.000844545	1.70961e-06	86	3.44336	296.129	0.0701592		TRBV19_TRBJ1-5	0.00618802	0.000114083	86	3.81293	327.912	0.100816		TRBV19_TRBJ1-5	0.00708489	2.16442e-05	79	3.45443	272.9	0.088004		TRBV19_TRBJ1-5	0.000649158
TRBV29-1_TRBJ2-7	0.000874422	1.2161e-06	84	3.28896	276.273	0.0692493		TRBV29-1_TRBJ2-7	0.00110148	3.40016e-06	81	3.34165	270.674	0.0751776		TRBV29-1_TRBJ2-7	0.00141813	2.00454e-06	95	3.3533	318.563	0.0701106		TRBV29-1_TRBJ2-7	0.00144896	1.95947e-05	87	3.29927	287.036	0.0864183		TRBV29-1_TRBJ2-7	0.0135723	0.000213517	64	3.44421	220.429	0.116264		TRBV29-1_TRBJ2-7	0.0115941	5.21211e-05	80	3.40535	272.428	0.0958759		TRBV29-1_TRBJ2-7	0.000301868
/	/	/	/	/	/	/		/	/	/	/	/	/	/		/	/	/	/	/	/	/		/	/	/	/	/	/	/		/	/	/	/	/	/	/		/	/	/	/	/	/	/		/	/
TRBV29-1_TRBJ2-2	0.00132573	2.61237e-06	91	3.39687	309.115	0.0719308		TRBV29-1_TRBJ2-2	0.000721618	4.44636e-06	87	3.41852	297.412	0.0755435		TRBV29-1_TRBJ2-2	0.00126298	3.95181e-06	111	3.4089	378.388	0.071792		TRBV29-1_TRBJ2-2	0.000969149	2.03838e-06	94	3.3824	317.945	0.0702239		TRBV29-1_TRBJ2-2	0.00144932	0.000128891	48	3.59016	172.328	0.114957		TRBV29-1_TRBJ2-2	0.00211301	2.80101e-05	70	3.49191	244.434	0.0919748		TRBV29-1_TRBJ2-2	0.000435462
/	/	/	/	/	/	/		/	/	/	/	/	/	/		/	/	/	/	/	/	/		/	/	/	/	/	/	/		TRBV5-6_TRBJ2-3	0.00113573	5.95492e-05	47	3.43188	161.298	0.10721		TRBV5-6_TRBJ2-3	0.00046153	5.49062e-06	70	3.39482	237.637	0.0800114		/	/
/	/	/	/	/	/	/		/	/	/	/	/	/	/		/	/	/	/	/	/	/		TRBV4-1_TRBJ2-7	0.000189043	7.89049e-07	73	3.33973	243.801	0.0686444		TRBV4-1_TRBJ2-7	0.00548012	7.31627e-05	70	3.52885	247.02	0.101055		TRBV4-1_TRBJ2-7	0.000853831	5.09275e-06	83	3.45135	286.462	0.0768913		/	/
TRBV12-5_TRBJ2-5	0.00146928	1.36023e-05	105	3.51382	368.951	0.0800521		TRBV12-5_TRBJ2-5	0.00621043	0.000687791	86	3.36891	289.726	0.128433		TRBV12-5_TRBJ2-5	0.00333332	1.99309e-05	82	3.43312	281.515	0.0868521		TRBV12-5_TRBJ2-5	0.00403434	0.000808183	88	3.44542	303.197	0.130298		TRBV12-5_TRBJ2-5	0.000489211	5.42152e-05	28	2.9967	83.9077	0.121852		/	/	/	/	/	/	/		TRBV12-5_TRBJ2-5	0.0014033
TRBV10-1_TRBJ2-2	0.000166426	2.88261e-06	73	3.45216	252.008	0.0751634		/	/	/	/	/	/	/		/	/	/	/	/	/	/		TRBV10-1_TRBJ2-2	0.000104812	2.63016e-06	66	3.60894	238.19	0.0753962		TRBV10-1_TRBJ2-2	0.00141477	0.000158586	47	3.56606	167.605	0.118319		TRBV10-1_TRBJ2-2	0.000509832	2.48271e-05	58	3.72225	215.89	0.0930292		/	/
TRBV12-5_TRBJ2-7	0.000736552	9.77386e-06	99	3.63356	359.723	0.0780931		TRBV12-5_TRBJ2-7	0.00122789	9.59019e-06	97	3.49501	339.016	0.0787582		TRBV12-5_TRBJ2-7	0.00310589	1.386e-05	104	3.48515	362.456	0.0804281		TRBV12-5_TRBJ2-7	0.00279784	2.58413e-05	104	3.51773	365.843	0.085037		TRBV12-5_TRBJ2-7	0.000718014	6.9421e-05	35	3.25968	114.089	0.11689		TRBV12-5_TRBJ2-7	0.000107982	3.02382e-06	57	3.35989	191.514	0.0793873		TRBV12-5_TRBJ2-7	0.0014903
TRBV5-1_TRBJ2-4	0.000189126	2.16196e-06	76	3.46116	263.048	0.0729401		/	/	/	/	/	/	/		/	/	/	/	/	/	/		TRBV5-1_TRBJ2-4	0.000281559	1.44659e-06	67	3.3468	224.236	0.0728475		TRBV5-1_TRBJ2-4	0.00029886	3.12076e-05	26	3.05752	79.4954	0.116789		/	/	/	/	/	/	/		/	/
TRBV29-1_TRBJ1-3	0.000173767	1.35122e-06	58	3.11789	180.838	0.0754794		TRBV29-1_TRBJ1-3	0.000264515	1.22057e-05	65	3.2832	213.408	0.0873787		TRBV29-1_TRBJ1-3	0.000226971	4.00908e-06	66	3.39467	224.048	0.0788352		TRBV29-1_TRBJ1-3	0.000133744	1.24933e-06	63	3.24473	204.418	0.0733152		TRBV29-1_TRBJ1-3	0.0016552	0.000207228	18	2.68877	48.3979	0.161131		TRBV29-1_TRBJ1-3	0.000812691	3.16705e-05	49	3.43425	168.278	0.0998436		/	/
TRBV12-3_TRBJ1-6	0.0101663	1.9863e-05	98	3.35774	329.059	0.0844872		TRBV12-3_TRBJ1-6	0.00710921	3.90582e-05	103	3.35376	345.437	0.0893666		TRBV12-3_TRBJ1-6	0.0136497	3.57381e-05	97	3.38157	328.013	0.0893828		TRBV12-3_TRBJ1-6	0.0104956	1.45974e-05	103	3.34163	344.187	0.0815179		TRBV12-3_TRBJ1-6	0.000657191	9.07568e-05	35	3.36057	117.62	0.119487		TRBV12-3_TRBJ1-6	0.000915183	2.41906e-05	67	3.45055	231.187	0.0916348		TRBV12-3_TRBJ1-6	0.0100518
TRBV7-9_TRBJ2-1	0.000108909	3.28798e-06	69	3.47373	239.688	0.0766415		TRBV7-9_TRBJ2-1	0.000106015	2.61551e-06	65	3.50888	228.077	0.0759655		/	/	/	/	/	/	/		/	/	/	/	/	/	/		TRBV7-9_TRBJ2-1	0.011118	0.000132473	97	3.69208	358.132	0.100967		TRBV7-9_TRBJ2-1	0.00986163	5.045e-05	97	3.48559	338.102	0.092016		/	/
TRBV12-3_TRBJ1-5	0.0261534	1.86919e-05	114	3.35525	382.499	0.0818896		TRBV12-3_TRBJ1-5	0.0136121	2.30165e-05	108	3.34486	361.245	0.0842958		TRBV12-3_TRBJ1-5	0.0254943	2.68609e-05	125	3.31554	414.442	0.0835833		TRBV12-3_TRBJ1-5	0.0208409	1.12439e-05	109	3.37516	367.893	0.0787528		TRBV12-3_TRBJ1-5	0.00138858	5.66832e-05	47	3.24941	152.722	0.107828		TRBV12-3_TRBJ1-5	0.00101927	5.33147e-06	96	3.40896	327.26	0.0754067		TRBV12-3_TRBJ1-5	0.0218298
/	/	/	/	/	/	/		/	/	/	/	/	/	/		/	/	/	/	/	/	/		/	/	/	/	/	/	/		TRBV5-8_TRBJ1-1	0.000151182	3.76561e-05	6	1.73287	10.3972	0.222271		TRBV5-8_TRBJ1-1	0.0001757	4.69488e-06	51	3.30043	168.322	0.0843049		/	/
TRBV19_TRBJ1-1	0.000323573	9.00816e-07	86	3.50217	301.187	0.0667313		TRBV19_TRBJ1-1	0.000231647	1.48212e-06	79	3.44575	272.214	0.0704554		TRBV19_TRBJ1-1	0.000442202	1.89e-06	89	3.43522	305.735	0.0702989		TRBV19_TRBJ1-1	0.000459029	8.54803e-07	91	3.44235	313.254	0.0660265		TRBV19_TRBJ1-1	0.00387977	6.78288e-05	84	3.65385	306.924	0.0964562		TRBV19_TRBJ1-1	0.00466114	1.57557e-05	97	3.51487	340.943	0.0822141		TRBV19_TRBJ1-1	0.00048467
/	/	/	/	/	/	/		/	/	/	/	/	/	/		/	/	/	/	/	/	/		/	/	/	/	/	/	/		TRBV5-8_TRBJ2-7	0.00114513	8.56617e-05	37	3.19791	118.323	0.118601		TRBV5-8_TRBJ2-7	0.000352593	7.0821e-06	69	3.37435	232.83	0.0820353		/	/
TRBV12-4_TRBJ2-2	0.0129541	1.29267e-05	116	3.5291	409.375	0.0783123		TRBV12-4_TRBJ2-2	0.00750467	1.38622e-05	110	3.5261	387.871	0.0795148		TRBV12-4_TRBJ2-2	0.0144716	1.60363e-05	120	3.54135	424.962	0.0793483		TRBV12-4_TRBJ2-2	0.0122338	1.05206e-05	115	3.46473	398.444	0.0772528		TRBV12-4_TRBJ2-2	0.00123795	3.73377e-05	67	3.67918	246.505	0.0944229		TRBV12-4_TRBJ2-2	0.000561316	3.42169e-06	79	3.42588	270.644	0.0752168		TRBV12-4_TRBJ2-2	0.00919247
TRBV10-3_TRBJ1-2	0.000350688	3.1979e-06	76	3.50309	266.235	0.0750347		TRBV10-3_TRBJ1-2	0.000437051	3.57452e-06	73	3.54609	258.864	0.0760834		TRBV10-3_TRBJ1-2	0.00077192	4.92544e-06	89	3.51901	313.192	0.0754908		TRBV10-3_TRBJ1-2	0.000580082	1.90687e-06	95	3.5785	339.958	0.0690658		TRBV10-3_TRBJ1-2	0.00857429	0.00181068	46	3.45351	158.861	0.165685		TRBV10-3_TRBJ1-2	0.00530203	7.76644e-05	63	3.35779	211.541	0.104637		TRBV10-3_TRBJ1-2	0.000403233
TRBV28_TRBJ2-3	0.000411087	2.11692e-06	89	3.55085	316.026	0.0705012		TRBV28_TRBJ2-3	0.000239493	1.65649e-05	62	3.34686	207.505	0.0902749		TRBV28_TRBJ2-3	0.000310933	3.20727e-06	83	3.53979	293.802	0.0737509		TRBV28_TRBJ2-3	0.00324503	0.00264818	108	3.60285	389.108	0.149818		TRBV28_TRBJ2-3	0.00077398	1.46485e-05	70	3.56882	249.817	0.0862768		/	/	/	/	/	/	/		TRBV28_TRBJ2-3	0.000376069
TRBV7-2_TRBJ1-6	0.00696768	1.26565e-05	100	3.3196	331.96	0.0809881		TRBV7-2_TRBJ1-6	0.00193861	1.48212e-05	68	3.26302	221.885	0.0882634		TRBV7-2_TRBJ1-6	0.00491078	1.87281e-05	93	3.32997	309.687	0.0849196		TRBV7-2_TRBJ1-6	0.00243514	9.99462e-06	94	3.37656	317.397	0.079945		TRBV7-2_TRBJ1-6	0.00164381	0.000204044	26	3.05727	79.489	0.142599		TRBV7-2_TRBJ1-6	0.00274038	4.77445e-05	70	3.50663	245.464	0.0968305		TRBV7-2_TRBJ1-6	0.000937834
TRBV6-3_TRBJ2-5	0.0145492	1.39627e-05	117	3.56845	417.509	0.0785952		TRBV6-3_TRBJ2-5	0.00292475	1.42109e-05	99	3.61316	357.703	0.0807892		TRBV6-3_TRBJ2-5	0.0080645	1.62081e-05	126	3.55449	447.866	0.078742		TRBV6-3_TRBJ2-5	0.0052402	8.29816e-05	93	3.53805	329.038	0.0973432		TRBV6-3_TRBJ2-5	0.000246556	3.43124e-05	21	2.939	61.7191	0.125103		TRBV6-3_TRBJ2-5	0.000190739	2.06893e-06	76	3.47897	264.402	0.0726282		TRBV6-3_TRBJ2-5	0.00467247
/	/	/	/	/	/	/		/	/	/	/	/	/	/		/	/	/	/	/	/	/		/	/	/	/	/	/	/		TRBV10-2_TRBJ2-1	0.0113139	0.00809606	66	3.80011	250.807	0.199252		TRBV10-2_TRBJ2-1	0.00122608	3.12727e-05	71	3.68802	261.849	0.0918027		/	/
TRBV27_TRBJ1-3	0.000698583	5.26977e-06	87	3.34536	291.046	0.0768917		TRBV27_TRBJ1-3	0.000253355	5.3182e-06	68	3.32997	226.438	0.0805117		TRBV27_TRBJ1-3	0.000282239	7.44544e-06	83	3.45359	286.648	0.0793553		TRBV27_TRBJ1-3	0.000667667	4.011e-06	96	3.38596	325.052	0.073766		/	/	/	/	/	/	/		/	/	/	/	/	/	/		TRBV27_TRBJ1-3	0.000443089
TRBV4-3_TRBJ2-5	0.000151607	1.17106e-06	69	3.34564	230.849	0.0713374		/	/	/	/	/	/	/		/	/	/	/	/	/	/		/	/	/	/	/	/	/		/	/	/	/	/	/	/		TRBV4-3_TRBJ2-5	0.000123181	3.89914e-06	63	3.3764	212.713	0.0794211		/	/
TRBV7-4_TRBJ2-7	0.000248445	7.43173e-06	66	3.5679	235.482	0.0821993		/	/	/	/	/	/	/		TRBV7-4_TRBJ2-7	0.000172333	1.26572e-05	59	3.5443	209.114	0.0879937		TRBV7-4_TRBJ2-7	0.000211136	1.35453e-05	83	3.55187	294.805	0.0831793		TRBV7-4_TRBJ2-7	0.000312394	0.000161452	3	1.06086	3.18257	0.524518		TRBV7-4_TRBJ2-7	0.000648689	2.99199e-05	64	3.70617	237.195	0.0930659		/	/
TRBV25-1_TRBJ2-7	0.0018047	7.8371e-06	98	3.57592	350.441	0.076968		TRBV25-1_TRBJ2-7	0.00130182	1.07236e-05	87	3.56832	310.444	0.0807473		TRBV25-1_TRBJ2-7	0.00193077	1.98163e-05	94	3.51163	330.093	0.0844232		TRBV25-1_TRBJ2-7	0.00112268	3.41921e-06	102	3.5622	363.345	0.0714546		TRBV25-1_TRBJ2-7	0.00460742	0.000195047	65	3.63825	236.486	0.113553		TRBV25-1_TRBJ2-7	0.0112311	0.000316467	82	3.55359	291.394	0.115944		TRBV25-1_TRBJ2-7	0.000959487
/	/	/	/	/	/	/		/	/	/	/	/	/	/		/	/	/	/	/	/	/		/	/	/	/	/	/	/		TRBV19_TRBJ2-1	0.0120582	0.000109067	97	3.7894	367.572	0.09838		TRBV19_TRBJ2-1	0.00525826	1.50395e-05	105	3.69545	388.022	0.0800932		/	/
/	/	/	/	/	/	/		/	/	/	/	/	/	/		/	/	/	/	/	/	/		/	/	/	/	/	/	/		TRBV5-5_TRBJ2-5	0.000606478	6.56792e-05	31	3.1335	97.1386	0.120302		TRBV5-5_TRBJ2-5	0.000273815	6.44551e-06	58	3.30219	191.527	0.0844133		/	/
TRBV6-2_TRBJ1-5	0.0141983	9.68377e-06	123	3.52208	433.215	0.0756412		TRBV6-2_TRBJ1-5	0.00243477	1.29032e-05	98	3.61589	354.358	0.0802247		TRBV6-2_TRBJ1-5	0.00837222	1.62654e-05	100	3.57684	357.684	0.0817793		TRBV6-2_TRBJ1-5	0.00370965	7.03568e-06	87	3.48838	303.489	0.0781878		TRBV6-2_TRBJ1-5	0.000194809	2.06989e-05	36	3.40891	122.721	0.102201		TRBV6-2_TRBJ1-5	0.00012517	1.59148e-06	60	3.25114	195.068	0.0753071		TRBV6-2_TRBJ1-5	0.00422036
TRBV6-4_TRBJ2-2	0.00232442	5.522e-05	88	3.64852	321.07	0.0936956		TRBV6-4_TRBJ2-2	0.000688575	2.74628e-05	77	3.64774	280.876	0.0895391		TRBV6-4_TRBJ2-2	0.00426538	0.00271438	97	3.64442	353.509	0.152904		TRBV6-4_TRBJ2-2	0.00248866	2.95236e-05	89	3.60225	320.6	0.0880934		TRBV6-4_TRBJ2-2	0.000785046	6.0823e-05	59	3.60533	212.714	0.101897		TRBV6-4_TRBJ2-2	0.000153737	4.29701e-06	59	3.54767	209.313	0.0802869		TRBV6-4_TRBJ2-2	0.000444925
TRBV11-2_TRBJ1-5	0.000182866	5.44994e-06	74	3.39313	251.092	0.0791654		/	/	/	/	/	/	/		TRBV11-2_TRBJ1-5	0.000128176	3.32181e-06	56	3.2259	180.65	0.0808775		TRBV11-2_TRBJ1-5	0.000138347	1.44659e-06	73	3.30294	241.114	0.0718837		TRBV11-2_TRBJ1-5	0.000303478	3.41532e-05	20	2.78781	55.7563	0.128206		TRBV11-2_TRBJ1-5	0.0169717	0.016602	77	3.54593	273.036	0.230623		/	/
TRBV20-1_TRBJ2-7	0.00586539	2.70245e-06	101	3.18199	321.381	0.0716348		TRBV20-1_TRBJ2-7	0.00578035	5.05664e-06	88	3.13892	276.225	0.0773439		TRBV20-1_TRBJ2-7	0.00956785	5.32635e-06	95	3.20428	304.407	0.0763553		TRBV20-1_TRBJ2-7	0.0150059	7.49596e-06	130	3.29408	428.23	0.0741411		TRBV20-1_TRBJ2-7	0.0418678	0.000178409	85	3.47847	295.67	0.107968		TRBV20-1_TRBJ2-7	0.0774659	0.0587449	108	3.48098	375.946	0.315452		TRBV20-1_TRBJ2-7	0.0064869
/	/	/	/	/	/	/		/	/	/	/	/	/	/		/	/	/	/	/	/	/		/	/	/	/	/	/	/		TRBV6-7_TRBJ1-2	0.000132791	4.21143e-05	9	2.12066	19.086	0.178449		/	/	/	/	/	/	/		/	/
TRBV7-3_TRBJ1-1	0.00584188	9.59369e-06	126	3.44512	434.085	0.075555		TRBV7-3_TRBJ1-1	0.00336398	3.66171e-05	78	3.29858	257.289	0.0935157		TRBV7-3_TRBJ1-1	0.0025972	1.17409e-05	96	3.4768	333.773	0.080377		TRBV7-3_TRBJ1-1	0.00343558	6.70691e-06	107	3.47478	371.801	0.0752024		TRBV7-3_TRBJ1-1	0.0014818	0.000117825	26	2.90474	75.5233	0.135528		TRBV7-3_TRBJ1-1	0.00124231	6.85134e-05	57	3.36322	191.703	0.105204		TRBV7-3_TRBJ1-1	0.000961769
TRBV2_TRBJ2-3	0.000257408	7.6119e-06	85	3.65285	310.492	0.0783971		TRBV2_TRBJ2-3	0.000406537	9.59019e-06	75	3.53701	265.276	0.0822197		TRBV2_TRBJ2-3	0.000239457	4.35272e-06	72	3.45541	248.789	0.0778536		TRBV2_TRBJ2-3	0.000351916	3.2877e-06	76	3.52308	267.754	0.0751228		TRBV2_TRBJ2-3	0.00546626	0.000120531	66	3.53587	233.367	0.107757		TRBV2_TRBJ2-3	0.00672609	2.47476e-05	99	3.55577	352.022	0.0852465		TRBV2_TRBJ2-3	0.000330145
/	/	/	/	/	/	/		/	/	/	/	/	/	/		/	/	/	/	/	/	/		/	/	/	/	/	/	/		/	/	/	/	/	/	/		/	/	/	/	/	/	/		/	/
/	/	/	/	/	/	/		/	/	/	/	/	/	/		/	/	/	/	/	/	/		TRBV2_TRBJ1-4	0.000182599	0.000144067	33	3.11471	102.786	0.129388		TRBV2_TRBJ1-4	0.00199147	0.0001269	50	3.42315	171.158	0.114909		TRBV2_TRBJ1-4	0.00280388	2.49863e-05	80	3.57078	285.663	0.0884755		TRBV2_TRBJ1-4	0.000140274
TRBV12-5_TRBJ1-1	0.00342792	1.88721e-05	114	3.53268	402.726	0.0812576		TRBV12-5_TRBJ1-1	0.00159746	1.63905e-05	82	3.36867	276.231	0.0855982		TRBV12-5_TRBJ1-1	0.00456228	3.27027e-05	99	3.39913	336.514	0.0882249		TRBV12-5_TRBJ1-1	0.00330322	1.05206e-05	103	3.44906	355.253	0.0787621		TRBV12-5_TRBJ1-1	0.000111695	2.17339e-05	13	2.44715	31.813	0.142726		/	/	/	/	/	/	/		TRBV12-5_TRBJ1-1	0.00379982
/	/	/	/	/	/	/		/	/	/	/	/	/	/		/	/	/	/	/	/	/		/	/	/	/	/	/	/		TRBV5-6_TRBJ1-3	0.000196082	2.99338e-05	16	2.65324	42.4519	0.135789		/	/	/	/	/	/	/		/	/
TRBV12-4_TRBJ1-5	0.0261545	1.86919e-05	114	3.35511	382.482	0.0818902		TRBV12-4_TRBJ1-5	0.0136128	2.30165e-05	108	3.34457	361.214	0.084297		TRBV12-4_TRBJ1-5	0.0254943	2.68609e-05	125	3.31554	414.443	0.0835833		TRBV12-4_TRBJ1-5	0.0208432	1.12439e-05	109	3.37559	367.939	0.0787511		TRBV12-4_TRBJ1-5	0.00138858	5.66832e-05	47	3.24941	152.722	0.107828		TRBV12-4_TRBJ1-5	0.00101927	5.33147e-06	96	3.40908	327.271	0.0754063		TRBV12-4_TRBJ1-5	0.0218298
TRBV12-3_TRBJ2-3	0.000925589	6.08051e-06	92	3.46763	319.022	0.0765692		TRBV12-3_TRBJ2-3	0.000904442	9.32864e-06	91	3.5677	324.661	0.0791581		TRBV12-3_TRBJ2-3	0.000629598	5.61272e-06	89	3.50573	312.01	0.0763566		TRBV12-3_TRBJ2-3	0.00121389	3.74798e-06	92	3.45642	317.99	0.0736453		TRBV12-3_TRBJ2-3	0.00217991	5.5489e-05	74	3.6621	270.995	0.0965793		TRBV12-3_TRBJ2-3	0.000787466	3.58084e-06	89	3.43826	306.005	0.0738699		TRBV12-3_TRBJ2-3	0.000744122
TRBV6-4_TRBJ1-1	0.00197436	1.48184e-05	96	3.73247	358.317	0.0810697		TRBV6-4_TRBJ1-1	0.000800083	1.2816e-05	83	3.63857	302.001	0.0824211		TRBV6-4_TRBJ1-1	0.00144568	1.74109e-05	85	3.69686	314.233	0.0841406		TRBV6-4_TRBJ1-1	0.00213214	1.35453e-05	115	3.70965	426.609	0.0781034		TRBV6-4_TRBJ1-1	0.000406495	6.05841e-05	28	3.16138	88.5187	0.121775		TRBV6-4_TRBJ1-1	0.000270075	5.64977e-06	69	3.56406	245.92	0.0797015		TRBV6-4_TRBJ1-1	0.00102962
TRBV7-3_TRBJ2-1	0.000183226	6.39579e-06	75	3.58965	269.224	0.0792251		TRBV7-3_TRBJ2-1	0.000147079	3.40016e-06	58	3.34574	194.053	0.0799265		/	/	/	/	/	/	/		TRBV7-3_TRBJ2-1	0.000118357	6.50965e-06	73	3.61053	263.569	0.0796443		TRBV7-3_TRBJ2-1	0.00886765	0.000142186	73	3.53911	258.355	0.107757		TRBV7-3_TRBJ2-1	0.00302875	2.18033e-05	78	3.46619	270.363	0.0882109		/	/
TRBV24-1_TRBJ2-5	0.00700123	1.81965e-05	106	3.50051	371.054	0.0821075		TRBV24-1_TRBJ2-5	0.00605699	2.46729e-05	100	3.46068	346.068	0.0854709		TRBV24-1_TRBJ2-5	0.0085748	2.57727e-05	89	3.49879	311.392	0.087402		TRBV24-1_TRBJ2-5	0.00692324	1.00604e-05	104	3.47899	361.815	0.0782121		TRBV24-1_TRBJ2-5	0.00363465	0.000213358	45	3.45397	155.429	0.124303		TRBV24-1_TRBJ2-5	0.00381017	4.90973e-05	78	3.65352	284.975	0.0945392		TRBV24-1_TRBJ2-5	0.00330702
/	/	/	/	/	/	/		/	/	/	/	/	/	/		/	/	/	/	/	/	/		/	/	/	/	/	/	/		TRBV5-6_TRBJ1-2	0.000810363	6.93414e-05	28	3.10593	86.9661	0.123981		TRBV5-6_TRBJ1-2	0.0006915	8.03699e-06	64	3.29463	210.856	0.0844559		/	/
TRBV5-4_TRBJ1-1	0.00013769	1.71155e-06	75	3.34393	250.795	0.0722756		/	/	/	/	/	/	/		TRBV5-4_TRBJ1-1	0.000140261	4.86817e-06	62	3.24858	201.412	0.0816943		TRBV5-4_TRBJ1-1	0.000123092	3.48497e-06	68	3.35939	228.439	0.0776778		TRBV5-4_TRBJ1-1	0.000505611	3.84522e-05	31	3.04492	94.3925	0.114685		TRBV5-4_TRBJ1-1	0.000438693	4.29701e-06	73	3.28723	239.968	0.0782847		TRBV5-4_TRBJ1-1	0.00016421
TRBV6-6_TRBJ1-6	0.00179334	8.60279e-06	75	3.41983	256.487	0.0819485		TRBV6-6_TRBJ1-6	0.000880641	1.02005e-05	64	3.30682	211.637	0.0861482		TRBV6-6_TRBJ1-6	0.00113125	2.05036e-05	68	3.38129	229.928	0.0903217		TRBV6-6_TRBJ1-6	0.00155785	8.74529e-06	80	3.4439	275.512	0.081019		TRBV6-6_TRBJ1-6	0.000209616	0.00011265	3	1.06086	3.18257	0.503752		TRBV6-6_TRBJ1-6	0.000205381	6.44551e-06	59	3.57977	211.206	0.082871		TRBV6-6_TRBJ1-6	0.000533209
TRBV9_TRBJ1-6	0.00083375	4.23384e-06	81	3.33453	270.097	0.0765392		TRBV9_TRBJ1-6	0.00041447	6.45158e-06	66	3.32497	219.448	0.082289		TRBV9_TRBJ1-6	0.000986062	7.04453e-06	84	3.29445	276.734	0.0794795		TRBV9_TRBJ1-6	0.000957971	5.26032e-06	77	3.19046	245.665	0.0792481		TRBV9_TRBJ1-6	0.00346237	0.000207944	38	3.09582	117.641	0.131166		TRBV9_TRBJ1-6	0.00231927	3.27846e-05	65	3.42588	222.682	0.0949866		TRBV9_TRBJ1-6	0.000687678
TRBV14_TRBJ2-4	0.000119538	3.37806e-06	80	3.56153	284.923	0.0744567		TRBV14_TRBJ2-4	0.000112641	5.14383e-06	54	3.28187	177.221	0.0840919		/	/	/	/	/	/	/		/	/	/	/	/	/	/		TRBV14_TRBJ2-4	0.000162009	4.85628e-05	10	2.23157	22.3157	0.171895		/	/	/	/	/	/	/		/	/
TRBV6-1_TRBJ2-3	0.000384603	2.207e-06	81	3.43025	277.85	0.0723449		TRBV6-1_TRBJ2-3	0.00475438	0.0044522	93	3.51769	327.145	0.169112		TRBV6-1_TRBJ2-3	0.000247418	2.34818e-06	65	3.31398	215.409	0.076135		TRBV6-1_TRBJ2-3	0.000657278	3.48497e-06	85	3.51129	298.459	0.0740333		TRBV6-1_TRBJ2-3	0.00181195	7.39588e-05	60	3.61126	216.675	0.103635		TRBV6-1_TRBJ2-3	0.000295379	3.26254e-06	73	3.55272	259.349	0.0755079		TRBV6-1_TRBJ2-3	0.000367886
TRBV30_TRBJ2-2	0.000205701	1.44131e-06	84	3.44589	289.455	0.0695474		/	/	/	/	/	/	/		/	/	/	/	/	/	/		TRBV30_TRBJ2-2	0.000158402	1.51234e-06	66	3.29609	217.542	0.0735007		/	/	/	/	/	/	/		/	/	/	/	/	/	/		/	/
TRBV6-2_TRBJ1-2	0.00866157	1.05846e-05	100	3.5043	350.43	0.0789876		TRBV6-2_TRBJ1-2	0.00335308	0.00013836	94	3.58453	336.946	0.102524		TRBV6-2_TRBJ1-2	0.00688554	2.46845e-05	106	3.58148	379.636	0.0841423		TRBV6-2_TRBJ1-2	0.00383806	1.06522e-05	100	3.52523	352.523	0.0789512		TRBV6-2_TRBJ1-2	0.000153729	2.54756e-05	17	2.68021	45.5636	0.131242		TRBV6-2_TRBJ1-2	0.000157955	2.7851e-06	54	3.33178	179.916	0.0798258		TRBV6-2_TRBJ1-2	0.00845976
/	/	/	/	/	/	/		/	/	/	/	/	/	/		/	/	/	/	/	/	/		/	/	/	/	/	/	/		TRBV11-2_TRBJ2-1	0.00176673	4.42638e-05	59	3.52541	207.999	0.0990813		TRBV11-2_TRBJ2-1	0.000769085	5.64977e-06	89	3.56232	317.046	0.0761858		/	/
/	/	/	/	/	/	/		/	/	/	/	/	/	/		/	/	/	/	/	/	/		/	/	/	/	/	/	/		TRBV10-2_TRBJ2-3	0.000937979	0.000296313	18	2.6806	48.2507	0.168355		TRBV10-2_TRBJ2-3	0.00111165	5.45083e-05	69	3.76237	259.604	0.0971487		/	/
/	/	/	/	/	/	/		/	/	/	/	/	/	/		/	/	/	/	/	/	/		/	/	/	/	/	/	/		/	/	/	/	/	/	/		/	/	/	/	/	/	/		/	/
/	/	/	/	/	/	/		/	/	/	/	/	/	/		/	/	/	/	/	/	/		/	/	/	/	/	/	/		TRBV4-2_TRBJ1-5	0.000208263	3.73377e-05	14	2.4891	34.8474	0.146445		TRBV4-2_TRBJ1-5	0.000127955	5.88849e-06	49	3.36445	164.858	0.0862405		/	/
/	/	/	/	/	/	/		/	/	/	/	/	/	/		/	/	/	/	/	/	/		/	/	/	/	/	/	/		/	/	/	/	/	/	/		/	/	/	/	/	/	/		/	/
TRBV20-1_TRBJ2-5	0.0136753	8.51271e-06	125	3.41491	426.864	0.0749885		TRBV20-1_TRBJ2-5	0.0248485	0.000841757	113	3.38796	382.839	0.125908		TRBV20-1_TRBJ2-5	0.0202569	1.31727e-05	93	3.36673	313.106	0.0821033		TRBV20-1_TRBJ2-5	0.0182475	9.60009e-06	123	3.3981	417.966	0.0760331		TRBV20-1_TRBJ2-5	0.0103391	0.000142663	70	3.53732	247.612	0.108628		TRBV20-1_TRBJ2-5	0.00641965	1.85408e-05	91	3.42597	311.763	0.0847425		TRBV20-1_TRBJ2-5	0.00883004
TRBV24-1_TRBJ1-6	0.00151481	0.000313124	81	3.74496	303.342	0.114977		TRBV24-1_TRBJ1-6	0.000323887	1.65649e-05	59	3.67983	217.11	0.0895157		TRBV24-1_TRBJ1-6	0.000457207	1.73536e-05	75	3.79471	284.603	0.0855895		TRBV24-1_TRBJ1-6	0.000460213	1.00604e-05	90	3.78057	340.251	0.0790365		TRBV24-1_TRBJ1-6	0.00160377	0.000353315	26	3.05546	79.442	0.15247		TRBV24-1_TRBJ1-6	0.00213052	0.00011395	58	3.53022	204.753	0.109723		TRBV24-1_TRBJ1-6	0.000364602
TRBV20-1_TRBJ2-2	0.00199184	3.37806e-06	104	3.43619	357.363	0.0715875		TRBV20-1_TRBJ2-2	0.00122946	3.83608e-06	87	3.43663	298.987	0.0745801		TRBV20-1_TRBJ2-2	0.00230625	5.61272e-06	91	3.40997	310.307	0.0764294		TRBV20-1_TRBJ2-2	0.00294624	0.000156758	90	3.34285	300.856	0.106049		TRBV20-1_TRBJ2-2	0.00453203	9.73645e-05	81	3.79026	307.011	0.100226		TRBV20-1_TRBJ2-2	0.00200845	9.70805e-06	96	3.47484	333.585	0.0790608		TRBV20-1_TRBJ2-2	0.00101064
/	/	/	/	/	/	/		TRBV10-1_TRBJ2-1	0.000129468	9.33736e-05	53	3.70542	196.387	0.108217		/	/	/	/	/	/	/		/	/	/	/	/	/	/		TRBV10-1_TRBJ2-1	0.00462947	0.000195764	66	3.69546	243.9	0.112963		TRBV10-1_TRBJ2-1	0.00194368	2.55433e-05	74	3.60438	266.724	0.0897486		/	/
/	/	/	/	/	/	/		/	/	/	/	/	/	/		/	/	/	/	/	/	/		/	/	/	/	/	/	/		TRBV5-6_TRBJ2-2	0.00117315	7.89743e-05	57	3.71036	211.49	0.104827		TRBV5-6_TRBJ2-2	0.000202516	3.50126e-06	56	3.29977	184.787	0.080864		/	/
TRBV12-5_TRBJ1-6	0.000144716	1.34672e-05	50	3.4163	170.815	0.0919624		TRBV12-5_TRBJ1-6	0.000311071	1.89188e-05	56	3.39629	190.192	0.0928948		TRBV12-5_TRBJ1-6	0.000497413	1.63227e-05	58	3.30911	191.929	0.0914924		TRBV12-5_TRBJ1-6	0.000491051	1.09809e-05	71	3.50481	248.841	0.0841592		/	/	/	/	/	/	/		/	/	/	/	/	/	/		TRBV12-5_TRBJ1-6	0.000288453
TRBV7-6_TRBJ1-5	0.000613411	8.19743e-06	66	3.31535	218.813	0.0840169		TRBV7-6_TRBJ1-5	0.000283521	6.01566e-06	70	3.28778	230.144	0.0810942		TRBV7-6_TRBJ1-5	0.000469292	1.39745e-05	71	3.43226	243.69	0.0863014		TRBV7-6_TRBJ1-5	0.000481714	1.40714e-05	70	3.31452	232.017	0.087133		TRBV7-6_TRBJ1-5	0.000525434	0.000264707	5	1.49418	7.47088	0.320076		TRBV7-6_TRBJ1-5	0.000682269	3.2148e-05	59	3.62238	213.721	0.0955325		TRBV7-6_TRBJ1-5	0.000285837
/	/	/	/	/	/	/		/	/	/	/	/	/	/		/	/	/	/	/	/	/		/	/	/	/	/	/	/		TRBV4-2_TRBJ2-2	0.000363584	2.74659e-05	40	3.3078	132.312	0.103337		/	/	/	/	/	/	/		/	/
TRBV20-1_TRBJ1-5	0.0061982	8.10735e-06	101	3.34759	338.106	0.0776656		TRBV20-1_TRBJ1-5	0.00441122	9.93892e-06	98	3.32099	325.457	0.0795599		TRBV20-1_TRBJ1-5	0.00806163	1.09391e-05	98	3.36507	329.777	0.0800452		TRBV20-1_TRBJ1-5	0.00591925	3.94524e-06	105	3.31514	348.09	0.0728061		TRBV20-1_TRBJ1-5	0.00760884	0.000150226	77	3.53316	272.054	0.107431		TRBV20-1_TRBJ1-5	0.00549603	1.85408e-05	81	3.36871	272.866	0.0867559		TRBV20-1_TRBJ1-5	0.00766025
/	/	/	/	/	/	/		/	/	/	/	/	/	/		/	/	/	/	/	/	/		/	/	/	/	/	/	/		TRBV5-5_TRBJ1-6	0.000889655	0.000108271	17	2.6552	45.1385	0.152414		TRBV5-5_TRBJ1-6	0.000243417	9.07146e-06	53	3.41151	180.81	0.0878608		/	/
TRBV7-8_TRBJ2-4	0.000624941	1.02693e-05	90	3.63771	327.393	0.0797046		TRBV7-8_TRBJ2-4	0.00291812	0.0023387	77	3.52177	271.176	0.156202		TRBV7-8_TRBJ2-4	0.00018774	7.21635e-06	66	3.54452	233.939	0.0820939		TRBV7-8_TRBJ2-4	0.000522153	7.43021e-06	90	3.53201	317.881	0.0779174		TRBV7-8_TRBJ2-4	0.000160337	8.05665e-05	2	0.693147	1.38629	1.72196		/	/	/	/	/	/	/		TRBV7-8_TRBJ2-4	0.000265909
/	/	/	/	/	/	/		/	/	/	/	/	/	/		/	/	/	/	/	/	/		/	/	/	/	/	/	/		TRBV30_TRBJ2-1	0.000199346	1.47281e-05	51	3.57364	182.256	0.0915476		/	/	/	/	/	/	/		/	/
TRBV7-2_TRBJ1-1	0.0229419	1.38275e-05	162	3.34958	542.633	0.0752578		TRBV7-2_TRBJ1-1	0.00538942	1.83957e-05	89	3.25133	289.369	0.0857952		TRBV7-2_TRBJ1-1	0.0102041	1.87281e-05	94	3.35093	314.987	0.084669		TRBV7-2_TRBJ1-1	0.00699623	9.86311e-06	94	3.3019	310.379	0.0801643		TRBV7-2_TRBJ1-1	0.00179659	0.000131199	37	3.23612	119.736	0.123949		TRBV7-2_TRBJ1-1	0.00291639	1.83816e-05	75	3.40152	255.114	0.0877395		TRBV7-2_TRBJ1-1	0.0026523
TRBV6-2_TRBJ2-5	0.0145492	1.39627e-05	117	3.56845	417.509	0.0785953		TRBV6-2_TRBJ2-5	0.00292475	1.42109e-05	99	3.61314	357.701	0.0807893		TRBV6-2_TRBJ2-5	0.0080645	1.62081e-05	126	3.5545	447.867	0.078742		TRBV6-2_TRBJ2-5	0.0052402	8.29816e-05	93	3.53805	329.039	0.0973432		TRBV6-2_TRBJ2-5	0.000246556	3.43124e-05	21	2.939	61.7191	0.125103		TRBV6-2_TRBJ2-5	0.000190739	2.06893e-06	76	3.47908	264.41	0.0726277		TRBV6-2_TRBJ2-5	0.00467247
/	/	/	/	/	/	/		/	/	/	/	/	/	/		/	/	/	/	/	/	/		/	/	/	/	/	/	/		TRBV11-3_TRBJ2-3	0.000423213	4.07609e-05	29	3.06717	88.9479	0.116874		TRBV11-3_TRBJ2-3	0.000400417	4.37658e-06	85	3.46248	294.311	0.0755858		/	/
TRBV15_TRBJ2-7	0.00318195	5.17969e-06	102	3.47074	354.016	0.0742205		TRBV15_TRBJ2-7	0.00266267	1.25544e-05	93	3.52543	327.865	0.0811034		TRBV15_TRBJ2-7	0.00516003	1.28291e-05	106	3.47158	367.988	0.0796714		TRBV15_TRBJ2-7	0.00758736	0.000107376	107	3.42127	366.076	0.0982797		TRBV15_TRBJ2-7	0.0104546	0.000363505	76	3.81818	290.181	0.118059		TRBV15_TRBJ2-7	0.00858454	0.000126603	90	3.67478	330.73	0.101835		TRBV15_TRBJ2-7	0.00261149
/	/	/	/	/	/	/		/	/	/	/	/	/	/		/	/	/	/	/	/	/		/	/	/	/	/	/	/		TRBV5-8_TRBJ2-2	0.000100151	5.17473e-05	2	0.693147	1.38629	1.64471		/	/	/	/	/	/	/		/	/
/	/	/	/	/	/	/		/	/	/	/	/	/	/		/	/	/	/	/	/	/		/	/	/	/	/	/	/		/	/	/	/	/	/	/		TRBV25-1_TRBJ2-6	0.0011617	7.32878e-05	35	3.33555	116.744	0.116987		/	/
TRBV27_TRBJ1-6	0.00416524	1.11251e-05	90	3.45167	310.65	0.0809982		TRBV27_TRBJ1-6	0.00180374	1.29903e-05	81	3.44387	278.954	0.0836834		TRBV27_TRBJ1-6	0.00334483	7.53135e-05	90	3.38438	304.594	0.0976496		TRBV27_TRBJ1-6	0.00367861	7.82473e-06	95	3.39669	322.686	0.0780569		TRBV27_TRBJ1-6	0.000207865	1.3932e-05	43	3.38563	145.582	0.0952016		TRBV27_TRBJ1-6	0.000130502	1.90978e-06	63	3.39393	213.817	0.0750438		TRBV27_TRBJ1-6	0.00288893
/	/	/	/	/	/	/		/	/	/	/	/	/	/		/	/	/	/	/	/	/		/	/	/	/	/	/	/		TRBV11-2_TRBJ1-4	0.000522807	5.91511e-05	35	3.25472	113.915	0.115005		TRBV11-2_TRBJ1-4	0.000159308	4.85403e-06	41	3.22923	132.398	0.0886881		/	/
TRBV6-7_TRBJ2-7	0.000175929	1.73407e-05	76	3.81863	290.216	0.0852889		/	/	/	/	/	/	/		/	/	/	/	/	/	/		TRBV6-7_TRBJ2-7	0.00014867	6.18088e-06	64	3.52679	225.714	0.0815689		TRBV6-7_TRBJ2-7	0.000254995	5.85142e-05	9	2.11002	18.9901	0.184786		/	/	/	/	/	/	/		/	/
TRBV14_TRBJ2-7	0.00144815	3.4231e-06	109	3.45077	376.133	0.0710442		TRBV14_TRBJ2-7	0.00106852	4.70791e-06	82	3.43899	281.997	0.0766115		TRBV14_TRBJ2-7	0.00134522	4.86817e-06	114	3.50019	399.021	0.0723686		TRBV14_TRBJ2-7	0.00111249	2.63016e-06	91	3.39598	309.034	0.0719721		TRBV14_TRBJ2-7	0.00241827	9.25878e-05	56	3.48498	195.159	0.108247		TRBV14_TRBJ2-7	0.00109033	1.06629e-05	80	3.55646	284.517	0.0819529		TRBV14_TRBJ2-7	0.000765719
/	/	/	/	/	/	/		/	/	/	/	/	/	/		/	/	/	/	/	/	/		/	/	/	/	/	/	/		TRBV11-1_TRBJ2-3	0.0100898	0.0100544	26	3.03399	78.8837	0.263887		/	/	/	/	/	/	/		/	/
/	/	/	/	/	/	/		/	/	/	/	/	/	/		/	/	/	/	/	/	/		/	/	/	/	/	/	/		TRBV4-2_TRBJ2-3	0.000576783	5.9788e-05	41	3.49475	143.285	0.109812		/	/	/	/	/	/	/		/	/
TRBV6-2_TRBJ1-6	0.00449147	1.52688e-05	101	3.59506	363.101	0.0811057		TRBV6-2_TRBJ1-6	0.000432692	2.40627e-05	82	3.79128	310.885	0.0868624		TRBV6-2_TRBJ1-6	0.00309335	2.81781e-05	92	3.55356	326.928	0.0874051		TRBV6-2_TRBJ1-6	0.000934562	8.74529e-06	82	3.47083	284.608	0.0805533		/	/	/	/	/	/	/		/	/	/	/	/	/	/		TRBV6-2_TRBJ1-6	0.00208502
/	/	/	/	/	/	/		/	/	/	/	/	/	/		/	/	/	/	/	/	/		/	/	/	/	/	/	/		/	/	/	/	/	/	/		TRBV7-6_TRBJ2-6	0.000225036	2.73735e-05	23	2.87906	66.2185	0.120358		/	/
TRBV24-1_TRBJ2-4	0.000235383	5.54002e-06	89	3.81006	339.095	0.0751845		TRBV24-1_TRBJ2-4	0.000499474	8.03832e-05	67	3.59638	240.957	0.102526		TRBV24-1_TRBJ2-4	0.000711784	9.66762e-05	79	3.74762	296.062	0.100788		TRBV24-1_TRBJ2-4	0.000258085	3.81374e-06	98	3.74313	366.827	0.0719636		/	/	/	/	/	/	/		TRBV24-1_TRBJ2-4	0.000165196	1.12995e-05	59	3.70335	218.498	0.0864073		TRBV24-1_TRBJ2-4	0.0001248
TRBV25-1_TRBJ1-1	0.000298305	2.52229e-06	87	3.49382	303.962	0.0719459		TRBV25-1_TRBJ1-1	0.000147515	1.15082e-05	73	3.83426	279.901	0.0827422		TRBV25-1_TRBJ1-1	0.000209961	4.35272e-06	72	3.45515	248.771	0.0778546		TRBV25-1_TRBJ1-1	0.000465407	2.36715e-06	99	3.46887	343.418	0.0700969		TRBV25-1_TRBJ1-1	0.00108152	0.00012499	16	2.50377	40.0604	0.159857		TRBV25-1_TRBJ1-1	0.00389325	6.55691e-05	67	3.62986	243.201	0.100188		TRBV25-1_TRBJ1-1	0.000469028
TRBV7-9_TRBJ2-6	0.000164714	2.25204e-06	78	3.54063	276.169	0.0725355		TRBV7-9_TRBJ2-6	0.000151874	3.48734e-06	67	3.36669	225.568	0.0778633		TRBV7-9_TRBJ2-6	0.000158531	3.95181e-06	64	3.28764	210.409	0.0796686		TRBV7-9_TRBJ2-6	0.000185163	1.44659e-06	75	3.3705	252.788	0.0712694		TRBV7-9_TRBJ2-6	0.000559667	0.000117904	19	2.80912	53.3734	0.147368		TRBV7-9_TRBJ2-6	0.000759376	1.53578e-05	75	3.66322	274.742	0.0851776		TRBV7-9_TRBJ2-6	0.000128585
TRBV27_TRBJ2-6	0.000676783	7.47677e-06	91	3.55932	323.898	0.0777057		TRBV27_TRBJ2-6	0.000390844	6.53876e-06	70	3.45218	241.653	0.0809345		TRBV27_TRBJ2-6	0.000497069	8.24725e-06	63	3.23163	203.593	0.0852004		TRBV27_TRBJ2-6	0.000752292	5.58909e-06	81	3.47587	281.545	0.0777204		/	/	/	/	/	/	/		/	/	/	/	/	/	/		TRBV27_TRBJ2-6	0.000371337
TRBV14_TRBJ1-2	0.000789881	2.207e-05	76	3.41878	259.828	0.0889422		TRBV14_TRBJ1-2	0.000418568	4.70791e-06	74	3.43231	253.991	0.0780586		TRBV14_TRBJ1-2	0.000767625	5.78453e-06	77	3.44464	265.237	0.0787752		TRBV14_TRBJ1-2	0.000766824	3.15619e-06	92	3.43438	315.963	0.0727268		TRBV14_TRBJ1-2	0.00107563	9.46577e-05	26	2.96914	77.1978	0.131658		TRBV14_TRBJ1-2	0.000611209	1.30502e-05	61	3.37768	206.038	0.0884783		TRBV14_TRBJ1-2	0.000498252
/	/	/	/	/	/	/		/	/	/	/	/	/	/		/	/	/	/	/	/	/		/	/	/	/	/	/	/		/	/	/	/	/	/	/		/	/	/	/	/	/	/		/	/
/	/	/	/	/	/	/		/	/	/	/	/	/	/		/	/	/	/	/	/	/		/	/	/	/	/	/	/		TRBV11-1_TRBJ2-1	0.000413501	3.94075e-05	31	3.18209	98.6448	0.11386		TRBV11-1_TRBJ2-1	0.000272462	1.12995e-05	61	3.37039	205.594	0.0873949		/	/
/	/	/	/	/	/	/		/	/	/	/	/	/	/		/	/	/	/	/	/	/		/	/	/	/	/	/	/		/	/	/	/	/	/	/		/	/	/	/	/	/	/		/	/
TRBV7-3_TRBJ2-2	0.00280037	5.54002e-06	101	3.45059	348.51	0.0748328		TRBV7-3_TRBJ2-2	0.0011884	4.62073e-06	89	3.46364	308.264	0.0753062		TRBV7-3_TRBJ2-2	0.00143422	4.40999e-06	94	3.50928	329.872	0.0741446		TRBV7-3_TRBJ2-2	0.00151774	3.35346e-06	110	3.4612	380.732	0.0707833		TRBV7-3_TRBJ2-2	0.00193503	0.000101106	62	3.747	232.314	0.105787		TRBV7-3_TRBJ2-2	0.000966588	1.68697e-05	69	3.60161	248.511	0.0874682		TRBV7-3_TRBJ2-2	0.000124354
TRBV6-4_TRBJ2-3	0.000309565	1.2116e-05	94	3.65742	343.797	0.0801919		TRBV6-4_TRBJ2-3	0.000101743	5.3182e-06	48	3.50681	168.327	0.0851698		TRBV6-4_TRBJ2-3	0.000232069	0.000136538	53	3.39992	180.196	0.114707		TRBV6-4_TRBJ2-3	0.000302534	6.37814e-06	71	3.43996	244.237	0.08061		TRBV6-4_TRBJ2-3	0.00997998	0.00765414	67	3.7561	251.659	0.196836		TRBV6-4_TRBJ2-3	0.000427632	1.19361e-05	74	3.60273	266.602	0.083732		TRBV6-4_TRBJ2-3	0.000119233
TRBV7-7_TRBJ1-1	0.000208179	1.34672e-05	64	3.60061	230.439	0.0869009		TRBV7-7_TRBJ1-1	0.000140976	1.20313e-05	42	3.29685	138.468	0.0949238		TRBV7-7_TRBJ1-1	0.00051322	0.00035005	51	3.27578	167.065	0.130174		TRBV7-7_TRBJ1-1	0.000140977	4.60278e-06	68	3.68468	250.558	0.0781071		TRBV7-7_TRBJ1-1	0.000233898	0.000119098	4	1.36892	5.47569	0.345101		TRBV7-7_TRBJ1-1	0.00080919	3.85935e-05	44	3.47714	152.994	0.103713		TRBV7-7_TRBJ1-1	0.000313502
/	/	/	/	/	/	/		/	/	/	/	/	/	/		/	/	/	/	/	/	/		/	/	/	/	/	/	/		/	/	/	/	/	/	/		TRBV11-1_TRBJ1-6	0.00010281	5.50653e-05	18	2.77202	49.8963	0.138269		/	/
/	/	/	/	/	/	/		/	/	/	/	/	/	/		/	/	/	/	/	/	/		/	/	/	/	/	/	/		/	/	/	/	/	/	/		/	/	/	/	/	/	/		/	/
TRBV6-5_TRBJ2-7	0.0178533	1.22511e-05	114	3.48529	397.323	0.0783298		TRBV6-5_TRBJ2-7	0.00962898	1.71752e-05	99	3.46748	343.28	0.0827635		TRBV6-5_TRBJ2-7	0.00808832	1.26e-05	121	3.51694	425.549	0.0776344		TRBV6-5_TRBJ2-7	0.0285512	2.74194e-05	113	3.45519	390.436	0.0845845		TRBV6-5_TRBJ2-7	0.0111135	0.000297826	86	3.68044	316.518	0.113424		TRBV6-5_TRBJ2-7	0.00198402	5.96806e-06	91	3.49375	317.932	0.0764958		TRBV6-5_TRBJ2-7	0.0111152
/	/	/	/	/	/	/		/	/	/	/	/	/	/		/	/	/	/	/	/	/		TRBV6-5_TRBJ2-4	0.000139859	2.03838e-06	79	3.53223	279.046	0.0718512		/	/	/	/	/	/	/		/	/	/	/	/	/	/		/	/
/	/	/	/	/	/	/		/	/	/	/	/	/	/		/	/	/	/	/	/	/		/	/	/	/	/	/	/		TRBV30_TRBJ2-3	0.000107714	6.84656e-06	50	3.56994	178.497	0.0859948		/	/	/	/	/	/	/		/	/
/	/	/	/	/	/	/		/	/	/	/	/	/	/		/	/	/	/	/	/	/		/	/	/	/	/	/	/		/	/	/	/	/	/	/		TRBV11-1_TRBJ1-1	0.000165514	8.75316e-06	39	3.15275	122.957	0.0946107		/	/
TRBV10-3_TRBJ2-5	0.000514546	2.56733e-06	86	3.52875	303.472	0.0720651		TRBV10-3_TRBJ2-5	0.000477417	4.79509e-06	83	3.50275	290.728	0.0763138		TRBV10-3_TRBJ2-5	0.000743914	4.40999e-06	70	3.43637	240.546	0.0784151		TRBV10-3_TRBJ2-5	0.000604346	2.23564e-06	81	3.52571	285.582	0.072065		TRBV10-3_TRBJ2-5	0.00241461	0.000188519	40	3.34659	133.864	0.126246		TRBV10-3_TRBJ2-5	0.00231418	5.56224e-05	63	3.62452	228.345	0.0996491		TRBV10-3_TRBJ2-5	0.000575625
TRBV29-1_TRBJ1-1	0.00653366	4.32392e-06	111	3.38358	375.577	0.072406		TRBV29-1_TRBJ1-1	0.0057399	9.76455e-06	103	3.31465	341.409	0.0787861		TRBV29-1_TRBJ1-1	0.00690616	1.09391e-05	97	3.34446	324.412	0.0802723		TRBV29-1_TRBJ1-1	0.00545844	4.07675e-06	105	3.32439	349.061	0.0729637		TRBV29-1_TRBJ1-1	0.00207913	0.000107873	39	3.12786	121.986	0.120823		TRBV29-1_TRBJ1-1	0.00975977	5.18028e-05	74	3.39409	251.163	0.0972256		TRBV29-1_TRBJ1-1	0.00415162
/	/	/	/	/	/	/		/	/	/	/	/	/	/		/	/	/	/	/	/	/		/	/	/	/	/	/	/		TRBV4-2_TRBJ1-4	0.000127298	2.60329e-05	8	2.00976	16.0781	0.180833		/	/	/	/	/	/	/		/	/
/	/	/	/	/	/	/		/	/	/	/	/	/	/		/	/	/	/	/	/	/		/	/	/	/	/	/	/		/	/	/	/	/	/	/		TRBV4-3_TRBJ1-2	0.00027652	0.000156284	56	3.47222	194.444	0.114793		/	/
/	/	/	/	/	/	/		/	/	/	/	/	/	/		/	/	/	/	/	/	/		/	/	/	/	/	/	/		TRBV14_TRBJ2-3	0.00145219	8.99607e-05	45	3.52845	158.78	0.112305		TRBV14_TRBJ2-3	0.000557656	8.75316e-06	75	3.57727	268.295	0.0814099		/	/
/	/	/	/	/	/	/		/	/	/	/	/	/	/		/	/	/	/	/	/	/		/	/	/	/	/	/	/		TRBV19_TRBJ1-6	0.00322218	0.000156118	44	3.34306	147.095	0.121196		TRBV19_TRBJ1-6	0.003027	3.12727e-05	78	3.6217	282.493	0.0905683		/	/
/	/	/	/	/	/	/		/	/	/	/	/	/	/		/	/	/	/	/	/	/		/	/	/	/	/	/	/		/	/	/	/	/	/	/		/	/	/	/	/	/	/		/	/
TRBV3-1_TRBJ2-7	0.000214124	6.30571e-07	79	3.41505	269.789	0.0663438		/	/	/	/	/	/	/		/	/	/	/	/	/	/		TRBV3-1_TRBJ2-7	0.000483818	8.54803e-07	80	3.28465	262.772	0.0681091		TRBV3-1_TRBJ2-7	0.00117068	3.59047e-05	69	3.3614	231.937	0.0951139		TRBV3-1_TRBJ2-7	0.00035506	1.35276e-06	84	3.3898	284.744	0.069422		TRBV3-1_TRBJ2-7	0.000123352
/	/	/	/	/	/	/		/	/	/	/	/	/	/		TRBV5-6_TRBJ1-1	0.000704797	0.000627421	59	3.4573	203.981	0.135202		/	/	/	/	/	/	/		TRBV5-6_TRBJ1-1	0.000993548	7.19685e-05	39	3.2686	127.475	0.114646		TRBV5-6_TRBJ1-1	0.000581767	4.85403e-06	73	3.32513	242.734	0.0788996		/	/
TRBV20-1_TRBJ1-6	0.00309656	6.89124e-06	106	3.38541	358.853	0.0758281		TRBV20-1_TRBJ1-6	0.00261786	8.71835e-06	81	3.32119	269.016	0.081343		TRBV20-1_TRBJ1-6	0.00457436	1.10536e-05	89	3.38227	301.022	0.081399		TRBV20-1_TRBJ1-6	0.00448482	8.94255e-06	128	3.3994	435.123	0.0750687		TRBV20-1_TRBJ1-6	0.00673391	0.000219807	65	3.52817	229.331	0.115815		TRBV20-1_TRBJ1-6	0.00397935	3.26254e-05	76	3.43196	260.829	0.0922437		TRBV20-1_TRBJ1-6	0.00396765
/	/	/	/	/	/	/		/	/	/	/	/	/	/		/	/	/	/	/	/	/		/	/	/	/	/	/	/		TRBV20-1_TRBJ1-4	0.00225602	0.000101425	55	3.57718	196.745	0.109152		TRBV20-1_TRBJ1-4	0.0025147	2.10872e-05	74	3.37809	249.979	0.0891858		/	/
TRBV28_TRBJ1-1	0.0207824	9.8189e-06	113	3.43562	388.225	0.077125		TRBV28_TRBJ1-1	0.00544758	9.06709e-06	99	3.44246	340.803	0.0783071		TRBV28_TRBJ1-1	0.0131648	1.60363e-05	119	3.47689	413.75	0.0797004		TRBV28_TRBJ1-1	0.0849514	0.0594933	118	3.44298	406.272	0.312775		TRBV28_TRBJ1-1	0.000423213	1.09863e-05	55	3.42904	188.597	0.0886155		TRBV28_TRBJ1-1	0.000143791	9.5489e-07	66	3.32685	219.572	0.0709401		TRBV28_TRBJ1-1	0.0804045
TRBV7-3_TRBJ1-6	0.00151788	9.47659e-05	76	3.24321	246.484	0.103918		TRBV7-3_TRBJ1-6	0.000632342	9.15427e-06	74	3.22878	238.93	0.0834542		TRBV7-3_TRBJ1-6	0.000739103	1.28291e-05	83	3.42269	284.084	0.083321		TRBV7-3_TRBJ1-6	0.000639129	5.91787e-06	76	3.48332	264.732	0.0789513		TRBV7-3_TRBJ1-6	0.00243722	0.000228882	27	3.09591	83.5895	0.142911		TRBV7-3_TRBJ1-6	0.00035872	3.63654e-05	31	3.06588	95.0424	0.113888		TRBV7-3_TRBJ1-6	0.000163598
/	/	/	/	/	/	/		/	/	/	/	/	/	/		/	/	/	/	/	/	/		/	/	/	/	/	/	/		TRBV13_TRBJ2-3	0.000254358	5.31007e-05	16	2.63749	42.1999	0.143925		TRBV13_TRBJ2-3	0.000122863	4.37658e-06	61	3.36594	205.322	0.080697		/	/
TRBV6-1_TRBJ1-6	0.00648209	1.05846e-05	117	3.50141	409.665	0.0769368		TRBV6-1_TRBJ1-6	0.00428167	1.41237e-05	89	3.45578	307.565	0.0828733		TRBV6-1_TRBJ1-6	0.00638343	1.39745e-05	106	3.49811	370.8	0.0801776		TRBV6-1_TRBJ1-6	0.00711748	7.69322e-06	106	3.43279	363.875	0.0763567		TRBV6-1_TRBJ1-6	0.00128938	8.49452e-05	47	3.42497	160.973	0.111317		TRBV6-1_TRBJ1-6	0.000420868	6.44551e-06	66	3.50443	231.293	0.0814879		TRBV6-1_TRBJ1-6	0.00857721
TRBV7-8_TRBJ2-3	0.000169489	4.32392e-06	71	3.53727	251.146	0.077679		TRBV7-8_TRBJ2-3	0.000154489	7.58497e-06	64	3.53603	226.306	0.0829452		/	/	/	/	/	/	/		TRBV7-8_TRBJ2-3	0.000143475	2.82742e-06	69	3.46283	238.935	0.0757797		TRBV7-8_TRBJ2-3	0.00251922	0.000173314	48	3.39775	163.092	0.120173		TRBV7-8_TRBJ2-3	0.00135897	1.90182e-05	72	3.49746	251.817	0.0882214		/	/
TRBV6-3_TRBJ2-6	0.00196081	2.12142e-05	95	3.60503	342.478	0.0844218		TRBV6-3_TRBJ2-6	0.000359632	9.41582e-06	75	3.63213	272.41	0.0817009		TRBV6-3_TRBJ2-6	0.000979304	1.82127e-05	81	3.64194	294.997	0.0854262		TRBV6-3_TRBJ2-6	0.000416618	7.62747e-06	75	3.50562	262.921	0.080751		TRBV6-3_TRBJ2-6	0.00013319	0.000106599	2	0.693147	1.38629	1.77467		/	/	/	/	/	/	/		TRBV6-3_TRBJ2-6	0.000441641
TRBV7-9_TRBJ1-2	0.00207008	5.17969e-06	104	3.43951	357.709	0.0740895		TRBV7-9_TRBJ1-2	0.00157776	5.14383e-06	97	3.35263	325.205	0.0752667		TRBV7-9_TRBJ1-2	0.00350835	8.76271e-06	91	3.38137	307.704	0.0794698		TRBV7-9_TRBJ1-2	0.00310964	2.89318e-06	104	3.35348	348.762	0.071012		TRBV7-9_TRBJ1-2	0.00431135	0.000162885	49	3.06691	150.278	0.121266		TRBV7-9_TRBJ1-2	0.00697157	2.86467e-05	119	3.47072	413.016	0.0841458		TRBV7-9_TRBJ1-2	0.00287707
TRBV2_TRBJ1-5	0.00394107	6.21563e-06	113	3.37621	381.512	0.0744011		TRBV2_TRBJ1-5	0.00399013	1.06364e-05	83	3.29615	273.58	0.0825074		TRBV2_TRBJ1-5	0.00556197	1.36882e-05	85	3.36325	285.876	0.08371		TRBV2_TRBJ1-5	0.00497752	7.36445e-06	88	3.34	293.92	0.0789324		TRBV2_TRBJ1-5	0.00455615	0.000137409	54	3.25511	175.776	0.11534		TRBV2_TRBJ1-5	0.00742857	3.23867e-05	84	3.47151	291.607	0.0903666		TRBV2_TRBJ1-5	0.00535308
/	/	/	/	/	/	/		/	/	/	/	/	/	/		/	/	/	/	/	/	/		/	/	/	/	/	/	/		TRBV5-4_TRBJ2-2	0.000379268	4.4025e-05	32	3.26685	104.539	0.11368		TRBV5-4_TRBJ2-2	0.000186044	4.21743e-06	64	3.34971	214.381	0.0798083		/	/
TRBV29-1_TRBJ2-5	0.00416164	9.09824e-06	98	3.39548	332.757	0.0786525		TRBV29-1_TRBJ2-5	0.00515882	1.41237e-05	90	3.32657	299.391	0.0832647		TRBV29-1_TRBJ2-5	0.00651344	3.28745e-05	110	3.39171	373.088	0.0867318		TRBV29-1_TRBJ2-5	0.00303626	3.61647e-06	119	3.37367	401.466	0.07058		TRBV29-1_TRBJ2-5	0.00300771	0.00014951	70	3.85644	269.951	0.107522		TRBV29-1_TRBJ2-5	0.00561961	5.94419e-05	67	3.31377	222.023	0.100851		TRBV29-1_TRBJ2-5	0.00169749
/	/	/	/	/	/	/		/	/	/	/	/	/	/		/	/	/	/	/	/	/		/	/	/	/	/	/	/		TRBV5-5_TRBJ1-4	0.000126502	2.96154e-05	8	2.00976	16.0781	0.183069		/	/	/	/	/	/	/		/	/
TRBV6-1_TRBJ2-5	0.0110267	8.73792e-06	117	3.47359	406.41	0.0757709		TRBV6-1_TRBJ2-5	0.00835759	1.23801e-05	114	3.47207	395.816	0.0784522		TRBV6-1_TRBJ2-5	0.0293735	0.0166557	98	3.44425	337.536	0.222397		TRBV6-1_TRBJ2-5	0.0135278	8.21926e-06	109	3.44457	375.459	0.0763821		TRBV6-1_TRBJ2-5	0.0012608	4.44231e-05	62	3.62324	224.641	0.0977078		TRBV6-1_TRBJ2-5	0.000366598	3.97871e-06	81	3.46973	281.048	0.0756198		TRBV6-1_TRBJ2-5	0.0139247
/	/	/	/	/	/	/		/	/	/	/	/	/	/		/	/	/	/	/	/	/		/	/	/	/	/	/	/		TRBV7-6_TRBJ1-4	0.000577898	0.000146803	13	2.47622	32.1909	0.173024		TRBV7-6_TRBJ1-4	0.000416889	3.40578e-05	46	3.49347	160.7	0.101461		/	/
/	/	/	/	/	/	/		/	/	/	/	/	/	/		/	/	/	/	/	/	/		/	/	/	/	/	/	/		/	/	/	/	/	/	/		TRBV4-3_TRBJ2-3	0.000119282	3.10339e-06	55	3.37642	185.703	0.080019		/	/
TRBV6-3_TRBJ1-3	0.000925814	5.99043e-06	115	3.74546	430.727	0.072689		TRBV6-3_TRBJ1-3	0.000188752	2.51089e-05	53	3.37321	178.78	0.0965152		TRBV6-3_TRBJ1-3	0.000387564	6.41453e-06	87	3.71487	323.193	0.0767388		TRBV6-3_TRBJ1-3	0.000237043	1.44659e-05	70	3.64948	255.464	0.0858322		/	/	/	/	/	/	/		/	/	/	/	/	/	/		TRBV6-3_TRBJ1-3	0.000381301
TRBV7-8_TRBJ1-1	0.004646	1.02243e-05	114	3.5135	400.539	0.0769932		TRBV7-8_TRBJ1-1	0.00347984	2.80731e-05	107	3.31036	354.209	0.086181		TRBV7-8_TRBJ1-1	0.002989	2.27372e-05	99	3.49718	346.22	0.0848113		TRBV7-8_TRBJ1-1	0.00415756	9.92886e-06	101	3.43141	346.572	0.0786977		TRBV7-8_TRBJ1-1	0.00136064	0.000109306	28	2.89457	81.0479	0.132254		TRBV7-8_TRBJ1-1	0.00204768	2.5782e-05	63	3.34592	210.793	0.0937784		TRBV7-8_TRBJ1-1	0.00577334
TRBV11-2_TRBJ1-2	0.000189757	2.207e-06	67	3.42565	229.518	0.0748881		/	/	/	/	/	/	/		TRBV11-2_TRBJ1-2	0.000125542	2.57727e-06	62	3.20834	198.917	0.0778397		TRBV11-2_TRBJ1-2	0.000314896	4.14251e-06	79	3.27792	258.955	0.0769837		TRBV11-2_TRBJ1-2	0.000985189	6.73511e-05	47	3.47942	163.533	0.108291		TRBV11-2_TRBJ1-2	0.00085399	5.53041e-05	63	3.36537	212.018	0.10097		TRBV11-2_TRBJ1-2	0.000264684
TRBV12-3_TRBJ2-1	0.000633589	9.36849e-06	78	3.56097	277.756	0.0813832		TRBV12-3_TRBJ2-1	0.000830249	8.19525e-06	92	3.50852	322.784	0.0783611		TRBV12-3_TRBJ2-1	0.000685668	3.26454e-05	85	3.52818	299.895	0.0899918		TRBV12-3_TRBJ2-1	0.000507161	6.57541e-06	111	3.58812	398.281	0.0742149		TRBV12-3_TRBJ2-1	0.00289634	4.65726e-05	78	3.62408	282.678	0.0941737		TRBV12-3_TRBJ2-1	0.0019175	9.38975e-06	97	3.47483	337.059	0.0786927		TRBV12-3_TRBJ2-1	0.000512335
/	/	/	/	/	/	/		/	/	/	/	/	/	/		/	/	/	/	/	/	/		/	/	/	/	/	/	/		/	/	/	/	/	/	/		/	/	/	/	/	/	/		/	/
TRBV6-5_TRBJ1-2	0.000449823	4.00863e-06	87	3.44233	299.482	0.0748224		TRBV6-5_TRBJ1-2	0.00011639	2.78987e-06	59	3.28144	193.605	0.0787248		TRBV6-5_TRBJ1-2	0.000234531	5.32635e-06	76	3.52191	267.665	0.0781123		TRBV6-5_TRBJ1-2	0.00277587	4.20826e-06	104	3.44334	358.107	0.0728326		TRBV6-5_TRBJ1-2	0.001752	6.87841e-05	48	3.41239	163.795	0.108495		TRBV6-5_TRBJ1-2	0.00083712	4.13786e-06	71	3.43326	243.761	0.0778236		TRBV6-5_TRBJ1-2	0.00253011
/	/	/	/	/	/	/		/	/	/	/	/	/	/		/	/	/	/	/	/	/		/	/	/	/	/	/	/		TRBV5-6_TRBJ2-1	0.00166109	6.32909e-05	74	3.81464	282.283	0.0971856		TRBV5-6_TRBJ2-1	0.000613835	5.64977e-06	85	3.50569	297.984	0.077015		/	/
/	/	/	/	/	/	/		/	/	/	/	/	/	/		/	/	/	/	/	/	/		/	/	/	/	/	/	/		TRBV5-4_TRBJ1-6	0.000212562	5.5489e-05	7	1.90615	13.3431	0.208818		TRBV5-4_TRBJ1-6	0.000370497	8.59401e-06	54	3.27381	176.786	0.0878339		/	/
TRBV7-2_TRBJ2-3	0.00076128	3.1979e-06	91	3.48004	316.683	0.0727735		TRBV7-2_TRBJ2-3	0.000331908	4.01044e-06	86	3.48136	299.397	0.0748288		TRBV7-2_TRBJ2-3	0.000277829	2.63454e-06	90	3.48477	313.629	0.0717966		TRBV7-2_TRBJ2-3	0.000264463	1.70961e-06	79	3.35671	265.18	0.0715471		TRBV7-2_TRBJ2-3	0.00716907	0.000183026	59	3.52182	207.787	0.115446		TRBV7-2_TRBJ2-3	0.00477612	2.37927e-05	84	3.53174	296.666	0.0874839		/	/
TRBV12-5_TRBJ2-2	0.000934732	8.15239e-06	91	3.60237	327.816	0.0781169		TRBV12-5_TRBJ2-2	0.000426327	4.70791e-06	87	3.49642	304.188	0.0755965		TRBV12-5_TRBJ2-2	0.00170369	3.17863e-05	95	3.57133	339.276	0.0878594		TRBV12-5_TRBJ2-2	0.000879329	5.52334e-06	96	3.5666	342.393	0.0750411		TRBV12-5_TRBJ2-2	0.00011464	2.3963e-05	9	2.0788	18.7092	0.170141		/	/	/	/	/	/	/		TRBV12-5_TRBJ2-2	0.000454778
TRBV15_TRBJ2-1	0.000122961	6.17059e-06	64	3.58132	229.204	0.0813273		/	/	/	/	/	/	/		/	/	/	/	/	/	/		TRBV15_TRBJ2-1	0.000129141	8.02199e-06	52	3.5125	182.65	0.0867711		TRBV15_TRBJ2-1	0.00374555	0.000150863	52	3.46798	180.335	0.11599		TRBV15_TRBJ2-1	0.00443531	3.46943e-05	83	3.54508	294.241	0.0908283		/	/
/	/	/	/	/	/	/		/	/	/	/	/	/	/		/	/	/	/	/	/	/		/	/	/	/	/	/	/		TRBV5-6_TRBJ2-6	0.00016591	3.9726e-05	9	2.12066	19.086	0.17742		/	/	/	/	/	/	/		/	/
TRBV14_TRBJ1-1	0.00176803	5.90035e-06	105	3.49055	366.507	0.0745829		TRBV14_TRBJ1-1	0.00101804	2.10984e-05	107	3.48099	372.465	0.0831825		TRBV14_TRBJ1-1	0.000928561	4.1809e-06	92	3.4332	315.854	0.0743823		TRBV14_TRBJ1-1	0.00112275	3.87949e-06	92	3.47644	319.832	0.0737751		TRBV14_TRBJ1-1	0.000478145	4.88017e-05	31	3.23887	100.405	0.115865		TRBV14_TRBJ1-1	0.000641527	8.11657e-06	82	3.61552	296.473	0.0794663		TRBV14_TRBJ1-1	0.000747461
TRBV10-3_TRBJ2-2	0.000137284	1.17106e-06	79	3.47632	274.629	0.0691313		/	/	/	/	/	/	/		TRBV10-3_TRBJ2-2	0.000206811	1.43182e-06	87	3.55793	309.54	0.0687001		TRBV10-3_TRBJ2-2	0.000121513	9.86311e-07	76	3.51825	267.387	0.0685995		TRBV10-3_TRBJ2-2	0.00211471	0.00017005	70	3.94372	276.06	0.108682		TRBV10-3_TRBJ2-2	0.00135642	3.77977e-05	70	3.50812	245.568	0.0946018		/	/
TRBV6-1_TRBJ1-3	0.00221533	4.32392e-06	100	3.42318	342.318	0.0735565		TRBV6-1_TRBJ1-3	0.000989969	4.09763e-06	105	3.33564	350.242	0.0729517		TRBV6-1_TRBJ1-3	0.00139579	5.03999e-06	80	3.39561	271.649	0.0775535		TRBV6-1_TRBJ1-3	0.00265561	1.96605e-05	91	3.34534	304.426	0.0855559		TRBV6-1_TRBJ1-3	0.000293606	2.60329e-05	29	3.08232	89.3873	0.111787		TRBV6-1_TRBJ1-3	0.000107266	3.97871e-06	47	3.28272	154.288	0.0846199		TRBV6-1_TRBJ1-3	0.00217358
/	/	/	/	/	/	/		/	/	/	/	/	/	/		/	/	/	/	/	/	/		/	/	/	/	/	/	/		TRBV5-5_TRBJ1-3	0.000162646	4.37066e-05	7	1.90615	13.3431	0.203853		/	/	/	/	/	/	/		/	/
TRBV7-9_TRBJ1-3	0.000451534	2.65741e-06	92	3.47182	319.408	0.0716174		TRBV7-9_TRBJ1-3	0.00026434	2.96424e-06	64	3.29571	210.925	0.0778332		TRBV7-9_TRBJ1-3	0.000347358	2.69181e-06	76	3.37273	256.327	0.074533		TRBV7-9_TRBJ1-3	0.000479018	2.03838e-06	81	3.38848	274.467	0.072063		TRBV7-9_TRBJ1-3	0.00109513	0.000116312	24	2.99595	71.9029	0.13689		TRBV7-9_TRBJ1-3	0.00140305	1.44825e-05	85	3.40435	289.369	0.0839535		TRBV7-9_TRBJ1-3	0.000533042
/	/	/	/	/	/	/		/	/	/	/	/	/	/		/	/	/	/	/	/	/		TRBV4-1_TRBJ1-2	0.00011987	7.23295e-07	74	3.35652	248.382	0.0679917		TRBV4-1_TRBJ1-2	0.00272469	0.00205532	46	3.49076	160.575	0.168722		TRBV4-1_TRBJ1-2	0.000229492	3.18297e-06	62	3.27795	203.233	0.0788181		/	/
/	/	/	/	/	/	/		/	/	/	/	/	/	/		/	/	/	/	/	/	/		/	/	/	/	/	/	/		/	/	/	/	/	/	/		/	/	/	/	/	/	/		/	/
/	/	/	/	/	/	/		/	/	/	/	/	/	/		/	/	/	/	/	/	/		/	/	/	/	/	/	/		/	/	/	/	/	/	/		TRBV7-4_TRBJ2-1	0.000335246	2.11667e-05	47	3.46	162.62	0.0967512		/	/
TRBV29-1_TRBJ1-5	0.0011466	5.44994e-06	90	3.27436	294.692	0.0769361		TRBV29-1_TRBJ1-5	0.00101848	9.59019e-06	65	3.14403	204.362	0.0862516		TRBV29-1_TRBJ1-5	0.00196044	1.67236e-05	98	3.25867	319.35	0.0835977		TRBV29-1_TRBJ1-5	0.000673913	2.69592e-06	72	3.22734	232.369	0.0758844		TRBV29-1_TRBJ1-5	0.00273011	0.000205636	39	3.18932	124.384	0.12948		TRBV29-1_TRBJ1-5	0.0229618	0.0198378	82	3.72013	305.051	0.236426		TRBV29-1_TRBJ1-5	0.000341946
/	/	/	/	/	/	/		/	/	/	/	/	/	/		/	/	/	/	/	/	/		/	/	/	/	/	/	/		TRBV18_TRBJ2-7	0.000156277	4.37862e-06	58	3.32647	192.935	0.0816543		/	/	/	/	/	/	/		/	/
TRBV2_TRBJ1-2	0.00303071	7.97222e-06	101	3.49608	353.104	0.0769806		TRBV2_TRBJ1-2	0.00433346	1.27288e-05	81	3.37114	273.062	0.0838503		TRBV2_TRBJ1-2	0.00525133	1.34018e-05	90	3.39091	305.182	0.0825979		TRBV2_TRBJ1-2	0.00789174	8.61378e-06	108	3.45339	372.966	0.0767754		TRBV2_TRBJ1-2	0.00497021	0.000192739	50	3.39737	169.868	0.120701		TRBV2_TRBJ1-2	0.00999205	4.63918e-05	79	3.40175	268.738	0.094988		TRBV2_TRBJ1-2	0.00924346
/	/	/	/	/	/	/		/	/	/	/	/	/	/		/	/	/	/	/	/	/		/	/	/	/	/	/	/		TRBV10-1_TRBJ1-6	0.00207308	0.000340975	23	2.96603	68.2187	0.157266		TRBV10-1_TRBJ1-6	0.000808394	7.49589e-05	47	3.42934	161.179	0.109823		/	/
/	/	/	/	/	/	/		/	/	/	/	/	/	/		/	/	/	/	/	/	/		/	/	/	/	/	/	/		/	/	/	/	/	/	/		TRBV13_TRBJ1-6	0.000221535	1.39255e-05	50	3.46841	173.421	0.0919667		/	/
TRBV15_TRBJ2-2	0.0010113	6.53092e-06	89	3.47954	309.679	0.0774267		TRBV15_TRBJ2-2	0.000430512	4.35918e-06	74	3.48016	257.532	0.0773785		TRBV15_TRBJ2-2	0.00134591	8.47635e-06	87	3.48013	302.771	0.0794679		TRBV15_TRBJ2-2	0.000869137	3.35346e-06	98	3.43796	336.921	0.0722702		TRBV15_TRBJ2-2	0.000763472	0.000140116	28	3.16378	88.5859	0.133259		TRBV15_TRBJ2-2	0.00132069	3.3262e-05	98	3.80224	372.62	0.0868488		TRBV15_TRBJ2-2	0.000712281
TRBV6-2_TRBJ2-1	0.000395999	3.78343e-06	91	3.63885	331.135	0.0731863		TRBV6-2_TRBJ2-1	0.000187706	4.96946e-06	76	3.61941	275.075	0.0772911		TRBV6-2_TRBJ2-1	0.000176171	6.29999e-06	79	3.67829	290.585	0.0780601		TRBV6-2_TRBJ2-1	0.000127826	6.31239e-06	76	3.77881	287.189	0.078235		TRBV6-2_TRBJ2-1	0.00044638	2.46795e-05	43	3.33255	143.3	0.100652		TRBV6-2_TRBJ2-1	0.000245725	1.59148e-06	76	3.43835	261.314	0.0713512		TRBV6-2_TRBJ2-1	0.000113889
TRBV5-1_TRBJ1-6	0.00038672	2.207e-06	60	3.16299	189.779	0.0776022		TRBV5-1_TRBJ1-6	0.000158674	2.26677e-06	59	3.22616	190.343	0.0777178		TRBV5-1_TRBJ1-6	0.000318378	2.74908e-06	63	3.19291	201.153	0.0780672		TRBV5-1_TRBJ1-6	0.000537802	1.84111e-06	67	3.17399	212.657	0.0749117		TRBV5-1_TRBJ1-6	0.00495747	0.000290501	35	2.91505	102.027	0.140755		TRBV5-1_TRBJ1-6	0.00160756	1.44825e-05	65	3.27714	213.014	0.0887506		TRBV5-1_TRBJ1-6	0.000806187
TRBV7-3_TRBJ2-3	0.000181154	2.52229e-06	83	3.50077	290.564	0.0725177		TRBV7-3_TRBJ2-3	0.000148909	4.62073e-06	78	3.5927	280.23	0.0765802		TRBV7-3_TRBJ2-3	0.000100227	2.97818e-06	57	3.36758	191.952	0.0792579		TRBV7-3_TRBJ2-3	0.000168002	3.55072e-06	82	3.43987	282.069	0.0748858		TRBV7-3_TRBJ2-3	0.00340012	0.000102858	60	3.46963	208.178	0.108162		TRBV7-3_TRBJ2-3	0.00123459	1.2891e-05	82	3.54174	290.423	0.0830323		/	/
TRBV7-9_TRBJ2-7	0.00625747	6.53092e-06	103	3.40804	351.028	0.075771		TRBV7-9_TRBJ2-7	0.00504653	7.14905e-06	99	3.39124	335.733	0.0769341		TRBV7-9_TRBJ2-7	0.00716137	5.72726e-06	95	3.3587	319.077	0.0761873		TRBV7-9_TRBJ2-7	0.00538013	3.22195e-06	116	3.37458	391.451	0.0702312		TRBV7-9_TRBJ2-7	0.0174576	0.000162805	76	3.46677	263.475	0.109045		TRBV7-9_TRBJ2-7	0.0116286	2.29174e-05	101	3.51237	354.749	0.0845222		TRBV7-9_TRBJ2-7	0.00360716
TRBV28_TRBJ1-2	0.013481	1.03594e-05	107	3.40223	364.039	0.0783302		TRBV28_TRBJ1-2	0.00815454	1.44725e-05	88	3.35675	295.394	0.0836442		TRBV28_TRBJ1-2	0.0189505	1.72391e-05	113	3.41389	385.77	0.0811692		TRBV28_TRBJ1-2	0.0242829	9.79735e-06	114	3.38506	385.897	0.0771882		TRBV28_TRBJ1-2	0.00090303	1.76737e-05	53	3.26799	173.204	0.0939927		TRBV28_TRBJ1-2	0.000269916	2.1485e-06	69	3.26661	225.396	0.074984		TRBV28_TRBJ1-2	0.0240742
/	/	/	/	/	/	/		/	/	/	/	/	/	/		/	/	/	/	/	/	/		/	/	/	/	/	/	/		TRBV7-6_TRBJ2-3	0.00169532	0.000200779	32	3.12657	100.05	0.13522		TRBV7-6_TRBJ2-3	0.00151939	2.36335e-05	59	3.44593	203.31	0.093645		/	/
/	/	/	/	/	/	/		/	/	/	/	/	/	/		/	/	/	/	/	/	/		/	/	/	/	/	/	/		TRBV5-1_TRBJ1-3	0.00105198	6.27336e-05	41	3.34607	137.189	0.111333		TRBV5-1_TRBJ1-3	0.000397951	4.6153e-06	78	3.4353	267.953	0.0771865		/	/
/	/	/	/	/	/	/		/	/	/	/	/	/	/		/	/	/	/	/	/	/		/	/	/	/	/	/	/		/	/	/	/	/	/	/		/	/	/	/	/	/	/		/	/
TRBV25-1_TRBJ1-6	0.000113007	5.99043e-06	64	3.53653	226.338	0.0813152		/	/	/	/	/	/	/		/	/	/	/	/	/	/		/	/	/	/	/	/	/		TRBV25-1_TRBJ1-6	0.00165074	0.000335561	24	2.95999	71.0398	0.15546		TRBV25-1_TRBJ1-6	0.00343307	0.000150156	53	3.49568	185.271	0.115329		/	/
TRBV6-3_TRBJ1-6	0.00449147	1.52688e-05	101	3.59506	363.101	0.0811057		TRBV6-3_TRBJ1-6	0.000432692	2.40627e-05	82	3.79038	310.811	0.086866		TRBV6-3_TRBJ1-6	0.00309335	2.81781e-05	92	3.55364	326.934	0.0874048		TRBV6-3_TRBJ1-6	0.000934562	8.74529e-06	82	3.47091	284.615	0.080553		/	/	/	/	/	/	/		/	/	/	/	/	/	/		TRBV6-3_TRBJ1-6	0.00208502
/	/	/	/	/	/	/		/	/	/	/	/	/	/		/	/	/	/	/	/	/		/	/	/	/	/	/	/		/	/	/	/	/	/	/		/	/	/	/	/	/	/		/	/
/	/	/	/	/	/	/		/	/	/	/	/	/	/		/	/	/	/	/	/	/		/	/	/	/	/	/	/		TRBV6-5_TRBJ2-3	0.0067484	0.00503676	47	3.38542	159.115	0.19766		TRBV6-5_TRBJ2-3	0.000536171	3.46148e-05	68	3.38335	230.068	0.0949161		/	/
/	/	/	/	/	/	/		/	/	/	/	/	/	/		/	/	/	/	/	/	/		/	/	/	/	/	/	/		/	/	/	/	/	/	/		/	/	/	/	/	/	/		/	/
TRBV6-6_TRBJ1-5	0.00424537	6.621e-06	91	3.38248	307.806	0.0775977		TRBV6-6_TRBJ1-5	0.00224175	5.2746e-05	88	3.35301	295.065	0.0946447		TRBV6-6_TRBJ1-5	0.00170672	1.45472e-05	76	3.31487	251.93	0.0860917		TRBV6-6_TRBJ1-5	0.00321767	4.80005e-06	89	3.40366	302.926	0.0757712		TRBV6-6_TRBJ1-5	0.000284451	6.34501e-05	20	2.90654	58.1308	0.135022		TRBV6-6_TRBJ1-5	0.00023355	4.29701e-06	65	3.50866	228.063	0.0790183		TRBV6-6_TRBJ1-5	0.0011277
TRBV6-6_TRBJ2-7	0.00470992	6.35075e-06	100	3.41001	341.001	0.0759695		TRBV6-6_TRBJ2-7	0.00136486	5.8413e-06	80	3.38118	270.494	0.0785628		TRBV6-6_TRBJ2-7	0.000927072	5.66999e-06	78	3.33419	260.067	0.0789232		TRBV6-6_TRBJ2-7	0.00410628	4.73429e-06	88	3.36162	295.823	0.0760016		TRBV6-6_TRBJ2-7	0.00154661	5.77181e-05	53	3.53028	187.105	0.103835		TRBV6-6_TRBJ2-7	0.000662296	4.69488e-06	75	3.43637	257.728	0.0778357		TRBV6-6_TRBJ2-7	0.000518402
TRBV7-8_TRBJ2-2	0.00161944	7.16149e-06	101	3.58724	362.312	0.0759505		TRBV7-8_TRBJ2-2	0.00116268	1.1857e-05	86	3.55879	306.056	0.0816652		TRBV7-8_TRBJ2-2	0.00135536	7.55998e-06	88	3.48317	306.519	0.0785278		TRBV7-8_TRBJ2-2	0.00144738	6.37814e-06	114	3.48076	396.806	0.0740718		TRBV7-8_TRBJ2-2	0.00205699	0.000132871	55	3.61764	198.97	0.112216		TRBV7-8_TRBJ2-2	0.00100192	1.74267e-05	68	3.54682	241.183	0.0882062		TRBV7-8_TRBJ2-2	0.000858122
/	/	/	/	/	/	/		/	/	/	/	/	/	/		TRBV12-5_TRBJ2-4	0.000267864	1.16836e-05	67	3.63871	243.794	0.0849343		TRBV12-5_TRBJ2-4	0.000163004	6.77267e-06	66	3.59153	237.041	0.0814595		/	/	/	/	/	/	/		/	/	/	/	/	/	/		TRBV12-5_TRBJ2-4	0.000115559
/	/	/	/	/	/	/		/	/	/	/	/	/	/		/	/	/	/	/	/	/		/	/	/	/	/	/	/		TRBV5-5_TRBJ1-5	0.000192659	6.13006e-05	4	1.21301	4.85203	0.346083		TRBV5-5_TRBJ1-5	0.000877465	0.000635241	59	3.49372	206.13	0.135163		/	/
/	/	/	/	/	/	/		/	/	/	/	/	/	/		/	/	/	/	/	/	/		/	/	/	/	/	/	/		TRBV9_TRBJ1-4	0.00215722	0.000104291	37	3.22245	119.231	0.120953		TRBV9_TRBJ1-4	0.000689033	1.24136e-05	67	3.34933	224.405	0.0866971		/	/
TRBV10-1_TRBJ1-1	0.000104405	1.39627e-06	91	3.6892	335.718	0.0676148		/	/	/	/	/	/	/		/	/	/	/	/	/	/		TRBV10-1_TRBJ1-1	0.0001321	4.99731e-06	74	3.64893	270.021	0.0775827		TRBV10-1_TRBJ1-1	0.00060194	0.000110182	18	2.72775	49.0994	0.149408		TRBV10-1_TRBJ1-1	0.00132563	2.87263e-05	73	3.73232	272.459	0.0904122		/	/
/	/	/	/	/	/	/		/	/	/	/	/	/	/		/	/	/	/	/	/	/		/	/	/	/	/	/	/		TRBV7-8_TRBJ1-4	0.000993548	0.000119019	25	2.93174	73.2936	0.136626		TRBV7-8_TRBJ1-4	0.000420231	2.67369e-05	43	3.42263	147.173	0.100875		/	/
/	/	/	/	/	/	/		/	/	/	/	/	/	/		/	/	/	/	/	/	/		/	/	/	/	/	/	/		/	/	/	/	/	/	/		/	/	/	/	/	/	/		/	/
TRBV7-2_TRBJ2-5	0.0321875	1.82866e-05	119	3.39959	404.552	0.0809618		TRBV7-2_TRBJ2-5	0.0206461	0.000458411	102	3.35397	342.104	0.118191		TRBV7-2_TRBJ2-5	0.0176864	2.205e-05	121	3.36131	406.719	0.0823017		TRBV7-2_TRBJ2-5	0.0104562	1.10467e-05	108	3.34828	361.614	0.0788604		TRBV7-2_TRBJ2-5	0.00436723	0.000164477	60	3.50015	210.009	0.113803		TRBV7-2_TRBJ2-5	0.00381678	2.34744e-05	86	3.4579	297.38	0.0873365		TRBV7-2_TRBJ2-5	0.00283276
/	/	/	/	/	/	/		TRBV11-1_TRBJ2-5	0.000136442	2.25805e-05	47	3.1152	146.414	0.099385		TRBV11-1_TRBJ2-5	0.000189687	9.49007e-05	61	3.32549	202.855	0.107745		TRBV11-1_TRBJ2-5	0.000108428	2.16988e-06	60	3.1862	191.172	0.0773935		TRBV11-1_TRBJ2-5	0.000137966	3.73377e-05	9	2.0788	18.7092	0.177542		TRBV11-1_TRBJ2-5	0.000265937	0.000172437	45	3.38021	152.109	0.121769		/	/
/	/	/	/	/	/	/		/	/	/	/	/	/	/		/	/	/	/	/	/	/		/	/	/	/	/	/	/		TRBV10-2_TRBJ2-2	0.000480135	0.000185096	7	1.90615	13.3431	0.238088		TRBV10-2_TRBJ2-2	0.000408454	2.69757e-05	51	3.59131	183.157	0.0967221		/	/
TRBV15_TRBJ1-5	0.00150135	4.81937e-06	88	3.40714	299.828	0.0759327		TRBV15_TRBJ1-5	0.00091534	6.8875e-06	86	3.37748	290.463	0.0786515		TRBV15_TRBJ1-5	0.00212808	1.03663e-05	99	3.42471	339.047	0.0792911		TRBV15_TRBJ1-5	0.00214937	8.61378e-06	100	3.39033	339.033	0.0780324		TRBV15_TRBJ1-5	0.00166475	0.000179284	35	3.37873	118.255	0.128771		TRBV15_TRBJ1-5	0.00367625	6.47734e-05	70	3.44234	240.964	0.10023		TRBV15_TRBJ1-5	0.00166559
TRBV9_TRBJ2-7	0.00279613	3.1979e-06	103	3.2761	337.438	0.0719799		TRBV9_TRBJ2-7	0.00201411	7.67215e-06	80	3.2347	258.776	0.0810221		TRBV9_TRBJ2-7	0.00271604	5.26908e-06	96	3.29362	316.188	0.0757841		TRBV9_TRBJ2-7	0.00277666	4.33977e-06	98	3.19286	312.9	0.0747289		TRBV9_TRBJ2-7	0.0123625	0.000150704	78	3.56508	278.076	0.107052		TRBV9_TRBJ2-7	0.0049102	1.58353e-05	104	3.47657	361.564	0.0814316		TRBV9_TRBJ2-7	0.00135971
/	/	/	/	/	/	/		/	/	/	/	/	/	/		/	/	/	/	/	/	/		/	/	/	/	/	/	/		/	/	/	/	/	/	/		/	/	/	/	/	/	/		/	/
/	/	/	/	/	/	/		/	/	/	/	/	/	/		/	/	/	/	/	/	/		/	/	/	/	/	/	/		TRBV5-5_TRBJ2-3	0.00074747	6.62365e-05	36	3.27573	117.926	0.115513		TRBV5-5_TRBJ2-3	0.00013639	3.81956e-06	49	3.28194	160.815	0.0836551		/	/
/	/	/	/	/	/	/		/	/	/	/	/	/	/		/	/	/	/	/	/	/		/	/	/	/	/	/	/		TRBV4-1_TRBJ2-2	0.000304274	2.80231e-05	46	3.54154	162.911	0.0993062		/	/	/	/	/	/	/		/	/
TRBV9_TRBJ2-2	0.00129344	3.06277e-06	89	3.40243	302.816	0.0730944		TRBV9_TRBJ2-2	0.000458847	2.78987e-06	85	3.40362	289.307	0.0731453		TRBV9_TRBJ2-2	0.00102014	3.60817e-06	87	3.42694	298.144	0.0742523		TRBV9_TRBJ2-2	0.000891757	2.16988e-06	81	3.33296	269.97	0.0726221		TRBV9_TRBJ2-2	0.0038246	0.000100151	67	3.7167	249.019	0.104348		TRBV9_TRBJ2-2	0.00165387	1.16178e-05	100	3.53512	353.512	0.0795162		TRBV9_TRBJ2-2	0.000835745
TRBV12-3_TRBJ2-2	0.0129526	1.29718e-05	116	3.52933	409.403	0.0783356		TRBV12-3_TRBJ2-2	0.00750467	1.38622e-05	110	3.52609	387.87	0.0795148		TRBV12-3_TRBJ2-2	0.0144712	1.60363e-05	120	3.54178	425.013	0.0793467		TRBV12-3_TRBJ2-2	0.0122308	1.05206e-05	115	3.46445	398.411	0.0772538		TRBV12-3_TRBJ2-2	0.00123795	3.73377e-05	67	3.67833	246.448	0.0944268		TRBV12-3_TRBJ2-2	0.000561316	3.42169e-06	79	3.4259	270.646	0.0752167		TRBV12-3_TRBJ2-2	0.00919247
/	/	/	/	/	/	/		/	/	/	/	/	/	/		/	/	/	/	/	/	/		TRBV6-4_TRBJ2-4	0.000147421	1.53207e-05	72	3.77409	271.735	0.0853262		/	/	/	/	/	/	/		/	/	/	/	/	/	/		/	/
/	/	/	/	/	/	/		/	/	/	/	/	/	/		/	/	/	/	/	/	/		/	/	/	/	/	/	/		TRBV4-1_TRBJ1-3	0.000127856	2.7227e-05	13	2.47622	32.1909	0.14529		/	/	/	/	/	/	/		/	/
/	/	/	/	/	/	/		/	/	/	/	/	/	/		/	/	/	/	/	/	/		/	/	/	/	/	/	/		TRBV11-2_TRBJ1-3	0.000131358	3.4392e-05	6	1.73287	10.3972	0.22031		/	/	/	/	/	/	/		/	/
TRBV7-2_TRBJ2-2	0.00612177	5.67514e-06	122	3.41352	416.45	0.0727681		TRBV7-2_TRBJ2-2	0.00226285	1.71752e-05	85	3.41606	290.365	0.0852066		TRBV7-2_TRBJ2-2	0.00351299	8.9918e-06	101	3.47446	350.921	0.0778603		TRBV7-2_TRBJ2-2	0.00219941	4.80005e-06	92	3.3378	307.077	0.0755912		TRBV7-2_TRBJ2-2	0.0026048	0.000126423	62	3.72098	230.701	0.108559		TRBV7-2_TRBJ2-2	0.0017461	1.31297e-05	87	3.46696	301.626	0.0826164		TRBV7-2_TRBJ2-2	0.000718015
TRBV6-1_TRBJ1-5	0.0117143	9.8189e-06	108	3.41308	368.612	0.0778015		TRBV6-1_TRBJ1-5	0.00833047	1.21185e-05	105	3.39998	356.998	0.0796793		TRBV6-1_TRBJ1-5	0.0105028	1.07672e-05	97	3.3977	329.577	0.0799428		TRBV6-1_TRBJ1-5	0.0144681	7.43021e-06	102	3.40414	347.222	0.0767414		TRBV6-1_TRBJ1-5	0.00111941	4.84832e-05	55	3.5095	193.022	0.101409		TRBV6-1_TRBJ1-5	0.000448958	3.18297e-06	78	3.46858	270.549	0.0747917		TRBV6-1_TRBJ1-5	0.012301
TRBV6-2_TRBJ1-3	0.000925814	5.99043e-06	115	3.74541	430.722	0.0726892		TRBV6-2_TRBJ1-3	0.000188752	2.51089e-05	53	3.37321	178.78	0.0965152		TRBV6-2_TRBJ1-3	0.000387564	6.41453e-06	87	3.71487	323.193	0.0767388		TRBV6-2_TRBJ1-3	0.000237043	1.44659e-05	70	3.64913	255.439	0.0858337		/	/	/	/	/	/	/		/	/	/	/	/	/	/		TRBV6-2_TRBJ1-3	0.000381301
/	/	/	/	/	/	/		/	/	/	/	/	/	/		/	/	/	/	/	/	/		/	/	/	/	/	/	/		TRBV5-4_TRBJ1-4	0.000293686	3.98056e-05	11	2.12332	23.3566	0.166083		TRBV5-4_TRBJ1-4	0.000145223	4.6153e-06	55	3.32707	182.989	0.0828374		/	/
/	/	/	/	/	/	/		TRBV20-1_TRBJ2-3	0.000153443	3.40016e-06	79	3.64225	287.737	0.0743659		TRBV20-1_TRBJ2-3	0.000112197	1.48909e-06	95	3.57413	339.542	0.0678071		TRBV20-1_TRBJ2-3	0.000186215	1.31508e-06	84	3.44921	289.734	0.0690649		TRBV20-1_TRBJ2-3	0.0108689	0.000114879	84	3.4982	293.849	0.10284		TRBV20-1_TRBJ2-3	0.00614353	1.36072e-05	100	3.50539	350.539	0.0807541		/	/
/	/	/	/	/	/	/		/	/	/	/	/	/	/		/	/	/	/	/	/	/		/	/	/	/	/	/	/		TRBV14_TRBJ1-4	0.000343761	6.64754e-05	11	2.29312	25.2243	0.170769		/	/	/	/	/	/	/		/	/
TRBV27_TRBJ2-5	0.0087394	1.3287e-05	112	3.44003	385.284	0.0793037		TRBV27_TRBJ2-5	0.0056515	1.88316e-05	107	3.40622	364.466	0.0826165		TRBV27_TRBJ2-5	0.00741107	1.92436e-05	101	3.41499	344.914	0.0835623		TRBV27_TRBJ2-5	0.0069387	7.95624e-06	107	3.39412	363.171	0.0766005		TRBV27_TRBJ2-5	0.000469388	1.74349e-05	56	3.37829	189.185	0.0922957		/	/	/	/	/	/	/		TRBV27_TRBJ2-5	0.0037888
TRBV12-4_TRBJ1-2	0.00980318	9.99906e-06	115	3.36956	387.499	0.077271		TRBV12-4_TRBJ1-2	0.0459314	0.0311772	90	3.31163	298.046	0.268336		TRBV12-4_TRBJ1-2	0.0174771	2.42836e-05	103	3.33999	344.019	0.0854297		TRBV12-4_TRBJ1-2	0.0268565	0.000350798	110	3.34208	367.629	0.112824		TRBV12-4_TRBJ1-2	0.00201345	7.18093e-05	45	3.22702	145.216	0.11162		TRBV12-4_TRBJ1-2	0.00143417	6.92295e-06	73	3.36097	245.351	0.081099		TRBV12-4_TRBJ1-2	0.0261242
/	/	/	/	/	/	/		/	/	/	/	/	/	/		/	/	/	/	/	/	/		/	/	/	/	/	/	/		TRBV5-4_TRBJ2-3	0.000888143	4.51396e-05	47	3.53003	165.911	0.103666		TRBV5-4_TRBJ2-3	0.00953354	0.00849391	69	3.39242	234.077	0.203804		/	/
TRBV15_TRBJ1-1	0.00299526	7.16149e-06	102	3.48198	355.162	0.0762083		TRBV15_TRBJ1-1	0.0018203	1.86573e-05	91	3.45743	314.626	0.0846564		TRBV15_TRBJ1-1	0.0031528	6.90135e-05	89	3.52182	313.442	0.0962772		TRBV15_TRBJ1-1	0.00358189	6.70691e-06	92	3.40831	313.565	0.0774312		TRBV15_TRBJ1-1	0.000978263	0.00016591	33	3.31616	109.433	0.129731		TRBV15_TRBJ1-1	0.00377007	4.71079e-05	65	3.45487	224.567	0.0982893		TRBV15_TRBJ1-1	0.00280877
TRBV6-6_TRBJ2-5	0.00431153	7.43173e-06	82	3.36182	275.669	0.0798943		TRBV6-6_TRBJ2-5	0.00222815	1.41237e-05	86	3.37234	290.022	0.0837317		TRBV6-6_TRBJ2-5	0.0021184	1.02518e-05	70	3.31121	231.785	0.0847466		TRBV6-6_TRBJ2-5	0.00378329	6.77267e-06	88	3.3815	297.572	0.0782069		TRBV6-6_TRBJ2-5	0.0003604	8.85277e-05	20	2.83043	56.6087	0.14076		TRBV6-6_TRBJ2-5	0.000236733	4.6153e-06	64	3.49216	223.498	0.079775		TRBV6-6_TRBJ2-5	0.00147388
TRBV29-1_TRBJ2-6	0.000207278	3.33302e-06	79	3.43662	271.493	0.0750183		TRBV29-1_TRBJ2-6	0.000160069	5.05664e-06	68	3.43839	233.811	0.0797078		TRBV29-1_TRBJ2-6	0.000436016	1.23136e-05	59	3.20369	189.018	0.0894714		TRBV29-1_TRBJ2-6	0.000176418	1.90687e-06	75	3.42792	257.094	0.0725429		TRBV29-1_TRBJ2-6	0.000380064	0.000205795	2	0.693147	1.38629	1.91219		TRBV29-1_TRBJ2-6	0.000420629	4.48798e-05	33	3.20753	105.848	0.113595		/	/
TRBV14_TRBJ2-5	0.000806726	4.45904e-06	93	3.52643	327.958	0.0742857		TRBV14_TRBJ2-5	0.00102702	1.34263e-05	86	3.46885	298.321	0.082941		TRBV14_TRBJ2-5	0.000979992	5.26908e-06	88	3.40562	299.695	0.0764961		TRBV14_TRBJ2-5	0.000774386	4.20826e-06	91	3.46588	315.395	0.0744403		TRBV14_TRBJ2-5	0.000630043	8.76519e-05	35	3.35936	117.578	0.11905		TRBV14_TRBJ2-5	0.000302621	9.38975e-06	73	3.60111	262.881	0.0822033		TRBV14_TRBJ2-5	0.000491016
/	/	/	/	/	/	/		/	/	/	/	/	/	/		/	/	/	/	/	/	/		/	/	/	/	/	/	/		/	/	/	/	/	/	/		TRBV7-7_TRBJ1-5	0.000157318	3.06361e-05	12	2.37013	28.4416	0.152374		/	/
TRBV15_TRBJ1-3	0.000371722	4.36896e-06	72	3.39623	244.529	0.0781217		TRBV15_TRBJ1-3	0.000243504	4.77766e-05	74	3.57834	264.797	0.0955211		TRBV15_TRBJ1-3	0.000368435	6.64362e-06	55	3.22077	177.142	0.085904		TRBV15_TRBJ1-3	0.000557792	8.74529e-06	85	3.50264	297.725	0.0799162		TRBV15_TRBJ1-3	0.000455933	0.0001515	9	2.12066	19.086	0.204424		TRBV15_TRBJ1-3	0.000982662	6.62057e-05	55	3.58061	196.934	0.104295		TRBV15_TRBJ1-3	0.000353302
TRBV20-1_TRBJ1-2	0.00355034	5.13465e-06	110	3.41816	375.998	0.0734138		TRBV20-1_TRBJ1-2	0.00407234	6.71313e-06	93	3.33709	310.349	0.0775763		TRBV20-1_TRBJ1-2	0.00705484	9.10634e-06	103	3.35357	345.418	0.078156		TRBV20-1_TRBJ1-2	0.00739838	4.66854e-06	110	3.37312	371.044	0.0730079		TRBV20-1_TRBJ1-2	0.011243	0.000180479	63	3.36362	211.908	0.114836		TRBV20-1_TRBJ1-2	0.00954986	2.64186e-05	91	3.38613	308.137	0.0877678		TRBV20-1_TRBJ1-2	0.0151718
TRBV29-1_TRBJ1-2	0.00137739	3.69335e-06	114	3.4426	392.456	0.0709674		TRBV29-1_TRBJ1-2	0.00156154	5.14383e-06	89	3.44776	306.851	0.0760303		TRBV29-1_TRBJ1-2	0.0021015	5.84181e-06	93	3.44137	320.047	0.0762723		TRBV29-1_TRBJ1-2	0.0019909	2.89318e-06	107	3.46234	370.47	0.0702871		TRBV29-1_TRBJ1-2	0.00596391	0.000242496	44	3.24195	142.646	0.128398		TRBV29-1_TRBJ1-2	0.011392	7.86193e-05	70	3.3417	233.919	0.102841		TRBV29-1_TRBJ1-2	0.00141827
TRBV7-6_TRBJ1-2	0.000450994	7.43173e-06	82	3.48528	285.793	0.0793848		TRBV7-6_TRBJ1-2	0.000339493	1.36878e-05	45	3.16224	142.301	0.0954884		TRBV7-6_TRBJ1-2	0.000610125	1.16836e-05	76	3.48467	264.835	0.083674		TRBV7-6_TRBJ1-2	0.00053583	6.70691e-06	75	3.3447	250.853	0.0805585		TRBV7-6_TRBJ1-2	0.00129862	0.000212005	16	2.62627	42.0204	0.167672		TRBV7-6_TRBJ1-2	0.00104401	4.20152e-05	56	3.60616	201.945	0.0991172		TRBV7-6_TRBJ1-2	0.000388927
TRBV12-3_TRBJ2-5	0.0293882	2.56733e-05	103	3.42102	352.365	0.0855284		TRBV12-3_TRBJ2-5	0.0236502	3.86223e-05	123	3.39995	418.193	0.0864412		TRBV12-3_TRBJ2-5	0.035871	3.12708e-05	116	3.38929	393.157	0.0855567		TRBV12-3_TRBJ2-5	0.0293346	1.90687e-05	109	3.37366	367.729	0.0825868		TRBV12-3_TRBJ2-5	0.00129631	5.25434e-05	63	3.60103	226.865	0.099192		TRBV12-3_TRBJ2-5	0.00112351	8.03699e-06	74	3.37871	250.024	0.0818498		TRBV12-3_TRBJ2-5	0.0244021
/	/	/	/	/	/	/		/	/	/	/	/	/	/		/	/	/	/	/	/	/		/	/	/	/	/	/	/		/	/	/	/	/	/	/		/	/	/	/	/	/	/		/	/
TRBV12-4_TRBJ2-3	0.00092703	6.08051e-06	92	3.46707	318.971	0.0765714		TRBV12-4_TRBJ2-3	0.000904442	9.85174e-06	91	3.56777	324.667	0.0795325		TRBV12-4_TRBJ2-3	0.000629598	5.61272e-06	89	3.50574	312.011	0.0763565		TRBV12-4_TRBJ2-3	0.00121389	3.74798e-06	92	3.45644	317.993	0.0736452		TRBV12-4_TRBJ2-3	0.00217991	5.5489e-05	74	3.6621	270.995	0.0965793		TRBV12-4_TRBJ2-3	0.000787466	3.58084e-06	89	3.4383	306.009	0.0738697		TRBV12-4_TRBJ2-3	0.000744122
/	/	/	/	/	/	/		/	/	/	/	/	/	/		/	/	/	/	/	/	/		/	/	/	/	/	/	/		TRBV5-1_TRBJ2-3	0.00548386	8.33529e-05	80	3.52768	282.215	0.100039		TRBV5-1_TRBJ2-3	0.00182368	5.2519e-06	86	3.38633	291.224	0.0768619		/	/
/	/	/	/	/	/	/		/	/	/	/	/	/	/		/	/	/	/	/	/	/		/	/	/	/	/	/	/		TRBV7-1_TRBJ2-7	0.000235172	0.000233261	4	1.36892	5.47569	0.372838		/	/	/	/	/	/	/		/	/
/	/	/	/	/	/	/		/	/	/	/	/	/	/		/	/	/	/	/	/	/		/	/	/	/	/	/	/		TRBV13_TRBJ2-1	0.000701534	0.000130801	21	2.8427	59.6967	0.144997		TRBV13_TRBJ2-1	0.000173153	3.81956e-06	59	3.44207	203.082	0.0799812		/	/
/	/	/	/	/	/	/		/	/	/	/	/	/	/		/	/	/	/	/	/	/		/	/	/	/	/	/	/		TRBV4-2_TRBJ1-2	0.000277764	3.5825e-05	19	2.79956	53.1916	0.130331		TRBV4-2_TRBJ1-2	0.000202516	6.28636e-06	53	3.39819	180.104	0.0852345		/	/
/	/	/	/	/	/	/		/	/	/	/	/	/	/		/	/	/	/	/	/	/		/	/	/	/	/	/	/		TRBV21-1_TRBJ1-6	0.000127139	8.73335e-05	2	0.693147	1.38629	1.73682		/	/	/	/	/	/	/		/	/
/	/	/	/	/	/	/		/	/	/	/	/	/	/		/	/	/	/	/	/	/		/	/	/	/	/	/	/		/	/	/	/	/	/	/		/	/	/	/	/	/	/		/	/
/	/	/	/	/	/	/		/	/	/	/	/	/	/		/	/	/	/	/	/	/		/	/	/	/	/	/	/		TRBV3-1_TRBJ2-1	0.000299577	9.47373e-06	65	3.60669	234.435	0.083993		TRBV3-1_TRBJ2-1	0.000145541	1.11404e-06	74	3.34554	247.57	0.0701758		/	/
TRBV7-8_TRBJ1-2	0.00179614	8.828e-06	97	3.5052	340.004	0.0781588		TRBV7-8_TRBJ1-2	0.00136939	9.76455e-06	70	3.28344	229.841	0.0845196		TRBV7-8_TRBJ1-2	0.00245384	0.000105496	95	3.41193	324.133	0.100155		TRBV7-8_TRBJ1-2	0.00265173	1.15727e-05	118	3.41909	403.453	0.0777384		TRBV7-8_TRBJ1-2	0.00235721	0.000217975	48	3.54212	170.022	0.122441		TRBV7-8_TRBJ1-2	0.0015404	3.16705e-05	52	3.37042	175.262	0.0990578		TRBV7-8_TRBJ1-2	0.00203893
/	/	/	/	/	/	/		/	/	/	/	/	/	/		TRBV12-5_TRBJ2-1	0.0001134	1.23136e-05	40	3.20395	128.158	0.096635		TRBV12-5_TRBJ2-1	0.000127103	6.85815e-05	52	3.60361	187.388	0.105672		TRBV12-5_TRBJ2-1	0.000399808	4.06017e-05	40	3.45252	138.101	0.106399		/	/	/	/	/	/	/		/	/
TRBV9_TRBJ1-3	0.000564226	2.74749e-06	81	3.27582	265.341	0.0741898		TRBV9_TRBJ1-3	0.000214559	2.87706e-06	62	2.99713	185.822	0.0795344		TRBV9_TRBJ1-3	0.000431606	4.46726e-06	77	3.22457	248.292	0.078046		TRBV9_TRBJ1-3	0.000428782	2.36715e-06	81	3.24437	262.794	0.0734635		TRBV9_TRBJ1-3	0.00105875	9.25878e-05	19	2.67458	50.8169	0.145326		TRBV9_TRBJ1-3	0.000695717	8.59401e-06	62	3.28095	203.419	0.085515		TRBV9_TRBJ1-3	0.000305876
TRBV2_TRBJ2-6	0.000429329	6.12555e-06	70	3.4567	241.969	0.0804752		TRBV2_TRBJ2-6	0.000485874	6.45158e-06	64	3.3493	214.355	0.082649		TRBV2_TRBJ2-6	0.000493289	7.04453e-06	66	3.46149	228.458	0.0822847		TRBV2_TRBJ2-6	0.000414514	4.33977e-06	92	3.55554	327.109	0.0741558		TRBV2_TRBJ2-6	0.000334447	7.10928e-05	10	2.23157	22.3157	0.178754		TRBV2_TRBJ2-6	0.000924095	2.81693e-05	58	3.45352	200.304	0.0954817		TRBV2_TRBJ2-6	0.000392768
/	/	/	/	/	/	/		/	/	/	/	/	/	/		TRBV5-6_TRBJ2-7	0.000179721	3.14999e-06	65	3.30749	214.987	0.0779289		/	/	/	/	/	/	/		TRBV5-6_TRBJ2-7	0.00327417	7.8019e-05	50	3.19461	159.73	0.110484		TRBV5-6_TRBJ2-7	0.00539505	0.00407834	97	3.4588	335.504	0.165695		/	/
/	/	/	/	/	/	/		/	/	/	/	/	/	/		/	/	/	/	/	/	/		/	/	/	/	/	/	/		TRBV6-7_TRBJ2-5	0.000207148	5.75589e-05	9	2.12066	19.086	0.184159		/	/	/	/	/	/	/		/	/
TRBV10-2_TRBJ1-2	0.000157283	1.06747e-05	62	3.46879	215.065	0.0862314		/	/	/	/	/	/	/		/	/	/	/	/	/	/		TRBV10-2_TRBJ1-2	0.000123749	2.03838e-06	59	3.38267	199.578	0.0763984		TRBV10-2_TRBJ1-2	0.000636651	0.00032561	4	1.36892	5.47569	0.388325		TRBV10-2_TRBJ1-2	0.00142836	5.55428e-05	45	3.19013	143.556	0.108945		TRBV10-2_TRBJ1-2	0.000136099
/	/	/	/	/	/	/		/	/	/	/	/	/	/		/	/	/	/	/	/	/		/	/	/	/	/	/	/		TRBV5-8_TRBJ2-1	0.000365017	8.35122e-05	15	2.43663	36.5495	0.156892		TRBV5-8_TRBJ2-1	0.000185328	3.97871e-06	61	3.44562	210.183	0.0797281		/	/
TRBV7-2_TRBJ1-3	0.00349337	6.621e-06	117	3.30105	386.223	0.0746412		TRBV7-2_TRBJ1-3	0.000916822	2.69397e-05	66	3.24497	214.168	0.0938911		TRBV7-2_TRBJ1-3	0.00131973	5.84181e-06	78	3.23262	252.144	0.0795613		TRBV7-2_TRBJ1-3	0.00111683	5.91787e-06	91	3.19894	291.103	0.0776299		TRBV7-2_TRBJ1-3	0.000837749	0.000104609	27	3.01464	81.3953	0.131492		TRBV7-2_TRBJ1-3	0.00103502	1.81429e-05	77	3.38708	260.805	0.087287		TRBV7-2_TRBJ1-3	0.000379965
TRBV10-1_TRBJ2-7	0.000375821	3.1979e-06	80	3.6095	288.76	0.0739591		TRBV10-1_TRBJ2-7	0.000304619	6.10285e-06	86	3.63943	312.991	0.076847		TRBV10-1_TRBJ2-7	0.000328687	8.87725e-06	95	3.7148	352.906	0.0776997		TRBV10-1_TRBJ2-7	0.000224287	1.5781e-06	99	3.71701	367.984	0.0671745		TRBV10-1_TRBJ2-7	0.00591464	0.000240824	75	3.87991	290.994	0.11217		TRBV10-1_TRBJ2-7	0.0028112	3.37395e-05	86	3.62556	311.798	0.0896679		TRBV10-1_TRBJ2-7	0.000104593
TRBV28_TRBJ1-3	0.00350449	7.38669e-06	92	3.3806	311.015	0.0781749		TRBV28_TRBJ1-3	0.00125012	5.39666e-05	74	3.37139	249.483	0.0977491		TRBV28_TRBJ1-3	0.00187974	1.05382e-05	86	3.36746	289.602	0.0816129		TRBV28_TRBJ1-3	0.00800871	0.00478722	99	3.37669	334.293	0.170772		TRBV28_TRBJ1-3	0.000171483	8.35918e-06	29	2.96222	85.9043	0.101827		/	/	/	/	/	/	/		TRBV28_TRBJ1-3	0.00271047
/	/	/	/	/	/	/		/	/	/	/	/	/	/		/	/	/	/	/	/	/		/	/	/	/	/	/	/		TRBV19_TRBJ2-2	0.0107753	0.00295071	73	3.6844	268.961	0.162673		TRBV19_TRBJ2-2	0.00277921	1.25727e-05	85	3.556	302.26	0.0822688		/	/
/	/	/	/	/	/	/		/	/	/	/	/	/	/		/	/	/	/	/	/	/		/	/	/	/	/	/	/		TRBV5-5_TRBJ2-2	0.000235888	4.60949e-05	15	2.60227	39.034	0.144906		TRBV5-5_TRBJ2-2	0.000117452	4.77445e-06	58	3.39847	197.111	0.0818979		/	/
/	/	/	/	/	/	/		/	/	/	/	/	/	/		/	/	/	/	/	/	/		/	/	/	/	/	/	/		TRBV5-1_TRBJ1-5	0.00222975	8.69354e-05	66	3.66285	241.748	0.103323		TRBV5-1_TRBJ1-5	0.000829402	7.00253e-06	73	3.42386	249.942	0.0809045		/	/
TRBV6-2_TRBJ2-6	0.00196081	2.12142e-05	95	3.60502	342.477	0.0844218		TRBV6-2_TRBJ2-6	0.000359632	9.41582e-06	75	3.63261	272.446	0.0816989		TRBV6-2_TRBJ2-6	0.000979304	1.82127e-05	81	3.64176	294.982	0.0854269		TRBV6-2_TRBJ2-6	0.000416618	7.62747e-06	75	3.50562	262.921	0.080751		TRBV6-2_TRBJ2-6	0.00013319	0.000106599	2	0.693147	1.38629	1.77467		/	/	/	/	/	/	/		TRBV6-2_TRBJ2-6	0.000441641
/	/	/	/	/	/	/		/	/	/	/	/	/	/		/	/	/	/	/	/	/		/	/	/	/	/	/	/		TRBV13_TRBJ1-2	0.000157551	8.58209e-05	2	0.693147	1.38629	1.73358		TRBV13_TRBJ1-2	0.000644869	0.000395961	44	3.21346	141.392	0.136677		/	/
TRBV2_TRBJ1-1	0.00720401	8.87304e-06	98	3.45531	338.621	0.0782477		TRBV2_TRBJ1-1	0.00955017	0.000171316	100	3.41691	341.691	0.104798		TRBV2_TRBJ1-1	0.00916992	2.54863e-05	102	3.47345	354.292	0.0853899		TRBV2_TRBJ1-1	0.0113877	1.51234e-05	108	3.48197	376.053	0.0805568		TRBV2_TRBJ1-1	0.00294108	0.000102221	51	3.33498	170.084	0.112342		TRBV2_TRBJ1-1	0.0143649	0.00729791	96	3.43581	329.838	0.185835		TRBV2_TRBJ1-1	0.0114416
TRBV28_TRBJ2-1	0.000396674	5.44994e-06	87	3.62577	315.442	0.0760264		TRBV28_TRBJ2-1	0.000255971	6.19003e-06	84	3.71706	312.233	0.0769704		TRBV28_TRBJ2-1	0.000233729	1.11109e-05	75	3.6114	270.855	0.0829711		TRBV28_TRBJ2-1	0.000208243	3.15619e-06	90	3.59979	323.981	0.0724115		TRBV28_TRBJ2-1	0.000704957	1.48077e-05	75	3.64946	273.71	0.0849551		TRBV28_TRBJ2-1	0.000372168	0.000192092	85	3.41154	289.981	0.109273		TRBV28_TRBJ2-1	0.000149236
TRBV25-1_TRBJ1-5	0.000315871	4.00863e-06	79	3.5384	279.533	0.075738		TRBV25-1_TRBJ1-5	0.000171141	6.80031e-06	68	3.6742	249.846	0.0807109		TRBV25-1_TRBJ1-5	0.000221072	5.55544e-06	68	3.35031	227.821	0.0807114		TRBV25-1_TRBJ1-5	0.000198314	3.2877e-06	71	3.61106	256.385	0.0757104		TRBV25-1_TRBJ1-5	0.00180924	0.000281346	20	2.80801	56.1603	0.160984		TRBV25-1_TRBJ1-5	0.00167941	8.45874e-05	59	3.70802	218.773	0.104931		TRBV25-1_TRBJ1-5	0.000198778
/	/	/	/	/	/	/		/	/	/	/	/	/	/		/	/	/	/	/	/	/		/	/	/	/	/	/	/		/	/	/	/	/	/	/		/	/	/	/	/	/	/		/	/
TRBV28_TRBJ2-6	0.00174808	6.66604e-06	104	3.56387	370.642	0.0752035		TRBV28_TRBJ2-6	0.00113984	8.67476e-05	83	3.53176	293.136	0.0997944		TRBV28_TRBJ2-6	0.000915331	8.18998e-06	98	3.48543	341.572	0.0775969		TRBV28_TRBJ2-6	0.00249418	6.60828e-05	92	3.44006	316.485	0.0956823		TRBV28_TRBJ2-6	0.000200302	4.01241e-05	34	3.29936	112.178	0.110956		/	/	/	/	/	/	/		TRBV28_TRBJ2-6	0.00105183
/	/	/	/	/	/	/		/	/	/	/	/	/	/		/	/	/	/	/	/	/		/	/	/	/	/	/	/		TRBV11-3_TRBJ1-4	0.000108032	3.94075e-05	6	1.73287	10.3972	0.223268		/	/	/	/	/	/	/		/	/
/	/	/	/	/	/	/		TRBV24-1_TRBJ2-1	0.000104097	2.87706e-06	57	3.59368	204.84	0.0780782		/	/	/	/	/	/	/		/	/	/	/	/	/	/		TRBV24-1_TRBJ2-1	0.0117315	0.000229041	86	3.70389	318.535	0.109749		TRBV24-1_TRBJ2-1	0.00812811	4.58347e-05	93	3.6406	338.576	0.0911105		/	/
TRBV5-1_TRBJ1-2	0.000252724	1.12602e-06	71	3.13506	222.589	0.0716126		TRBV5-1_TRBJ1-2	0.000896072	0.000518132	67	3.11931	208.994	0.131183		TRBV5-1_TRBJ1-2	0.000451308	1.77545e-06	65	3.1315	203.547	0.0753215		TRBV5-1_TRBJ1-2	0.000584093	4.20826e-06	78	3.12112	243.448	0.077948		TRBV5-1_TRBJ1-2	0.00287365	8.81296e-05	71	3.50323	248.729	0.10294		TRBV5-1_TRBJ1-2	0.00243776	1.01855e-05	88	3.41783	300.769	0.0808317		TRBV5-1_TRBJ1-2	0.00536783
TRBV5-1_TRBJ2-2	0.000186154	5.85531e-06	64	3.19284	204.342	0.082721		TRBV5-1_TRBJ2-2	0.000190496	2.00522e-06	67	3.16388	211.98	0.0754441		TRBV5-1_TRBJ2-2	0.000248678	1.54636e-06	75	3.13346	235.01	0.0725814		TRBV5-1_TRBJ2-2	0.000132297	1.31508e-06	68	3.23694	220.112	0.0725837		TRBV5-1_TRBJ2-2	0.00743234	0.00473249	77	3.79508	292.221	0.174442		TRBV5-1_TRBJ2-2	0.00117531	5.57019e-06	79	3.39734	268.39	0.0783634		/	/
/	/	/	/	/	/	/		/	/	/	/	/	/	/		/	/	/	/	/	/	/		/	/	/	/	/	/	/		TRBV7-9_TRBJ1-4	0.00228389	0.00012499	38	3.17676	120.717	0.123071		TRBV7-9_TRBJ1-4	0.00201331	1.86999e-05	80	3.48494	278.795	0.0864925		/	/
TRBV7-9_TRBJ1-1	0.00561375	8.0623e-06	108	3.43243	370.703	0.0764208		TRBV7-9_TRBJ1-1	0.00306668	1.01133e-05	83	3.34771	277.86	0.081919		TRBV7-9_TRBJ1-1	0.00511719	9.67907e-06	101	3.40006	343.406	0.0786475		TRBV7-9_TRBJ1-1	0.00460015	3.2877e-06	106	3.38285	358.583	0.0713924		TRBV7-9_TRBJ1-1	0.00337376	9.3782e-05	60	3.35395	201.237	0.10777		TRBV7-9_TRBJ1-1	0.00671773	2.1485e-05	91	3.45485	314.392	0.0857791		TRBV7-9_TRBJ1-1	0.00522037
TRBV9_TRBJ1-5	0.00079425	4.27888e-06	93	3.26278	303.439	0.0750445		TRBV9_TRBJ1-5	0.000363468	9.41582e-06	65	3.24553	210.96	0.0856036		TRBV9_TRBJ1-5	0.000645749	5.55544e-06	74	3.27319	242.216	0.0798107		TRBV9_TRBJ1-5	0.000514854	2.63016e-06	90	3.19786	287.807	0.0728766		TRBV9_TRBJ1-5	0.00157734	0.000150784	33	3.24262	107.006	0.128938		TRBV9_TRBJ1-5	0.00124661	1.79042e-05	72	3.5016	252.115	0.0877155		TRBV9_TRBJ1-5	0.000421491
TRBV7-8_TRBJ1-3	0.000770513	6.48588e-06	80	3.48318	278.655	0.0788328		TRBV7-8_TRBJ1-3	0.000293198	5.75411e-06	64	3.41216	218.378	0.0815826		TRBV7-8_TRBJ1-3	0.000373532	7.61726e-06	59	3.32135	195.96	0.0852386		TRBV7-8_TRBJ1-3	0.000737103	4.63566e-05	73	3.38654	247.217	0.0964196		TRBV7-8_TRBJ1-3	0.000830663	0.000191545	11	2.34247	25.7672	0.190623		TRBV7-8_TRBJ1-3	0.000368986	1.86999e-05	44	3.32396	146.254	0.0976851		TRBV7-8_TRBJ1-3	0.000395384
TRBV12-4_TRBJ2-5	0.0293882	2.56733e-05	103	3.42101	352.365	0.0855284		TRBV12-4_TRBJ2-5	0.0236502	3.86223e-05	123	3.39994	418.192	0.0864412		TRBV12-4_TRBJ2-5	0.0358714	3.12708e-05	116	3.38908	393.134	0.0855575		TRBV12-4_TRBJ2-5	0.0293358	1.90687e-05	109	3.37359	367.722	0.0825871		TRBV12-4_TRBJ2-5	0.00129631	5.25434e-05	63	3.60103	226.865	0.099192		TRBV12-4_TRBJ2-5	0.00112351	8.03699e-06	74	3.37871	250.024	0.0818498		TRBV12-4_TRBJ2-5	0.0244021
TRBV7-9_TRBJ2-4	0.000603187	4.88242e-05	86	3.55247	305.512	0.093337		TRBV7-9_TRBJ2-4	0.000286747	3.57452e-06	73	3.50115	255.584	0.0762584		TRBV7-9_TRBJ2-4	0.000313682	4.52454e-06	85	3.64785	310.067	0.075101		TRBV7-9_TRBJ2-4	0.000336398	7.89049e-06	81	3.56156	288.486	0.0796574		TRBV7-9_TRBJ2-4	0.000171642	3.67804e-05	12	2.37013	28.4416	0.155101		TRBV7-9_TRBJ2-4	0.000111643	4.05828e-06	57	3.47695	198.186	0.0807426		TRBV7-9_TRBJ2-4	0.000170389
TRBV2_TRBJ1-3	0.000769387	6.53092e-06	83	3.44633	286.046	0.0785134		TRBV2_TRBJ1-3	0.000438969	8.02088e-06	61	3.37472	205.858	0.0848218		TRBV2_TRBJ1-3	0.000948263	1.59791e-05	67	3.36566	225.499	0.0885995		TRBV2_TRBJ1-3	0.00100216	5.45759e-06	89	3.51012	312.401	0.0761634		TRBV2_TRBJ1-3	0.000825329	0.000114242	17	2.64321	44.9345	0.153498		TRBV2_TRBJ1-3	0.00169517	2.23603e-05	62	3.36765	208.794	0.0926964		TRBV2_TRBJ1-3	0.00112247
TRBV6-6_TRBJ2-6	0.000289477	7.88214e-06	79	3.41684	269.931	0.0805961		/	/	/	/	/	/	/		/	/	/	/	/	/	/		TRBV6-6_TRBJ2-6	0.000243948	2.49865e-06	72	3.42277	246.439	0.0746321		TRBV6-6_TRBJ2-6	0.000261523	8.77316e-05	8	2.00976	16.0781	0.204353		/	/	/	/	/	/	/		/	/
TRBV30_TRBJ2-5	0.000299116	1.30618e-06	114	3.45943	394.375	0.0654694		TRBV30_TRBJ2-5	0.000122318	1.83085e-06	60	3.39386	203.632	0.0754908		TRBV30_TRBJ2-5	0.000126172	1.20272e-06	76	3.40149	258.513	0.0700207		TRBV30_TRBJ2-5	0.000166358	9.20557e-07	64	3.34995	214.397	0.0710676		TRBV30_TRBJ2-5	0.00020269	1.25786e-05	48	3.36749	161.64	0.0923984		/	/	/	/	/	/	/		/	/
/	/	/	/	/	/	/		/	/	/	/	/	/	/		/	/	/	/	/	/	/		/	/	/	/	/	/	/		/	/	/	/	/	/	/		/	/	/	/	/	/	/		/	/
TRBV6-6_TRBJ1-1	0.00769671	8.69288e-06	93	3.40089	316.283	0.0790359		TRBV6-6_TRBJ1-1	0.00245683	8.54399e-06	82	3.35223	274.883	0.0808903		TRBV6-6_TRBJ1-1	0.00347811	8.50498e-05	77	3.30278	254.314	0.102138		TRBV6-6_TRBJ1-1	0.00792448	1.81481e-05	105	3.37013	353.864	0.0827509		TRBV6-6_TRBJ1-1	0.000620569	3.51085e-05	49	3.54499	173.705	0.100226		TRBV6-6_TRBJ1-1	0.000296493	3.58084e-06	72	3.4679	249.689	0.0765916		TRBV6-6_TRBJ1-1	0.00205624
/	/	/	/	/	/	/		/	/	/	/	/	/	/		/	/	/	/	/	/	/		/	/	/	/	/	/	/		/	/	/	/	/	/	/		/	/	/	/	/	/	/		/	/
TRBV14_TRBJ1-3	0.000125619	2.56733e-06	81	3.47685	281.625	0.0730197		/	/	/	/	/	/	/		TRBV14_TRBJ1-3	0.000131154	2.57727e-06	78	3.47089	270.73	0.0735562		TRBV14_TRBJ1-3	0.000105535	1.31508e-06	82	3.53445	289.825	0.0690611		/	/	/	/	/	/	/		TRBV14_TRBJ1-3	0.000139096	7.00253e-06	39	3.32695	129.751	0.0918059		TRBV14_TRBJ1-3	0.000109826
TRBV10-3_TRBJ1-3	0.000128501	2.16196e-06	75	3.50945	263.209	0.0729322		TRBV10-3_TRBJ1-3	0.000116216	7.67215e-06	59	3.47317	204.917	0.0845744		TRBV10-3_TRBJ1-3	0.000158989	2.63454e-06	65	3.36139	218.49	0.0766144		TRBV10-3_TRBJ1-3	0.000124472	1.51234e-06	72	3.42982	246.947	0.0718092		TRBV10-3_TRBJ1-3	0.00106918	0.000254278	9	2.12066	19.086	0.217213		TRBV10-3_TRBJ1-3	0.00114826	4.78241e-05	43	3.23221	138.985	0.10801		TRBV10-3_TRBJ1-3	0.000110104
/	/	/	/	/	/	/		/	/	/	/	/	/	/		/	/	/	/	/	/	/		/	/	/	/	/	/	/		/	/	/	/	/	/	/		/	/	/	/	/	/	/		/	/
TRBV27_TRBJ2-4	0.000748713	6.66604e-06	94	3.56631	335.233	0.0765021		TRBV27_TRBJ2-4	0.000326328	5.92848e-06	78	3.61832	282.229	0.0780675		TRBV27_TRBJ2-4	0.00114287	4.46154e-05	80	3.52693	282.154	0.0938009		TRBV27_TRBJ2-4	0.000666943	4.20826e-06	92	3.55935	327.46	0.0739578		/	/	/	/	/	/	/		/	/	/	/	/	/	/		TRBV27_TRBJ2-4	0.000302035
/	/	/	/	/	/	/		/	/	/	/	/	/	/		/	/	/	/	/	/	/		/	/	/	/	/	/	/		TRBV16_TRBJ2-1	0.000209377	0.000106679	2	0.693147	1.38629	1.77482		/	/	/	/	/	/	/		/	/
/	/	/	/	/	/	/		/	/	/	/	/	/	/		/	/	/	/	/	/	/		/	/	/	/	/	/	/		TRBV5-5_TRBJ2-6	0.000139001	7.53918e-05	4	1.36892	5.47569	0.328478		/	/	/	/	/	/	/		/	/
/	/	/	/	/	/	/		/	/	/	/	/	/	/		/	/	/	/	/	/	/		/	/	/	/	/	/	/		TRBV11-2_TRBJ2-6	0.000120213	7.63472e-05	2	0.693147	1.38629	1.71219		/	/	/	/	/	/	/		/	/
TRBV10-3_TRBJ1-1	0.000272902	1.53139e-06	89	3.50278	311.747	0.0689596		/	/	/	/	/	/	/		TRBV10-3_TRBJ1-1	0.000260705	1.83272e-06	72	3.42978	246.944	0.0728539		TRBV10-3_TRBJ1-1	0.000240331	1.11782e-06	86	3.42231	294.319	0.0680574		TRBV10-3_TRBJ1-1	0.00143961	0.000139081	36	3.33358	120.009	0.124704		TRBV10-3_TRBJ1-1	0.00620273	6.46142e-05	71	3.56246	252.935	0.0993264		TRBV10-3_TRBJ1-1	0.000157976
/	/	/	/	/	/	/		/	/	/	/	/	/	/		TRBV10-3_TRBJ2-4	0.000132872	4.63908e-06	64	3.59953	230.37	0.0793641		/	/	/	/	/	/	/		TRBV10-3_TRBJ2-4	0.000230713	6.84656e-05	7	1.90615	13.3431	0.213394		/	/	/	/	/	/	/		/	/
TRBV20-1_TRBJ1-3	0.000853343	3.69335e-06	77	3.2836	252.837	0.0766071		TRBV20-1_TRBJ1-3	0.000675672	5.66693e-06	73	3.19415	233.173	0.0804999		TRBV20-1_TRBJ1-3	0.00105473	7.90362e-06	74	3.29887	244.116	0.0820888		TRBV20-1_TRBJ1-3	0.000917532	3.35346e-06	88	3.32139	292.283	0.0740793		TRBV20-1_TRBJ1-3	0.00124464	0.000124512	35	3.23777	113.322	0.124662		TRBV20-1_TRBJ1-3	0.00116528	1.29706e-05	66	3.307	218.262	0.0874838		TRBV20-1_TRBJ1-3	0.00119923
TRBV7-6_TRBJ1-3	0.000274569	7.07141e-06	62	3.26135	202.204	0.0842037		TRBV7-6_TRBJ1-3	0.000100871	1.72623e-05	46	3.37084	155.058	0.0958487		TRBV7-6_TRBJ1-3	0.000131784	4.23817e-06	53	3.21331	170.306	0.0834168		TRBV7-6_TRBJ1-3	0.000195487	3.41921e-06	65	3.3581	218.276	0.0782155		/	/	/	/	/	/	/		TRBV7-6_TRBJ1-3	0.00099046	0.000180474	60	3.50748	210.449	0.114984		TRBV7-6_TRBJ1-3	0.000165323
TRBV6-1_TRBJ1-2	0.00924638	8.46767e-06	103	3.42284	352.552	0.0773987		TRBV6-1_TRBJ1-2	0.00924468	1.39494e-05	105	3.41492	358.567	0.0806219		TRBV6-1_TRBJ1-2	0.0125142	1.26e-05	94	3.38371	318.068	0.0815566		TRBV6-1_TRBJ1-2	0.0204767	7.62747e-06	109	3.43059	373.934	0.0759498		TRBV6-1_TRBJ1-2	0.0010363	4.95182e-05	48	3.53683	169.768	0.104166		TRBV6-1_TRBJ1-2	0.000582961	3.81956e-06	71	3.46049	245.695	0.0772133		TRBV6-1_TRBJ1-2	0.0213853
/	/	/	/	/	/	/		/	/	/	/	/	/	/		/	/	/	/	/	/	/		/	/	/	/	/	/	/		TRBV4-1_TRBJ2-3	0.00162558	9.13141e-05	56	3.44786	193.08	0.108305		TRBV4-1_TRBJ2-3	0.000483334	0.00032697	66	3.47697	229.48	0.121531		/	/
TRBV6-5_TRBJ1-5	0.000974098	6.8462e-06	94	3.4698	326.162	0.0770372		TRBV6-5_TRBJ1-5	0.00033618	9.15427e-06	75	3.56035	267.026	0.0817936		TRBV6-5_TRBJ1-5	0.000663217	2.23936e-05	74	3.37552	249.788	0.0896989		TRBV6-5_TRBJ1-5	0.00232381	4.14251e-06	98	3.44474	337.584	0.0734775		TRBV6-5_TRBJ1-5	0.00140514	7.26054e-05	44	3.36021	147.849	0.111347		TRBV6-5_TRBJ1-5	0.000489938	3.73999e-06	75	3.48241	261.181	0.0762366		TRBV6-5_TRBJ1-5	0.00223721
TRBV6-4_TRBJ2-5	0.000602286	1.23862e-05	87	3.73169	324.657	0.0811444		TRBV6-4_TRBJ2-5	0.000291455	1.02877e-05	87	3.80794	331.291	0.0795545		TRBV6-4_TRBJ2-5	0.000615967	2.58299e-05	78	3.76612	293.757	0.0883172		TRBV6-4_TRBJ2-5	0.000771098	1.34796e-05	91	3.67657	334.568	0.0813335		TRBV6-4_TRBJ2-5	0.000428149	6.60773e-05	35	3.38605	118.512	0.115364		TRBV6-4_TRBJ2-5	0.000281056	7.24125e-06	71	3.74026	265.558	0.0802527		TRBV6-4_TRBJ2-5	0.00087176
TRBV24-1_TRBJ2-6	0.000379424	1.45932e-05	73	3.51896	256.884	0.0858139		TRBV24-1_TRBJ2-6	0.000344201	7.75933e-06	68	3.4954	237.687	0.0823601		TRBV24-1_TRBJ2-6	0.000441171	1.28863e-05	74	3.52497	260.848	0.0846323		TRBV24-1_TRBJ2-6	0.000483424	6.96993e-06	72	3.49049	251.315	0.0807925		TRBV24-1_TRBJ2-6	0.000542232	0.000191704	7	1.90615	13.3431	0.239063		TRBV24-1_TRBJ2-6	0.000583518	3.19092e-05	55	3.69215	203.068	0.0963823		TRBV24-1_TRBJ2-6	0.000171502
TRBV6-2_TRBJ2-2	0.00968445	1.11701e-05	116	3.62836	420.89	0.0769543		TRBV6-2_TRBJ2-2	0.00118299	1.22057e-05	101	3.74263	378.005	0.0789617		TRBV6-2_TRBJ2-2	0.0327133	0.0265925	109	3.68112	401.242	0.243844		TRBV6-2_TRBJ2-2	0.0023753	7.56172e-06	94	3.55873	334.521	0.0773483		TRBV6-2_TRBJ2-2	0.000144813	1.90271e-05	29	3.12982	90.7648	0.108195		/	/	/	/	/	/	/		TRBV6-2_TRBJ2-2	0.00165112
TRBV12-3_TRBJ2-4	0.00378843	2.0944e-05	118	3.59988	424.786	0.0813203		TRBV12-3_TRBJ2-4	0.00274079	2.38011e-05	99	3.55583	352.027	0.084934		TRBV12-3_TRBJ2-4	0.00341883	1.42609e-05	113	3.63409	410.653	0.0789608		TRBV12-3_TRBJ2-4	0.00287621	9.33708e-06	99	3.55218	351.666	0.0780854		/	/	/	/	/	/	/		/	/	/	/	/	/	/		TRBV12-3_TRBJ2-4	0.00189203
TRBV7-3_TRBJ1-3	0.0002425	5.4049e-06	74	3.49543	258.662	0.0786883		TRBV7-3_TRBJ1-3	0.000141499	6.80031e-06	48	3.37057	161.788	0.0876066		TRBV7-3_TRBJ1-3	0.000154235	6.24271e-06	62	3.32062	205.879	0.0830463		TRBV7-3_TRBJ1-3	0.000242106	3.81374e-06	88	3.52213	309.948	0.0740773		TRBV7-3_TRBJ1-3	0.000615235	0.000160974	5	1.49418	7.47088	0.301849		TRBV7-3_TRBJ1-3	0.000117292	1.53578e-05	21	2.74217	57.5856	0.118014		/	/
/	/	/	/	/	/	/		/	/	/	/	/	/	/		/	/	/	/	/	/	/		/	/	/	/	/	/	/		/	/	/	/	/	/	/		/	/	/	/	/	/	/		/	/
TRBV7-2_TRBJ2-4	0.0038191	1.33321e-05	102	3.55089	362.191	0.0801598		TRBV7-2_TRBJ2-4	0.00110828	3.62683e-05	83	3.45651	286.891	0.0916303		TRBV7-2_TRBJ2-4	0.00162419	1.449e-05	106	3.63315	385.114	0.0799265		TRBV7-2_TRBJ2-4	0.000918124	4.8658e-06	90	3.53727	318.355	0.0752016		TRBV7-2_TRBJ2-4	0.00018231	9.27471e-05	10	2.23157	22.3157	0.183873		/	/	/	/	/	/	/		TRBV7-2_TRBJ2-4	0.000227723
TRBV6-1_TRBJ2-2	0.00554925	5.81026e-06	105	3.50653	368.186	0.0744301		TRBV6-1_TRBJ2-2	0.0045338	0.000102702	113	3.45177	390.05	0.0967635		TRBV6-1_TRBJ2-2	0.00450088	6.35726e-06	103	3.47241	357.658	0.0753598		TRBV6-1_TRBJ2-2	0.00824891	6.04937e-06	117	3.47137	406.15	0.0734598		TRBV6-1_TRBJ2-2	0.000506248	3.01726e-05	55	3.66988	201.843	0.0959734		TRBV6-1_TRBJ2-2	0.000133764	1.83021e-06	62	3.38133	209.643	0.075078		TRBV6-1_TRBJ2-2	0.00425337
/	/	/	/	/	/	/		/	/	/	/	/	/	/		/	/	/	/	/	/	/		/	/	/	/	/	/	/		TRBV16_TRBJ1-4	0.000103654	6.35297e-05	2	0.693147	1.38629	1.67963		/	/	/	/	/	/	/		/	/
/	/	/	/	/	/	/		/	/	/	/	/	/	/		/	/	/	/	/	/	/		/	/	/	/	/	/	/		/	/	/	/	/	/	/		/	/	/	/	/	/	/		/	/
TRBV6-3_TRBJ1-1	0.0290488	1.49986e-05	120	3.57793	429.351	0.0787367		TRBV6-3_TRBJ1-1	0.00380251	2.04881e-05	107	3.63197	388.621	0.0823656		TRBV6-3_TRBJ1-1	0.0123439	1.91863e-05	101	3.58086	361.667	0.0828668		TRBV6-3_TRBJ1-1	0.00701925	1.74248e-05	105	3.57719	375.605	0.0816146		TRBV6-3_TRBJ1-1	0.000135578	1.84698e-05	25	2.96857	74.2144	0.112943		TRBV6-3_TRBJ1-1	0.000153976	1.83021e-06	71	3.36356	238.813	0.0732917		TRBV6-3_TRBJ1-1	0.00603591
/	/	/	/	/	/	/		/	/	/	/	/	/	/		/	/	/	/	/	/	/		/	/	/	/	/	/	/		TRBV5-8_TRBJ1-2	0.000252129	0.000133269	6	1.73287	10.3972	0.253754		TRBV5-8_TRBJ1-2	0.000429303	2.17238e-05	58	3.47712	201.673	0.0930516		/	/
TRBV12-4_TRBJ2-4	0.00378843	2.0944e-05	118	3.59988	424.786	0.0813203		TRBV12-4_TRBJ2-4	0.00274079	2.38011e-05	99	3.5557	352.014	0.0849345		TRBV12-4_TRBJ2-4	0.00341883	1.42609e-05	113	3.6341	410.654	0.0789607		TRBV12-4_TRBJ2-4	0.00287621	9.33708e-06	99	3.55219	351.667	0.0780853		/	/	/	/	/	/	/		/	/	/	/	/	/	/		TRBV12-4_TRBJ2-4	0.00189203
/	/	/	/	/	/	/		/	/	/	/	/	/	/		/	/	/	/	/	/	/		/	/	/	/	/	/	/		TRBV5-5_TRBJ1-2	0.000552024	0.000124034	12	2.36844	28.4213	0.1761		TRBV5-5_TRBJ1-2	0.000361426	6.76381e-06	63	3.4069	214.635	0.082957		/	/
/	/	/	/	/	/	/		/	/	/	/	/	/	/		/	/	/	/	/	/	/		/	/	/	/	/	/	/		TRBV15_TRBJ1-4	0.000914653	0.000168298	20	2.69352	53.8703	0.153046		TRBV15_TRBJ1-4	0.00148796	3.76386e-05	55	3.42669	188.468	0.0993395		/	/
/	/	/	/	/	/	/		/	/	/	/	/	/	/		/	/	/	/	/	/	/		/	/	/	/	/	/	/		TRBV10-3_TRBJ2-1	0.0046973	0.00023963	56	3.566	199.696	0.120071		TRBV10-3_TRBJ2-1	0.00351813	3.62063e-05	83	3.59872	298.693	0.0909669		/	/
TRBV20-1_TRBJ2-6	0.000265155	2.97269e-06	104	3.59684	374.071	0.0703218		TRBV20-1_TRBJ2-6	0.00023958	4.44636e-06	77	3.4304	264.141	0.0771507		TRBV20-1_TRBJ2-6	0.000299536	8.3618e-06	80	3.39101	271.281	0.0809312		TRBV20-1_TRBJ2-6	0.000351455	2.16988e-06	76	3.34596	254.293	0.0734065		TRBV20-1_TRBJ2-6	0.000805745	0.00010246	20	2.76632	55.3263	0.143816		TRBV20-1_TRBJ2-6	0.000845555	7.98925e-05	52	3.23214	168.071	0.109662		TRBV20-1_TRBJ2-6	0.000159645
/	/	/	/	/	/	/		/	/	/	/	/	/	/		/	/	/	/	/	/	/		/	/	/	/	/	/	/		TRBV11-3_TRBJ2-2	0.000441444	3.67804e-05	46	3.43468	157.995	0.102568		TRBV11-3_TRBJ2-2	0.000227741	3.42169e-06	74	3.5204	260.509	0.0757329		/	/
TRBV24-1_TRBJ1-1	0.00403759	1.28817e-05	100	3.49502	349.502	0.0804018		TRBV24-1_TRBJ1-1	0.00400992	7.646e-05	90	3.52267	317.04	0.0971251		TRBV24-1_TRBJ1-1	0.00517051	0.000166491	96	3.59586	345.203	0.104271		TRBV24-1_TRBJ1-1	0.00401856	9.53434e-06	106	3.627	384.462	0.0770547		TRBV24-1_TRBJ1-1	0.00309417	0.000333651	52	3.66111	190.378	0.126174		TRBV24-1_TRBJ1-1	0.0035284	4.33679e-05	85	3.78096	321.381	0.0914268		TRBV24-1_TRBJ1-1	0.00543407
/	/	/	/	/	/	/		TRBV13_TRBJ2-7	0.000169834	9.25017e-05	58	3.35909	194.827	0.108271		TRBV13_TRBJ2-7	0.000123079	1.54636e-06	71	3.25394	231.03	0.0728091		TRBV13_TRBJ2-7	0.000159454	7.89049e-07	83	3.38687	281.11	0.0669109		TRBV13_TRBJ2-7	0.00120396	7.8417e-05	31	2.9239	90.641	0.12444		TRBV13_TRBJ2-7	0.000552404	7.16168e-06	71	3.44145	244.343	0.081392		TRBV13_TRBJ2-7	0.000153244
/	/	/	/	/	/	/		/	/	/	/	/	/	/		/	/	/	/	/	/	/		/	/	/	/	/	/	/		TRBV4-2_TRBJ2-5	0.000243053	5.14288e-05	12	2.27663	27.3196	0.162318		TRBV4-2_TRBJ2-5	0.000117531	2.86467e-06	51	3.38986	172.883	0.0806211		/	/
TRBV30_TRBJ1-1	0.000554678	9.00816e-07	88	3.31972	292.136	0.06709		TRBV30_TRBJ1-1	0.000177331	1.22057e-06	90	3.36224	302.602	0.0681641		TRBV30_TRBJ1-1	0.00016947	1.26e-06	80	3.42766	274.213	0.0695226		TRBV30_TRBJ1-1	0.000570482	1.64385e-06	76	3.31146	251.671	0.0720111		TRBV30_TRBJ1-1	0.000108669	5.49317e-06	53	3.42549	181.551	0.0841557		/	/	/	/	/	/	/		TRBV30_TRBJ1-1	0.000216534
[truncated: 166 more columns]

## Sheet: prediction
WL0465	WL0465	WL0465	WL0465	WL0465	WL0465	WL0465		WL0470	WL0470	WL0470	WL0470	WL0470	WL0470	WL0470		WL0477	WL0477	WL0477	WL0477	WL0477	WL0477	WL0477		WL0486	WL0486	WL0486	WL0486	WL0486	WL0486	WL0486		WL0487	WL0487	WL0487	WL0487	WL0487	WL0487	WL0487		WL0498	WL0498	WL0498	WL0498	WL0498	WL0498	WL0498		WL0510	WL0510
VJ	Freq	F50	Variety	Entropy	E-V	TCS		VJ	Freq	F50	Variety	Entropy	E-V	TCS		VJ	Freq	F50	Variety	Entropy	E-V	TCS		VJ	Freq	F50	Variety	Entropy	E-V	TCS		VJ	Freq	F50	Variety	Entropy	E-V	TCS		VJ	Freq	F50	Variety	Entropy	E-V	TCS		VJ	Freq
TRBV5-8_TRBJ1-5	0.000197761	1.95579e-06	68	3.3412	227.202	0.0743384		TRBV5-8_TRBJ1-5	0.000157815	1.76823e-06	59	3.22969	190.552	0.0762446		TRBV5-8_TRBJ1-5	0.000365558	2.2462e-05	75	3.30433	247.825	0.0898529		TRBV5-8_TRBJ1-5	0.000150869	3.07351e-05	17	2.72353	46.3001	0.133055		/	/	/	/	/	/	/		TRBV5-8_TRBJ1-5	0.00011747	1.41117e-05	25	3.04921	76.2302	0.10954		TRBV5-8_TRBJ1-5	0.000306056
TRBV7-9_TRBJ2-5	0.00847837	6.16828e-06	106	3.36451	356.638	0.0752067		TRBV7-9_TRBJ2-5	0.00751394	6.45406e-06	139	3.40125	472.774	0.0720362		TRBV7-9_TRBJ2-5	0.00865241	3.59685e-06	111	3.36502	373.517	0.0714089		TRBV7-9_TRBJ2-5	0.00685653	0.000158673	74	3.43679	254.322	0.109418		TRBV7-9_TRBJ2-5	0.0126724	0.000677334	91	3.38501	308.036	0.126793		TRBV7-9_TRBJ2-5	0.00447585	0.000158388	72	3.45873	249.028	0.109813		TRBV7-9_TRBJ2-5	0.00983007
TRBV11-3_TRBJ1-1	0.000585159	2.03102e-06	83	3.38427	280.894	0.0717473		TRBV11-3_TRBJ1-1	0.00104114	2.74076e-06	92	3.35967	309.09	0.0722013		TRBV11-3_TRBJ1-1	0.000485355	1.32129e-06	84	3.35481	281.804	0.0694288		TRBV11-3_TRBJ1-1	0.000207479	0.000116985	19	2.82653	53.7041	0.147012		/	/	/	/	/	/	/		TRBV11-3_TRBJ1-1	0.000135995	3.39442e-05	17	2.64535	44.9709	0.135367		TRBV11-3_TRBJ1-1	0.000837113
TRBV10-2_TRBJ1-5	0.00178827	1.181e-05	80	3.43236	274.589	0.0832139		TRBV10-2_TRBJ1-5	0.000982785	2.97063e-05	64	3.3618	215.155	0.0946905		TRBV10-2_TRBJ1-5	0.00158335	7.56073e-06	94	3.57735	336.271	0.0772781		TRBV10-2_TRBJ1-5	0.00045069	4.14821e-05	54	3.3466	180.717	0.101107		TRBV10-2_TRBJ1-5	0.00387463	0.00358407	47	3.44228	161.787	0.185108		TRBV10-2_TRBJ1-5	0.000230963	2.72426e-05	25	3.05059	76.2649	0.116383		TRBV10-2_TRBJ1-5	0.00095193
TRBV9_TRBJ1-2	0.00531856	6.39395e-06	109	3.36042	366.286	0.0750916		TRBV9_TRBJ1-2	0.00389392	8.04547e-06	100	3.3576	335.76	0.0777078		TRBV9_TRBJ1-2	0.00366637	2.49577e-06	98	3.35456	328.746	0.0709147		TRBV9_TRBJ1-2	0.0126064	0.00365173	74	3.42283	253.29	0.170683		TRBV9_TRBJ1-2	0.00736865	0.000744764	74	3.33897	247.084	0.133605		TRBV9_TRBJ1-2	0.00351936	0.000628813	54	3.14329	169.738	0.140084		TRBV9_TRBJ1-2	0.00509351
TRBV7-3_TRBJ1-4	0.000154508	3.98681e-06	74	3.70267	273.997	0.0759745		TRBV7-3_TRBJ1-4	0.000234822	7.42659e-06	68	3.48622	237.063	0.0820939		/	/	/	/	/	/	/		/	/	/	/	/	/	/		TRBV7-3_TRBJ1-4	0.000239253	0.000212585	9	2.12066	19.086	0.212613		/	/	/	/	/	/	/		TRBV7-3_TRBJ1-4	0.000236254
TRBV28_TRBJ1-4	0.000133069	1.05312e-06	74	3.29236	243.634	0.0700929		/	/	/	/	/	/	/		/	/	/	/	/	/	/		TRBV28_TRBJ1-4	0.000199128	2.19732e-05	51	3.30541	168.576	0.0964074		TRBV28_TRBJ1-4	0.000117643	4.4728e-06	59	3.44929	203.508	0.0809745		TRBV28_TRBJ1-4	0.000319773	3.50339e-05	68	3.46497	235.618	0.0946127		TRBV28_TRBJ1-4	0.000236401
TRBV5-8_TRBJ1-6	0.000177225	4.88949e-06	65	3.38381	219.948	0.0803895		TRBV5-8_TRBJ1-6	0.00010468	7.95706e-06	56	3.36453	188.414	0.0861968		TRBV5-8_TRBJ1-6	0.00015694	1.61491e-06	63	3.29954	207.871	0.0744917		TRBV5-8_TRBJ1-6	0.000159494	0.000145051	2	0.693147	1.38629	1.83652		/	/	/	/	/	/	/		/	/	/	/	/	/	/		/	/
[truncated: 579 more rows]
[truncated: 201 more columns]
