# Supplementary material for: Predicting the early risk of ophthalmopathy in Graves’ disease patients using TCR repertoire
Source: Clin Transl Med. 2020 Nov 4;10(7):e218. doi: 10.1002/ctm2.218 (PMC7641174; doi:10.1002/ctm2.218)
Supplement: Supplementary file 3 — Supporting Information [file CTM2-10-e218-s003.xlsx]

## Sheet: TCS value 
Samples	TRBV10.2_TRBJ2.5	TRBV10.3_TRBJ1.4	TRBV12.3_TRBJ2.1	TRBV12.5_TRBJ2.7	TRBV14_TRBJ1.1	TRBV25.1_TRBJ2.3	TRBV6.1_TRBJ1.2	TRBV6.2_TRBJ2.5	TRBV6.4_TRBJ1.5	TRBV6.4_TRBJ2.2	TRBV6.5_TRBJ2.4	TRBV7.2_TRBJ2.3	TRBV7.6_TRBJ2.5	group
YL2318	0.13623	0.133569	0.0908206	0.0965112	0.103846	0.122042	0.0896066	0.100135	0.104162	0.103449	0	0.106636	0.112232	Train
YL2333	0.120774	0.11006	0.0849958	0.199596	0.0978157	0.115693	0.0861803	0.0785126	0.0919388	0.0851158	0	0.0947456	0.103284	Train
YL2358	0.145873	0.135107	0.0948869	0.101083	0.108716	0.118274	0.100612	0.0844827	0.101307	0.0973227	0	0.099757	0.124652	Train
YL2386	0.10675	0.112921	0.084754	0.111156	0.0985897	0.115231	0.0917392	0.0907425	0.105298	0.105359	0	0.0965597	0.11073	Train
YL2417	0.160945	0.113457	0.085837	0.0893178	0.110917	0.124512	0.088669	0.0791637	0.100524	0.0905106	0	0.093923	0.223381	Train
YL2451	0.105487	0.108479	0.0835517	0.0898136	0.0900262	0.110011	0.0815843	0.088815	0.0962086	0.0866081	0	0.0975665	0.101825	Train
YL2486	0.117873	0.111026	0.0893996	0.12173	0.111299	0.135069	0.0996089	0.0961736	0.105525	0.0991038	0	0.103445	0.13173	Train
YL2524	0.114345	0.121207	0.0861536	0.10598	0.111987	0.114366	0.0870836	0.0843808	0.0980182	0.153926	0	0.101428	0.422893	Train
YL2528	0.151601	0	0.113863	0.187423	0.1389	0	0.146174	0.128553	0.203711	0.123628	0	0.148688	0.150423	Train
YL2560	0.104667	0.106353	0.0848628	0.113444	0.0959898	0.113337	0.091424	0.110163	0.0964338	0.107591	0	0.0949508	0.0938494	Train
YL2561	0.0860373	0	0.0873405	0.0865615	0.0804593	0	0.0855368	0.0895085	0.0902078	0.104407	0	0.0790449	0.08662	Train
YL2563	0	0	0.0970573	0.0885111	0.0871211	0	0.0844209	0.088933	0.0976064	0.0859942	0	0.0841688	0.0959815	Train
YL2567	0.103073	0	0.0740229	0.071597	0.0773383	0	0.0757186	0.0968735	0.131572	0.0746939	0	0.069375	0.0824189	Train
YL2572	0	0	0.0946263	0.0888523	0.0836322	0	0.084686	0.0875696	0.0948888	0.11559	0.0806172	0.0830889	0.0975373	Train
YL2578	0.0760166	0	0.0813832	0.0780931	0.0745829	0	0.0773987	0.0785953	0.0807566	0.0936956	0	0.0727735	0.0778541	Train
YL2585	0	0	0.085743	0.083678	0.0832682	0	0.0813492	0.163519	0.0809908	0.0792056	0	0.0818941	0.0854436	Train
YL2593	0.0765041	0	0.117836	0.148032	0.079583	0	0.0791459	0.0842997	0.0790803	0.100998	0	0.0732691	0.102191	Train
YL2602	0.0864784	0	0.0783611	0.0787582	0.0831825	0	0.0806219	0.0807893	0.103408	0.0895391	0	0.0748288	0.0851151	Train
YL2603	0	0	0.0899918	0.0804281	0.0743823	0	0.0815566	0.078742	0.0790591	0.152904	0	0.0717966	0.0818176	Train
YL2614	0.0805797	0	0.0855844	0.0841371	0.0749346	0	0.0809565	0.0774585	0.0758925	0.0766675	0	0.0757821	0.0864322	Train
YL2620	0	0	0.0762541	0.0771865	0.0734418	0	0.0756381	0.0765589	0.0767447	0.0772093	0	0.0914241	0.0801291	Train
YL2622	0.0775569	0	0.0742149	0.085037	0.0737751	0	0.0759498	0.0973432	0.0776348	0.0880934	0.0718512	0.0715471	0.0918933	Train
WL0542	0.175046	0.342728	0.082223	0	0.129826	0.169188	0	0	0	0	0	0.115576	0.148693	Train
WL0546	0.131117	0.124611	0.110881	0.0986118	0.108098	0.125092	0.104812	0.103004	0.109656	0.10504	0	0.105605	0.124017	Train
WL0557	0.148367	0.183629	0.0941737	0.11689	0.115865	0.117105	0.104166	0.125103	0.119066	0.101897	0	0.115446	0.176444	Train
WL0564	0.12347	0.110581	0.086401	0.116103	0.0964941	0.135546	0.0852519	0.0908321	0.0935437	0.0975574	0	0.102755	0.112637	Train
WL0572	0.106009	0.101337	0.0786927	0.0793873	0.0794663	0.100589	0.0772133	0.0726277	0.0815951	0.0802869	0	0.0874839	0.0937282	Train
WL0597	0.116918	0	0.0843621	0.0803744	0.0805692	0.0790753	0.0803024	0.0807256	0.0834235	0.0868854	0.0767186	0.0758266	0.0818821	Train
WL0601	0.119008	0	0.0763975	0.0756077	0.0712118	0	0.0802441	0.0815388	0.0737549	0.0769602	0	0	0.0749734	Train
WL0606	0.0729479	0	0.0794077	0.0758983	0.080922	0	0.0750327	0.0796884	0.0743189	0.074394	0.0745363	0.0760293	0.0813725	Train
WL0621	0.0927016	0	0.0833515	0.0874417	0.0782706	0	0.0770038	0.0803323	0.086182	0.102544	0	0.0803133	0.156023	Train
WL0622	0.080517	0	0.0779366	0.0766075	0.0716239	0	0.075806	0.0788063	0.0749111	0.0766094	0	0.076191	0.0928073	Train
WL0634	0.0797606	0	0.0792371	0.0776451	0.133439	0	0.0780113	0.0788315	0.0781571	0.0799785	0.0738291	0.0702175	0.0749131	Train
WL0650	0.077573	0.0820448	0	0	0.0751574	0	0	0	0	0	0	0	0	Train
WL0659	0.0769909	0.107926	0	0	0.0668531	0.0735165	0.0691252	0.134469	0.100195	0.106989	0	0	0.0696625	Train
WL0670	0.0895387	0.0909349	0	0	0.0787266	0.101774	0.0748764	0.0702472	0.0778042	0	0	0.0774964	0.0838867	Train
WL0683	0.0846614	0.0839431	0	0.0838188	0.0779581	0.0996858	0.0746972	0.0724636	0.0751304	0.0818877	0	0.074641	0.0797044	Train
WL0690	0.0741509	0.187816	0	0	0.0714724	0	0	0.0710093	0.0742995	0	0	0	0	Train
WL0695	0.0838404	0.0830477	0	0	0.0787911	0.0873359	0	0.0760542	0	0	0	0.101397	0.0891484	Train
WL0696	0.0776969	0.074168	0.0727738	0.0739969	0.0698603	0.0711675	0.0738963	0.0734717	0	0	0.0726704	0.0754394	0.0772829	Train
WL0698	0.0721686	0.0715573	0.069812	0.0715746	0.0723766	0.0789039	0.0931657	0.0725595	0	0	0.0679326	0.0742774	0.0880826	Train
WL0701	0.0711959	0.0719522	0.0682983	0.0713223	0.0716944	0.068178	0.0707333	0.0702965	0.0691218	0.0722535	0.0673994	0.0710177	0.0731786	Train
WL0705	0.0717036	0.0702413	0.0708748	0.0688328	0.0704843	0.0654666	0.0714176	0.0718414	0.0682225	0.0745032	0.0666716	0.0723676	0.0759794	Train
WL0710	0.0910106	0.0706866	0.0688749	0.0684386	0.0700017	0.0672357	0.0695549	0.0703643	0	0	0.0688439	0.0727357	0.0769899	Train
WL0716	0	0.071868	0.0769165	0.0707809	0.139037	0.0726926	0.0723123	0.0718735	0	0	0.0726969	0.0770573	0.0756214	Train
WL0740	0.0732044	0.0763671	0.0683682	0.0694328	0.0726058	0	0	0.0890768	0	0.0805937	0.0676266	0.0744995	0	Train
WL0750	0.0728407	0.0696817	0.0705886	0.148911	0.0729678	0.0700007	0.0682732	0.0755442	0	0.0739896	0.0680277	0.068007	0.0732279	Train
WL0773	0.0727197	0.090536	0.0678073	0.0703043	0.069995	0.0688509	0.0723351	0.0698607	0	0.0773023	0.0689797	0.0744875	0.0740297	Train
WL0786	0.0720332	0.0717465	0.0661771	0.0697995	0.0665452	0.0610861	0.0691964	0.0703398	0	0.0729337	0.066305	0.0706389	0.0696218	Train
WL0800	0.0760815	0.0831519	0.0782768	0.0727284	0.0735192	0.0914227	0.0785307	0.072598	0	0	0.0724308	0.16472	0.076728	Train
WL0815	0.0715072	0.0724606	0.0723708	0.0809283	0.0714219	0.0683833	0.0732363	0.0752676	0.0682099	0.082649	0.0673656	0.0767069	0.0735293	Train
WL0831	0.0696814	0.069208	0.0680142	0.0688935	0.0699279	0.0672128	0.069237	0.0734514	0	0.0903157	0.0683115	0.0729483	0.0745638	Train
WL0848	0.079934	0.0767376	0.0730851	0.0740834	0.0762081	0.0687271	0.0736225	0.0721694	0.0813378	0.0801417	0.0700343	0.0817985	0.0765552	Train
WL0866	0.072039	0.0716941	0.0690039	0.0704493	0.0730889	0.0707244	0.0710815	0.0731528	0	0	0.0695494	0.0714976	0.0751691	Train
WL0885	0.089772	0	0.11038	0.0752147	0.0828912	0.0804121	0.0749962	0.0776461	0	0	0	0.0802554	0.0745547	Train
WL0905	0.0825017	0	0.0991326	0.128529	0.081994	0.0782744	0.0946658	0.104156	0	0.083886	0	0.0781111	0.0793042	Train
WL0926	0.0724174	0.0728921	0.0708209	0.0695729	0.0781497	0.0700439	0.0718224	0.0711824	0	0	0.0713995	0.0737128	0.0754747	Train
WL0948	0.0767074	0.0860682	0.0843356	0.0835615	0.0770589	0.0725947	0.13341	0.104995	0	0.0856763	0.0701696	0.0744097	0.07553	Train
WL1020	0.0820153	0.0748373	0.0717005	0	0.0756107	0	0.0738843	0.0733958	0	0	0	0.0714663	0.084108	Train
WL1073	0.0823366	0.0781553	0.0717171	0.0697322	0.0723108	0.0712343	0.0731285	0.0736727	0	0	0.0712507	0.0756744	0.077827	Train
WL1101	0.0680693	0.0697852	0.0683935	0.0658082	0.0681458	0.0674929	0.0674879	0.0664934	0	0	0.0669264	0.0693675	0.0696477	Train
WL1130	0.0814976	0.0753249	0.0698282	0.0706888	0.0694411	0.0689079	0.0673305	0.0712128	0	0	0.0691978	0.0714641	0.0696008	Train
WL1160	0.0809125	0.081375	0.0759457	0.0749761	0.0766924	0.0723992	0.0768801	0.077197	0	0	0.107792	0.083264	0.0770502	Train
WL1223	0.071696	0.0716378	0.0708061	0.0738996	0.0730418	0.068335	0.0700299	0.0738024	0	0.0825031	0.0706886	0.0690274	0.0710196	Train
WL1256	0.0775622	0.076725	0.0724005	0.0749508	0.0712779	0.0679169	0.0710599	0.077603	0	0	0.0719908	0.098653	0.0726209	Train
WL1290	0.0720895	0.0710261	0.0711114	0.0710191	0.0709445	0.0707385	0.0695431	0.0704115	0	0.0869282	0.0678836	0.070299	0.0735735	Train
WL1436	0.0762141	0.0761763	0.0701699	0.0719698	0.0688978	0.0679387	0.0710194	0.0702715	0	0.0870229	0.0782612	0.0734664	0.0768761	Train
WL1475	0.0711225	0.0706114	0.0699594	0.0699141	0.0705439	0.068331	0.0700415	0.070229	0	0.123269	0.0687837	0.072521	0.076635	Train
WL1515	0.0918621	0.0782146	0.0748501	0.0743192	0.0722521	0.0675224	0.0781411	0.0849456	0.0748343	0.0766919	0.0719267	0.0757949	0.0758816	Train
WL1598	0	0	0.0677082	0.0947298	0	0	0.0835567	0.0707582	0	0	0	0.0725311	0.0715153	Train
WL1641	0.0867293	0.0808794	0.0815262	0.084592	0.0750691	0.0749148	0.0777879	0.0821082	0.0773371	0.0812778	0.0804809	0.0743925	0.0806747	Test
WL1685	0.0724603	0	0.102179	0.0734984	0.0718192	0.0746445	0.0964029	0.0747317	0	0.0921418	0.0861651	0.0760121	0.0774198	Test
WL1730	0.0756905	0.0768091	0.0729478	0.0710754	0.0711011	0.0810486	0.0712879	0.0737104	0	0.0761668	0.0721123	0.0732627	0.0737404	Test
WL1823	0.0721889	0.0713004	0.0717582	0.0697501	0.0720139	0	0.0704381	0.0720934	0	0	0.0697004	0.0764183	0.0752812	Test
WL1871	0.0826736	0.0879405	0.074167	0.0789728	0.0754958	0.0721695	0.0814692	0.0727689	0	0.0980542	0.0727361	0.079668	0.07822	Test
WL1920	0.0733174	0.0727183	0.071348	0.0705552	0.0698435	0.0737642	0.0676354	0.0713281	0.0689919	0	0.0694352	0.0721331	0.0746835	Test
WL2021	0.0725797	0.0716909	0.070732	0.0745215	0.0728686	0	0.0699053	0.0702202	0	0.0823441	0.0725517	0.092932	0.0740139	Test
WL2073	0.0867204	0.0858696	0.07946	0	0.08245	0	0.0810539	0.0780489	0	0	0.0756798	0.0857143	0.0893385	Test
WL2126	0.0715502	0.0708942	0.0720523	0.0803527	0.0697027	0.0703238	0.0714781	0.0712879	0	0.0865632	0.0674763	0.0975801	0.072325	Test
YL2623	0	0.0687541	0.0667773	0.0677266	0.069292	0.077286	0.0682116	0.0679315	0.0996181	0.0715252	0	0.0723576	0.0721404	Test
YL2625	0	0	0.169049	0	0.0956628	0	0.0703212	0.0756769	0	0	0	0.0730503	0.0757061	Test
YL2628	0.0899141	0.0714267	0.102351	0.0834238	0.0721678	0.0715908	0.194614	0.0726441	0	0.0895719	0.0704461	0.113911	0.0723198	Test
YL2632	0.072309	0.0711902	0.0697586	0.0685851	0.0698971	0	0.0671106	0.108598	0	0.0953241	0.0693	0.0726354	0.0731155	Test
YL2637	0	0.0730806	0.0687126	0.11144	0.0870745	0	0.0711088	0.0739901	0	0.0893609	0	0.0773228	0.208429	Test
YL2643	0	0.0697217	0.0720817	0.0686744	0.070104	0	0.180407	0.100669	0	0.105074	0.0699594	0.0762962	0.0744464	Test
YL2650	0	0.0712993	0.0726359	0.0785613	0.0681883	0	0.0686743	0.069386	0	0	0	0.0795346	0.0730368	Test
YL2658	0	0	0.138699	0.0686062	0.131701	0	0.0734172	0.069409	0	0	0.0827335	0.0718074	0.0750306	Test
YL2667	0.0708627	0	0.0793495	0.0820381	0.0706907	0.0698443	0.07167	0.0704073	0	0.0786788	0.0710021	0.0839982	0.07429	Test
YL2677	0.0813369	0.0685658	0.0677145	0.0677435	0.0676955	0.0677538	0.0720726	0.073637	0	0	0.0657091	0.0754282	0.0711319	Test
YL2688	0.0794388	0.0701905	0.0699263	0.0737737	0.0739337	0.0667926	0.0788243	0.070569	0	0.14199	0.0698874	0.0731908	0.0724381	Test
YL2700	0	0	0.066076	0.104057	0.316722	0	0.0700328	0.0685994	0	0	0	0.086047	0.0681126	Test
YL2713	0.069763	0.074254	0.0899392	0.0681863	0.0783726	0.0692999	0.0727196	0.0746996	0	0	0.0721151	0.0768932	0.167412	Test
YL2727	0.0721998	0.0709282	0.066379	0.0702727	0.0729346	0	0.0904515	0.142855	0	0.116376	0.0691815	0.0799353	0.0717917	Test
YL2742	0	0	0.0669329	0.0705293	0.070473	0	0.0713135	0.153225	0	0	0.0754757	0.0750922	0.0748495	Test
YL2758	0.0827441	0.0726568	0.0735335	0.0729634	0.144668	0	0.0832453	0.0774044	0.101473	0	0	0.0725486	0.0751062	Test
YL2775	0.0710769	0.0731742	0.0687476	0.0692395	0.0742088	0.0718696	0.0726757	0.0708942	0	0.0878057	0.0738413	0.102683	0.0770847	Test
YL2793	0	0	0.0893788	0.121138	0.0821065	0	0.143698	0.0732788	0	0	0	0.0778973	0.0754146	Test
YL2812	0	0.0754559	0.0686281	0.0709083	0.0760329	0	0.100623	0.0778351	0	0.142825	0	0.0903551	0.0718864	Test
YL2832	0.0696709	0.0664595	0.0701734	0.0793754	0.0649858	0.0662853	0.076036	0.068404	0	0.128125	0	0.0678819	0.146826	Test
YL2853	0.0702597	0.0834772	0.30434	0.0739538	0.070043	0.0811725	0.0712722	0.0753593	0	0	0.0679808	0.0730949	0.0718694	Test
WL0465	0.0805347	0.08227	0	0.0772386	0.0731549	0.0743839	0.0724453	0.0710082	0.0725124	0.082634	0	0.0715109	0.0800881	Pred
WL0470	0.0853865	0.0837032	0	0.0695748	0.0764479	0.0745383	0.0758281	0.075351	0.0818962	0.11446	0	0.0774154	0.094981	Pred
WL0477	0.0766859	0.191339	0	0	0.0717037	0.0669984	0.0694657	0.0695228	0.0756366	0.0799121	0	0.0802402	0.105373	Pred
WL0486	0.17472	0.157498	0	0	0.109153	0.111314	0.110225	0.0996803	0	0	0	0.0907231	0.109983	Pred
WL0487	0.156638	0.117649	0	0	0.0954012	0.090404	0.113753	0.0941435	0	0	0	0.10526	0.123801	Pred
WL0498	0.106564	0.111808	0	0	0.101701	0.115964	0.0903624	0.214282	0	0	0	0.0904189	0.205152	Pred
WL0510	0.121105	0.115362	0	0.15216	0.105511	0.144847	0.107797	0.116398	0.242597	0	0	0.124706	0.124104	Pred
WL0523	0.119705	0.160091	0	0	0.0844288	0.0995788	0.0934801	0.0839926	0	0	0	0.0860963	0.114675	Pred
WL0537	0.0730722	0.0814057	0	0	0.0717004	0.0749094	0.0747227	0.105397	0.0754943	0.091447	0	0	0.078034	Pred
WL0539	0.204423	0.140391	0.111169	0.226041	0.137803	0.130644	0.10639	0.12179	0.141463	0.164027	0	0.1226	0.129989	Pred
WL0551	0.106764	0.109173	0.0790173	0.0915202	0.0903378	0.128263	0.082111	0.0800445	0.0869027	0.146122	0	0.0922488	0.100307	Pred
WL0581	0.127189	0.134989	0.0868416	0.134992	0.105529	0.133682	0.0899101	0.0906589	0.104826	0.102799	0	0.103164	0.127049	Pred
WL0682	0.100498	0.101112	0.0771147	0.0765689	0.0832721	0.102448	0.0820833	0	0.083891	0.0821026	0	0.0873397	0.215296	Pred
WL0594	0.126495	0.117602	0.083493	0.0980444	0.0882807	0.116227	0.0842961	0	0.103504	0.112457	0	0.0934882	0.093294	Pred
WL0613	0.0869974	0	0.0813698	0.077882	0.0747286	0	0.078773	0.07753	0.0767964	0.0932042	0	0.0731564	0.0786879	Pred
WL0648	0.0731846	0	0.0816949	0.0867998	0.0761008	0	0.0806177	0.0814182	0.080098	0.137875	0	0.0757967	0.103437	Pred
WL0723	0.0704864	0.0699859	0.0710743	0.0688537	0.0719686	0	0.176655	0.184513	0	0	0.0726002	0.0706494	0.0709791	Pred
WL0731	0.0720663	0.081662	0.0718228	0.073103	0.0688654	0.0741928	0.0714008	0.0736699	0.087968	0.0998835	0.0724158	0.0762069	0.0716518	Pred
WL0761	0.0703365	0.072302	0.169131	0.0757604	0.0718382	0	0.122254	0.0745503	0.0677663	0.105696	0.0739745	0.0764426	0.181527	Pred
WL0971	0	0.0734811	0.0737722	0.0761523	0.0741071	0	0.0740163	0.0726795	0	0.0818483	0	0.077885	0.0764282	Pred
WL0995	0.0811437	0.082019	0.0768929	0.083577	0.0805312	0.0862107	0.103695	0.0811182	0	0.101528	0.074547	0.081159	0.0790054	Pred
WL1046	0.0743867	0.0757589	0.0688314	0.0710915	0.0700746	0.0711552	0.0701466	0.0668012	0	0.0842416	0.0687174	0.0712726	0.0743464	Pred
WL1191	0.0814727	0.0823764	0.110175	0.0733636	0.071937	0.0686786	0.0792923	0.0840345	0	0.0786229	0.0883416	0.091225	0.0761118	Pred
WL1325	0.0797957	0.0835716	0.100075	0.0718978	0.0925425	0.0743557	0.0770869	0.135338	0	0.0816333	0.0701477	0.0761336	0.0770071	Pred
WL1361	0.0837386	0.0804803	0.0808988	0.0768884	0.0723906	0.0722475	0.0778102	0.0824498	0	0	0.0744447	0.0762542	0.0753852	Pred
WL1398	0.0741824	0.0737533	0.0720582	0.0708718	0.0752551	0.0686556	0.070967	0.0697333	0	0	0.0670922	0.0723642	0.116776	Pred
WL1556	0.076557	0.0760019	0.0751223	0.0792017	0.0717205	0.0698669	0.0725093	0.0784426	0	0	0.0722521	0.0795543	0.0793151	Pred
WL1776	0.0822621	0.0748508	0.0708904	0.0726415	0.0844862	0.0709156	0.0716399	0.0966357	0	0.0837044	0.0716161	0.0853276	0.0748122	Pred
WL1970	0	0	0.0858535	0	0.0782556	0	0.0805841	0.087728	0	0	0.0824937	0.0958905	0.219223	Pred
WL2180	0.0731254	0.0801532	0.0700851	0.0705821	0.071533	0.0699793	0.101322	0.0736091	0	0	0.0685911	0.0750943	0.0744789	Pred
WL2235	0.0792803	0.0837131	0.0754396	0.0771323	0.140608	0.119733	0.0935257	0.0745878	0	0	0.0750153	0.0875828	0.0956737	Pred
WL2291	0.074546	0.0682695	0.0683031	0.0706807	0.0704598	0.068421	0.069523	0.0966284	0	0	0.0671183	0.0769874	0.084403	Pred
WL2348	0.0725647	0.0706751	0.0717795	0.0741507	0.0950367	0	0.0713333	0.068203	0	0	0.0726731	0.076931	0.0806211	Pred
WL2406	0	0.078739	0.0843587	0	0.0752545	0	0.112708	0.0728921	0	0	0	0.250105	0.0787666	Pred
WL2465	0.0753737	0.0762425	0.19524	0.0751829	0.0742577	0	0.074977	0.0778809	0	0.115066	0.0812663	0.0840628	0.0795753	Pred
